# Supplementary material for: A binuclear CuII/CaII thio­cyanate complex with a Schiff base ligand derived from o-vanillin and ammonia
Source: Acta Crystallogr E Crystallogr Commun. 2020 Feb 21;76(Pt 3):423–6. doi: 10.1107/S205698902000211X (PMC7057356; doi:10.1107/S205698902000211X)
Supplement: Supplementary file 1 [file e-76-00423-sup1.cif]

##############################################################################
#                                                                            #
# This CIF contains the data in a paper accepted for publication in          #
# Acta Crystallographica Section E. It conforms to the requirements of       #
# Notes for Authors for Acta Crystallographica Section E, and has been       #
# peer reviewed under the auspices of the IUCr Commission on Journals.       #
#                                                                            #
# Full details of the Crystallographic Information File format               #
# are given in the paper "The Crystallographic Information File (CIF):       #
# a New Standard Archive File for Crystallography" by S. R. Hall, F. H.      #
# Allen and I. D. Brown [Acta Cryst. (1991), A47, 655-685].                  #
#                                                                            #
# The current version of the core CIF dictionary is obtainable from          #
# ftp://ftp.iucr.org/pub/cif_core.dic.                                       #
#                                                                            #
# Software is freely available for graphical display of the structure(s)     #
# in this CIF. For information consult the CIF software page                 #
# http://www.iucr.org/resources/cif/software.                                #
#                                                                            #
# This file may be used for bona fide research purposes within the           #
# scientific community so long as proper attribution is given to the journal # 
# article from which it was obtained.                                        #
#                                                                            #
##############################################################################
data_I
_audit_creation_method
;
Olex2 1.2
(compiled 2018.05.29 svn.r3508 for OlexSys, GUI svn.r5506)
;
_journal_date_recd_electronic     2020-01-24
_journal_date_accepted     2020-02-14
_journal_name_full     'Acta Crystallographica, Section E'
_journal_year     2020
_journal_volume     76
_journal_issue      3
_journal_page_first     423
_journal_page_last     426
_journal_paper_category     GM
_journal_paper_doi     10.1107/S205698902000211X
_journal_coeditor_code     IS5531
_publ_contact_author_name     'Nataliya Plyuta'
_publ_contact_author_address
;
Department of Inorganic Chemistry, Taras Shevchenko National University of Kyiv,
Volodymyrska str. 64/13, 01601 Kyiv,
Ukraine
Laboratoire MOLTECH-Anjou UMR 6200, UFR Sciences, CNRS,
Universite d'Angers,
Bat. K, 2 Bd. Lavoisier, 49045 Angers,
France
;
_publ_contact_author_email     'plyutanataliya@gmail.com'
_publ_contact_author_fax     ?
_publ_contact_author_phone     ?
_publ_section_title
;
A binuclear Cu^II^/Ca^II^ thiocyanate complex with a Schiff base ligand derived
from <i>o</i>-vanillin and ammonia
;
_publ_section_title_footnote     .
loop_
    _publ_author_name
    _publ_author_footnote
    _publ_author_address
    'Plyuta, Nataliya' .
;
Department of Inorganic Chemistry, Taras Shevchenko National University of Kyiv,
Volodymyrska str. 64/13, 01601 Kyiv,
Ukraine
Laboratoire MOLTECH-Anjou UMR 6200, UFR Sciences, CNRS,
Universit\'e d'Angers,
Bat. K, 2 Bd. Lavoisier, 49045 Angers,
France
;
    'Vassilyeva, Olga Yu.' .
;
Department of Inorganic Chemistry, Taras Shevchenko National University of Kyiv,
Volodymyrska str. 64/13, 01601 Kyiv,
Ukraine
;
    'Kokozay, Vladimir N.' .
;
Department of Inorganic Chemistry, Taras Shevchenko National University of Kyiv,
Volodymyrska str. 64/13, 01601 Kyiv,
Ukraine
;
    'Omelchenko, Iryna' .
;
Institute for Single Crystals, National Academy of Sciences of Ukraine,
Nauky ave. 60, Kharkiv 61001,
Ukraine
;
    'Petrusenko, Svitlana' .
;
Department of Inorganic Chemistry, Taras Shevchenko National University of Kyiv,
Volodymyrska str. 64/13, 01601 Kyiv,
Ukraine
;
_publ_section_synopsis
;
A new title heterometallic Cu/Ca complex,
[Cu(C~8~H~8~NO~2~)~2~Ca(NCS)~2~(H~2~O)], with a Schiff base ligand derived
from <i>o</i>-vanillin and ammonia has been synthesized by a facile one-pot
reaction under ambient conditions. In the crystal, O---H...S hydrogen bonds
between the coordinating water molecules and thiocyanate groups form a
supramolecular chain with a zigzag-shaped calcium skeleton.
;
_chemical_name_systematic
;\
Aqua-1\k<i>O</i>-bis(\m~2~-2-iminomethyl-6-methoxyphenolato-1\k^2^<i>O</i>^1^,\
<i>O</i>^6^:2\k^2^<i>O</i>^1^,<i>N</i>)bis(thiocyanato-\
1\k<i>N</i>)calcium(II)copper(II)
;
_chemical_name_common     ?
_chemical_formula_moiety     'C18 H18 Ca Cu N4 O5 S2'
_chemical_formula_sum     'C18 H18 Ca Cu N4 O5 S2'
_chemical_formula_iupac     '[Ca Cu (C8 H8 N O2)2 (N C S)2 (H2 O)]'
_chemical_formula_weight     538.10
_chemical_melting_point     ?
_space_group_crystal_system     monoclinic
_space_group_name_H-M_alt     'P 1 21/n 1'
_space_group_name_Hall     '-P 2yn'
loop_
    _space_group_symop_operation_xyz
    'x, y, z'
    '-x+1/2, y+1/2, -z+1/2'
    '-x, -y, -z'
    'x-1/2, -y-1/2, z-1/2'
_cell_length_a     8.5623(3)
_cell_length_b     10.5377(3)
_cell_length_c     24.4439(7)
_cell_angle_alpha     90
_cell_angle_beta     90.768(3)
_cell_angle_gamma     90
_cell_volume     2205.30(13)
_cell_formula_units_Z     4
_cell_measurement_reflns_used     3455
_cell_measurement_theta_min     3.1490
_cell_measurement_theta_max     28.1590
_cell_measurement_temperature     298
_exptl_crystal_description     plate
_exptl_crystal_colour     'clear light orange'
_exptl_crystal_size_max     0.40
_exptl_crystal_size_mid     0.20
_exptl_crystal_size_min     0.04
_exptl_crystal_density_diffrn     1.621
_exptl_crystal_density_meas     ?
_exptl_crystal_density_method     ?
_exptl_crystal_F_000     1100
_exptl_absorpt_coefficient_mu     1.450
_exptl_absorpt_correction_type     multi-scan
_exptl_absorpt_process_details
;
(CrysAlisPro; Oxford Diffraction, 2007)
;
_exptl_absorpt_correction_T_min     0.67084
_exptl_absorpt_correction_T_max     1.00000
_diffrn_ambient_temperature     298
_diffrn_source     'Enhance (Mo) X-ray Source'
_diffrn_radiation_type     MoK\a
_diffrn_radiation_wavelength     0.71073
_diffrn_radiation_monochromator     graphite
_diffrn_measurement_device_type     'Oxford Diffraction Xcalibur, Sapphire3'
_diffrn_measurement_device     'four-circle diffractometer'
_diffrn_measurement_method     '\w scans'
_diffrn_detector     'CCD plate'
_diffrn_detector_area_resol_mean     16.1827
_diffrn_reflns_number     15599
_diffrn_reflns_av_R_equivalents     0.0366
_diffrn_reflns_av_unetI/netI     0.0530
_diffrn_reflns_theta_min     3.066
_diffrn_reflns_theta_max     30.395
_diffrn_reflns_theta_full     27.500
_diffrn_measured_fraction_theta_max     0.877
_diffrn_measured_fraction_theta_full     0.999
_diffrn_reflns_limit_h_min     -11
_diffrn_reflns_limit_h_max     11
_diffrn_reflns_limit_k_min     -14
_diffrn_reflns_limit_k_max     13
_diffrn_reflns_limit_l_min     -31
_diffrn_reflns_limit_l_max     33
_diffrn_radiation_probe     x-ray
loop_
    _refln_index_h
    _refln_index_k
    _refln_index_l
    _refln_F_squared_meas
    _refln_F_squared_sigma
    0 0 4 12218.6 253.609
    0 0 -4 12429.3 360.352
    0 0 4 12016.8 365.098
    0 0 -4 11547.1 322.199
    0 0 -4 12538.1 267.077
    0 0 5 -22.6459 127.477
    0 0 -5 -134.46 115.167
    0 0 5 -32.5422 82.2197
    0 0 -5 -26.6759 112.847
    0 0 -5 -88.3244 78.1544
    0 0 -6 427836 1945.02
    0 0 6 436641 1824.92
    0 0 -6 444501 2596.26
    0 0 -7 309.475 181.466
    0 0 -7 405.287 152.107
    0 0 7 366.848 120.823
    0 0 7 156.667 153.714
    0 0 -7 509.643 214.485
    0 0 -8 1724.44 244.137
    0 0 8 1557.76 231.59
    0 0 -8 1407.55 226.87
    0 0 8 1430.45 141.501
    0 0 -8 1898.91 176.819
    0 0 -9 51.059 150.639
    0 0 9 160.627 154.743
    0 0 9 -11.9805 81.9477
    0 0 -9 -75.1631 127.721
    0 0 -9 -8.33531 51.6162
    0 0 -9 -180.99 182.385
    0 0 -10 282.276 119.799
    0 0 10 292.802 104.494
    0 0 10 423.964 188.18
    0 0 -10 279.859 56.5075
    0 0 11 9.2773 93.6944
    0 0 11 106.823 151.94
    0 0 -11 61.2273 50.1591
    0 0 -11 -61.6818 121.982
    0 0 12 527.188 181.343
    0 0 12 362.687 115.426
    0 0 -12 597.656 159.029
    0 0 -12 470.153 69.4102
    0 0 13 117.353 199.234
    0 0 -13 253.87 155.322
    0 0 -13 3.76964 41.9232
    0 0 13 53.7445 105.233
    0 0 14 97033.1 1770.71
    0 0 14 100784 1282.81
    0 0 -14 90013.6 679.376
    0 0 -14 94168.7 1327.92
    0 0 -14 95903.7 1852.17
    0 0 15 687.243 176.815
    0 0 -15 248.783 163.791
    0 0 15 446.346 239.433
    0 0 -16 161872 2573.91
    0 0 16 160995 2451.85
    0 0 16 165024 1750.36
    0 0 -16 161663 1833.74
    0 0 17 574.988 265.182
    0 0 -17 701.41 345.69
    0 0 -17 1034.23 231.649
    0 0 17 525.26 182.277
    0 0 18 14504.2 809.307
    0 0 18 14747.3 559.931
    0 0 -18 14658.4 899.615
    0 0 -18 15123.8 616.936
    0 0 19 336.671 258.692
    0 0 -19 459.395 196.89
    0 0 -19 -149.742 352.993
    0 0 20 73962.7 1846.45
    0 0 -20 71120.9 1318.5
    0 0 -20 70059.6 1961.6
    0 0 21 1155.64 373.655
    0 0 -21 824.961 232.896
    0 0 -21 1563.67 474.855
    0 0 -22 74408.3 1405.11
    0 0 -22 79313.5 2209.78
    0 0 22 76817.9 2012.34
    0 0 23 906.702 337.099
    0 0 -23 -54.9455 405.86
    0 0 24 55.697 211.837
    0 0 -24 -32.0849 444.364
    0 0 25 -114.554 247.896
    0 0 -25 -179.179 454.874
    0 0 26 76.1739 244.688
    0 0 -26 158.638 410.386
    0 0 -27 304.171 482.177
    0 0 27 -224.552 253.623
    0 0 -28 126.588 401.894
    0 0 28 513.026 288.774
    0 0 -29 121.004 427.203
    0 0 29 334.616 301.599
    0 0 -30 2458.99 595.686
    0 0 30 2587 525.069
    0 0 31 -3.06433 282.296
    0 0 -31 165.345 526.1
    0 1 -3 6260.69 276.432
    0 -1 3 5693.72 271.864
    0 1 3 6248.14 204.324
    0 1 3 5942.94 242.166
    0 1 3 6380.61 273.045
    0 -1 -3 6027.71 252.746
    0 1 4 14440.1 330.92
    0 -1 -4 14644.2 411.85
    0 1 4 14142.6 272.753
    0 -1 -4 13993.5 288.039
    0 1 4 13610.9 404.438
    0 1 4 15358.1 441.197
    0 -1 4 14900.1 489.344
    0 1 4 13716.5 301.23
    0 -1 -4 13521.5 398.484
    0 1 -4 13985.7 446.708
    0 -1 5 129.892 189.879
    0 -1 -5 272.304 144.808
    0 -1 -5 -142.124 196.216
    0 -1 -5 21.6846 87.8114
    0 1 5 135.406 130.326
    0 1 5 90.4112 153.417
    0 1 -5 113.879 170.031
    0 -1 -5 37.3852 111.531
    0 1 5 6.40062 77.7722
    0 1 5 -105.783 85.0945
    0 1 5 -120.015 144.454
    0 -1 -6 223262 1606.14
    0 1 6 215502 1244.91
    0 -1 -6 224694 1862.42
    0 1 6 216166 1801.47
    0 -1 6 214140 2109.75
    0 1 -6 215598 2052.27
    0 -1 -6 210284 1519.54
    0 -1 -6 209202 1774.05
    0 1 6 213364 1545.54
    0 1 6 221492 1865.21
    0 -1 7 933.466 249.105
    0 -1 -7 898.081 163.298
    0 -1 -7 574.192 153.798
    0 -1 -7 1026.06 278.432
    0 1 7 808.217 179.298
    0 1 -7 554.997 231.594
    0 -1 -7 859.169 195.878
    0 1 7 463.711 184.233
    0 1 7 745.242 186.752
    0 1 7 490.984 125.354
    0 1 7 784.658 113.773
    0 1 8 77.8911 124.749
    0 -1 -8 190.255 242.758
    0 -1 -8 232.371 170.848
    0 -1 -8 673.673 192.951
    0 1 -8 -21.1462 82.4224
    0 1 8 98.8762 88.826
    0 -1 8 206.649 197.383
    0 1 8 186.314 172.051
    0 1 8 -63.4728 119.833
    0 -1 -8 207.12 130.691
    0 1 -8 -122.845 215.675
    0 1 -9 4576.81 165.65
    0 1 9 4283.21 286.021
    0 1 9 4310.22 202.621
    0 1 -9 3758.36 189.695
    0 1 9 4369.19 325.978
    0 -1 9 4508.5 387.784
    0 -1 -9 4958.64 325.753
    0 1 9 4807.88 304.13
    0 -1 -9 4636.77 299.278
    0 -1 -9 4973.01 304.613
    0 -1 -9 3899.63 370.876
    0 -1 10 102338 1703.85
    0 -1 -10 100168 1411.23
    0 -1 -10 107642 1479.95
    0 1 -10 99501.9 881.746
    0 -1 -10 104447 1434.65
    0 1 10 99912.7 1368.26
    0 1 -10 96749.9 829.343
    0 1 10 99531.2 1401.67
    0 -1 10 97254.5 806.997
    0 -1 -10 102220 1629.88
    0 1 10 98116.4 938.253
    0 1 10 101817 1395.86
    0 -1 11 4375.87 400.695
    0 -1 -11 4590.18 445.978
    0 1 11 4853.38 323.798
    0 1 11 4409.73 209.352
    0 -1 11 4165.35 186.072
    0 1 11 4036.22 314.814
    0 1 -11 3853.19 188.822
    0 1 -11 4193.95 190.198
    0 -1 -11 5024.59 363.278
    0 1 11 4224.86 365.688
    0 -1 -11 4550.93 349.092
    0 1 12 168223 1225.91
    0 1 12 169130 2025.76
    0 1 -12 164219 1169.12
    0 -1 -12 168758 2335.08
    0 1 -12 172637 1257.27
    0 1 12 174092 1883.66
    0 -1 12 172574 1233.4
    0 -1 -12 170397 1970.77
    0 -1 12 169676 2366.73
    0 1 13 330.478 181.814
    0 1 13 291.342 85.9075
    0 1 -13 309.921 112.883
    0 -1 13 224.615 210.808
    0 -1 -13 215.382 201.008
    0 1 -13 45.5926 63.4881
    0 -1 -13 593.286 338.385
    0 -1 -14 14961.8 790.194
    0 1 14 14509.6 361.774
    0 -1 -14 15444.7 632.938
    0 1 -14 14305.7 349.41
    0 1 -14 15077.7 429.403
    0 -1 14 14685.7 756.819
    0 1 14 15637.4 681.5
    0 -1 15 3412.28 402.349
    0 -1 -15 4387.64 518.212
    0 1 -15 3202.67 168.067
    0 -1 -15 3683.11 365.033
    0 1 15 3475.75 173.23
    0 1 -15 3563.19 221.958
    0 1 15 3504.74 363.588
    0 -1 16 5790.09 521.059
    0 1 16 5227.23 202.383
    0 1 16 5467.71 452.282
    0 1 -16 5365.33 277.93
    0 -1 -16 6176.5 573.511
    0 -1 -16 5686.69 431.939
    0 1 -16 5047.94 196.552
    0 -1 -17 181.741 327.342
    0 -1 17 470.721 273.993
    0 1 -17 158.035 116.676
    0 -1 -17 115.7 195.429
    0 1 17 -132.796 206.423
    0 -1 -18 26774.8 1181.11
    0 1 -18 27818.2 636.376
    0 -1 -18 28252.7 920.49
    0 -1 18 28020.4 1141.18
    0 1 18 28505.9 1045.5
    0 1 -19 3770.65 268.21
    0 -1 19 3811.29 493.652
    0 -1 -19 3777.18 569.079
    0 -1 -19 4067.89 415.488
    0 1 19 3885.82 453.117
    0 -1 20 52556.8 1657.78
    0 1 -20 53224.8 910.89
    0 -1 -20 54365.7 1344.14
    0 1 20 53198.5 1519.62
    0 -1 -20 52975.2 1727.13
    0 -1 -21 1189.02 322.926
    0 1 -21 333.254 495.449
    0 -1 21 1205.45 364.324
    0 1 21 1396.01 330.852
    0 -1 -21 1908.55 498.008
    0 -1 22 13230.4 882.99
    0 -1 -22 15301.9 1027.73
    0 -1 -22 13929.4 704.32
    0 1 -22 13911 940.448
    0 1 22 14831.6 845.779
    0 -1 23 4098.59 542.146
    0 -1 -23 4183.88 632.794
    0 1 23 4033.57 487.93
    0 1 -23 3991.13 635.369
    0 -1 -23 3785.79 405.463
    0 1 -24 36.525 407.988
    0 -1 24 201.063 284.712
    0 -1 -24 -293.435 414.111
    0 1 24 -118.471 228.149
    0 1 -25 -221.282 396.114
    0 -1 25 -443.586 316.784
    0 -1 -25 13.2269 451.651
    0 1 25 85.5548 234.833
    0 -1 26 3459.56 548.818
    0 1 26 2948.52 445.744
    0 1 -26 4091.95 682.188
    0 -1 -26 4179.89 718.39
    0 -1 27 156.002 277.845
    0 -1 -27 403.145 405.406
    0 1 27 703.307 312.278
    0 -1 28 9779.85 871.325
    0 1 -28 9826.88 938.047
    0 -1 -28 11058.4 1021.93
    0 1 28 9928.32 838.487
    0 -1 29 294.019 266.245
    0 1 29 744.148 345.31
    0 -1 -29 1289.48 636.631
    0 1 -29 278.552 478.992
    0 1 -30 3651.83 768.784
    0 -1 30 3493.66 598.909
    0 -1 -30 4108.68 778.942
    0 -1 -31 809.188 533.2
    0 -1 31 807.638 430.651
    0 1 -31 255.908 599.099
    0 -1 32 140.046 344.831
    0 -1 33 223.171 321.382
    0 -2 0 472848 2421.61
    0 2 0 496988 2006.1
    0 -2 -1 3024.63 146.708
    0 2 -1 3568.93 213.68
    0 -2 1 2988.66 197.396
    0 2 1 3482.57 254.169
    0 2 -1 3929.36 241.051
    0 -2 1 3543.22 209.361
    0 -2 -1 3289.08 232.84
    0 -2 2 111505 1016.27
    0 2 2 116997 1372.09
    0 -2 -2 105504 1278.87
    0 2 -2 109970 1213.64
    0 2 3 9439.4 448.398
    0 2 -3 9555.05 410.284
    0 -2 -3 9799.07 422.851
    0 -2 3 9945.85 431.499
    0 2 -3 8878.62 295.334
    0 -2 3 9756.47 285.268
    0 2 4 148342 1695.77
    0 -2 4 141840 915.19
    0 2 -4 117968 1501.72
    0 2 -4 126855 969.848
    0 -2 -4 122573 1487.39
    0 -2 4 131858 1651.39
    0 2 5 2213.63 297.872
    0 -2 5 1345.65 95.2798
    0 2 5 1586.06 191.083
    0 -2 -5 1754.25 281.107
    0 2 -5 961.092 201.864
    0 -2 5 1752.83 270.792
    0 2 -5 1854.61 121.525
    0 2 6 6487.87 407.603
    0 2 6 5162.99 285.509
    0 2 6 5741.46 184.651
    0 2 6 5715.72 298.223
    0 2 6 5508.22 375.166
    0 2 -6 6182.02 439.318
    0 -2 6 5343.28 402.021
    0 -2 -6 5566.53 380.941
    0 -2 -6 5821.74 199.104
    0 -2 -7 1969.16 284.727
    0 2 7 2082.72 192.392
    0 -2 -7 1653.31 155.104
    0 2 7 1904.59 140.981
    0 2 7 1871.25 210.478
    0 2 7 2046.44 269.407
    0 -2 7 2129.24 289.314
    0 2 8 16179.9 627.224
    0 2 8 13664.3 430.824
    0 -2 -8 15570.6 625.76
    0 2 8 14924.2 397.297
    0 -2 8 16004.4 703.678
    0 2 8 14567.5 482.956
    0 -2 -8 14807.8 416.934
    0 2 9 4907.81 273.573
    0 2 9 5078.48 319.65
    0 -2 9 5211.35 424.966
    0 -2 -9 5656.87 478.909
    0 -2 -9 5150.98 285.811
    0 2 9 5280.4 269.083
    0 -2 -9 5631.48 391.064
    0 -2 -10 2524.41 385.882
    0 -2 10 2352.18 331.063
    0 -2 -10 2134.45 283.309
    0 2 10 2118.63 244.679
    0 -2 -10 2301.71 225.948
    0 2 10 2036.3 192.018
    0 2 10 1899.15 190.947
    0 -2 -11 7045.9 381.985
    0 -2 11 6974.82 517.737
    0 -2 -11 7002.11 548.833
    0 2 11 6084.08 311.339
    0 2 11 6148.48 389.981
    0 -2 -11 7072.58 474.592
    0 2 11 6202.63 349.155
    0 -2 -12 6509.03 520.697
    0 -2 -12 7078.22 417.85
    0 2 12 6106.07 302.883
    0 2 -12 5865.29 308.007
    0 -2 -12 6426.76 460.185
    0 2 12 5904.08 398.86
    0 2 12 6183.9 366.231
    0 -2 12 6474.7 506.893
    0 -2 -13 1032.8 246.442
    0 2 13 859.283 153.703
    0 2 -13 835.715 136.96
    0 -2 13 929.853 273.425
    0 2 13 877.489 187.082
    0 2 13 496.802 226.698
    0 -2 -13 1130.51 281.588
    0 -2 -13 650.257 294.417
    0 2 14 58381.7 915.192
    0 -2 -14 58710.9 1530.37
    0 -2 14 59664.7 1565.66
    0 2 14 58798 1197.58
    0 2 14 57037.2 1245.34
    0 2 -14 60299.3 895.44
    0 -2 -14 59863.2 1362.01
    0 -2 15 1495.27 326.716
    0 2 15 1123.33 309.863
    0 2 -15 1364.95 166.567
    0 2 15 1492.8 246.097
    0 -2 -15 789.277 350.543
    0 2 15 1066.45 156.549
    0 -2 -15 1142.66 276.223
    0 -2 -16 125882 2076.88
    0 -2 -16 125722 2410.96
    0 2 16 129145 1358.26
    0 2 16 130572 1930.51
    0 2 -16 128423 1309.78
    0 -2 16 129604 2423.72
    0 2 17 1313.69 261.985
    0 -2 -17 1628.43 464.539
    0 -2 17 1383.6 388.107
    0 -2 -17 1691.77 329.398
    0 2 -17 1111.92 142.084
    0 2 17 1408.01 159.155
    0 -2 18 5981.5 576.271
    0 2 -18 5658 269.487
    0 2 18 6096.46 289.37
    0 -2 -18 5486.56 501.795
    0 2 18 5932.17 479.571
    0 -2 -18 5302.16 634.554
    0 2 19 25005.7 536.485
    0 2 19 25617.6 962.211
    0 -2 19 25394.4 1169.19
    0 -2 -19 24480.7 1004.93
    0 -2 -19 23838.7 1182.26
    0 2 20 6358.94 526.482
    0 -2 -20 5169.5 496.741
    0 -2 -20 6571.83 762.607
    0 -2 20 6775.8 655.284
    0 -2 21 1247 361.484
    0 -2 -21 1494.4 354.002
    0 -2 -21 1203.66 534.004
    0 2 21 1798.42 335.995
    0 -2 -22 42965 1362.79
    0 -2 -22 41264.8 1645.56
    0 2 22 43193.4 1376.32
    0 -2 22 40812.2 1590.58
    0 2 23 3287.34 433.311
    0 -2 23 3184.76 516.986
    0 -2 -23 3618.03 460.164
    0 -2 -23 3140.36 614.193
    0 2 24 1573.31 330.342
    0 -2 -24 1132.87 309.576
    0 -2 24 1015.46 362.79
    0 -2 -24 940.211 508.658
    0 -2 25 -513.418 297.19
    0 2 25 -287.04 233.419
    0 -2 -25 -536.608 458.178
    0 2 -25 -546.364 494.979
    0 -2 26 686.508 356.813
    0 2 26 778.972 299.438
    0 2 -26 633.587 440.918
    0 -2 -27 2309.85 621.52
    0 2 -27 1455.75 500.627
    0 -2 27 1904.73 481.664
    0 -2 28 -45.3285 317.254
    0 2 -28 590.617 449.687
    0 -2 -28 1038.37 563.555
    0 2 -29 1411.05 597.877
    0 -2 29 97.3814 296.362
    0 -2 -29 818.781 592.073
    0 -2 -30 3886.15 807.586
    0 2 -30 3307.33 734.907
    0 -2 30 2668.17 542.45
    0 -2 31 224.539 332.605
    0 2 -31 320.616 527.548
    0 -2 32 178.349 339.419
    0 -2 33 682.383 439.36
    0 -3 0 69.7458 209.99
    0 -3 0 76.8995 149.791
    0 3 0 124.898 149.238
    0 -3 1 4946.8 316.944
    0 -3 -1 5243.85 244.524
    0 -3 -1 4897.75 375.432
    0 3 -1 5334.43 309.549
    0 -3 1 4584.02 336.516
    0 3 1 4406.56 350.593
    0 3 -1 4301.14 316.056
    0 3 -2 19945.1 598.093
    0 -3 -2 18874.4 348.916
    0 -3 2 19341 546.289
    0 3 -2 15113 545.716
    0 3 2 19638.8 701.637
    0 -3 2 17198.7 575.98
    0 -3 -2 19257.3 653.868
    0 -3 -3 15987.7 631.327
    0 3 -3 18256.1 616.172
    0 3 -3 16154.2 521.182
    0 3 3 18719.9 695.163
    0 -3 3 16558.6 489.011
    0 -3 3 16302.8 604.579
    0 3 -4 73185.8 1290.69
    0 -3 -4 65281.9 1271.28
    0 -3 4 70212.7 1311.35
    0 -3 4 70861.8 932.483
    0 3 -4 72222.2 1010.58
    0 -3 5 2125.28 294.684
    0 -3 5 2176.16 173.811
    0 -3 -5 2026.67 302.93
    0 3 -5 2415.52 194.699
    0 -3 6 14383.6 353.31
    0 -3 6 15215.2 675.588
    0 -3 -6 14778.1 656.852
    0 3 6 15780.9 548.576
    0 3 -6 15885.1 416.022
    0 3 7 3922.05 303.124
    0 -3 7 4693.9 421.097
    0 3 -7 4414.26 195.249
    0 -3 -7 3962.23 403.875
    0 -3 8 1067.76 260.61
    0 -3 -8 780.159 217.196
    0 3 -8 1051.76 85.0012
    0 3 8 932.956 193.692
    0 3 8 886.942 181.768
    0 3 9 5083.66 207.308
    0 3 9 5228.94 346
    0 -3 -9 5857.66 471.101
    0 -3 9 5888.52 492.285
    0 3 9 5097.54 348.642
    0 3 10 712.799 187.496
    0 3 10 606.553 104.283
    0 -3 10 838.197 248.908
    0 -3 -10 889.629 292.957
    0 3 10 646.49 171.652
    0 3 11 21903.1 526.492
    0 3 11 21823.9 681.845
    0 -3 -11 23145.3 913.251
    0 -3 11 23296.2 974.578
    0 3 11 22302.9 663.028
    0 3 12 39276.6 887.089
    0 3 12 40685.2 778.488
    0 3 12 40438.7 966.222
    0 -3 12 39459.2 1292.29
    0 -3 -12 40646.2 1205.75
    0 -3 -13 -71.2416 223.631
    0 3 13 166.753 182.987
    0 -3 13 32.8697 256.315
    0 3 13 52.3691 103.315
    0 3 13 16.1462 161.294
    0 3 14 24242.2 722.23
    0 -3 -14 25964.6 1004.55
    0 -3 14 26827.9 1118.59
    0 3 14 25219.8 823.981
    0 3 14 24053.4 709.942
    0 -3 -15 6362.06 540.57
    0 3 15 5954.05 397.329
    0 3 15 6760.07 487.33
    0 -3 15 6703.85 621.138
    0 3 15 6768.17 398.947
    0 -3 -16 21585.1 950.47
    0 3 16 20389 810.689
    0 3 -16 21976.6 671.962
    0 3 16 20733.6 733.112
    0 -3 16 21058.5 1054.47
    0 3 16 19851 660.403
    0 3 -17 3095.63 275.281
    0 -3 -17 2858.63 413.78
    0 3 17 2846.29 384.639
    0 3 17 3014.33 293.784
    0 -3 17 2946.56 471.716
    0 3 17 2729.4 312.067
    0 -3 18 385.174 330.854
    0 3 18 475.856 188.931
    0 3 18 359.867 282.189
    0 -3 -18 643.71 302.881
    0 3 18 591.912 186.117
    0 -3 19 2580.46 472.742
    0 3 19 3115.95 275.146
    0 3 19 2886.38 334.737
    0 -3 -19 3296.81 489.051
    0 -3 -20 32627.8 1246.24
    0 3 20 32628.2 1065.28
    0 -3 20 32008.8 1392.11
    0 -3 -21 56.7864 255.505
    0 3 21 -256.388 153.157
    0 -3 21 67.0662 297.785
    0 -3 -22 34933.4 1327.22
    0 -3 22 34644.1 1512.62
    0 3 22 35394.6 1163.68
    0 3 23 153.424 190.726
    0 -3 -23 404.091 274.566
    0 -3 23 168.708 321.323
    0 -3 24 25.9583 321.334
    0 -3 -24 247.569 267.262
    0 -3 25 4434.85 625.997
    0 -3 -25 3783.32 524.534
    0 -3 26 2554.77 483.008
    0 -3 27 2383.68 520.063
    0 -3 28 8893.59 926.111
    0 3 -29 -1705.43 664.064
    0 -3 29 -231.341 282.415
    0 3 -30 2834.64 682.528
    0 -3 30 1976.9 483.043
    0 3 -31 1606.22 584.184
    0 -3 31 557.471 320.253
    0 -3 32 514.183 371.51
    0 -4 0 86605.8 1469.72
    0 -4 0 87154.4 1179.4
    0 -4 1 13957.7 523.571
    0 4 -1 16178.2 569.721
    0 4 -1 13213.3 585.853
    0 -4 1 14436.4 590.76
    0 -4 -1 14529 426.644
    0 -4 -1 14244.8 629.181
    0 -4 2 32944.8 859.48
    0 4 -2 32788.6 894.702
    0 -4 2 35518.4 882.11
    0 4 -2 38798.9 922.547
    0 -4 -2 36519.2 591.034
    0 -4 -2 34448.7 992.512
    0 -4 3 6084.46 373.74
    0 -4 3 5375.36 398.139
    0 -4 -3 5885.72 200.231
    0 -4 -3 6142.19 464.097
    0 4 -3 6080.73 386.657
    0 4 -3 6718.8 427.683
    0 4 -4 19445.4 655.343
    0 -4 -4 17005.7 747.746
    0 -4 4 17435.9 702.967
    0 -4 4 18552.5 583.401
    0 -4 -5 1870.64 324.857
    0 -4 5 2102.35 309.639
    0 4 -5 2237.32 240.526
    0 -4 5 1840.14 210.242
    0 -4 6 12510.3 441.634
    0 -4 -6 12692.6 678.581
    0 4 -6 14252 497.438
    0 -4 6 13179.7 652.022
    0 -4 7 6952.31 525.64
    0 4 -7 6380.91 317.282
    0 -4 -7 5829.58 510.958
    0 4 7 6341.17 432.777
    0 -4 7 6080.93 290.979
    0 4 -8 93113.6 1063.21
    0 -4 8 90448.7 1806.82
    0 4 8 87062.3 1473.58
    0 -4 -8 89767.1 1812.03
    0 -4 9 5975.6 526.408
    0 4 9 4814.74 380.113
    0 -4 -9 5898.51 506.716
    0 4 -9 5034.25 218.566
    0 4 -10 3643.64 163.924
    0 4 10 3541.55 329.5
    0 4 10 3942.28 340.456
    0 -4 -10 4752.25 494.504
    0 -4 10 3730.57 442.745
    0 4 11 29603.1 885.025
    0 -4 11 31000.1 1161.89
    0 4 11 29709.3 836.671
    0 -4 -11 31342.2 1154.64
    0 4 12 324.26 215.494
    0 4 12 43.6192 177.32
    0 -4 12 664.084 284.649
    0 -4 -12 232.936 269.278
    0 -4 13 879.645 342.296
    0 -4 -13 1415.25 365.643
    0 4 13 932.389 230.885
    0 4 13 656.398 215.09
    0 -4 14 58856.8 1730.17
    0 4 14 58771.1 1278.52
    0 4 14 59026.2 1269.65
    0 -4 -14 60712.9 1656.81
    0 -4 -15 1670.81 364.996
    0 4 15 1379.98 286.055
    0 -4 15 1479.86 362.221
    0 4 15 1456.87 266.323
    0 4 16 19769 755.324
    0 -4 -16 20963.8 1008.86
    0 -4 16 20687.1 1088.1
    0 4 16 20464.5 808.134
    0 -4 -17 190.725 284.414
    0 -4 17 -111.991 333.293
    0 4 17 147.826 258.497
    0 4 17 -35.5668 163.124
    0 4 18 6082.36 511.334
    0 4 18 5718.55 432.16
    0 -4 18 6341.43 683.973
    0 -4 -18 5635.16 618.785
    0 4 18 4911.21 378.296
    0 4 19 8834.23 524.901
    0 -4 19 8539.97 777.274
    0 4 19 9216.87 623.581
    0 4 19 10114.8 545.666
    0 -4 -19 8820.2 728.331
    0 4 20 992.946 340.072
    0 4 20 522.586 188.73
    0 -4 20 438.419 320.021
    0 4 20 662.535 178.062
    0 -4 -20 1324.75 408.114
    0 -4 -21 11460.6 853.265
    0 -4 21 11266.4 894.172
    0 -4 -22 2727.51 473.094
    0 -4 22 3185.62 565.646
    0 -4 23 -97.2695 303.899
    0 -4 -23 360.754 355.066
    0 -4 24 4090.16 625.253
    0 -4 -24 3048.67 477.214
    0 -4 25 1988.26 465.943
    0 -4 -25 1585.26 452.839
    0 -4 26 -87.8283 303.159
    0 -4 -26 -242.177 313.417
    0 -4 27 7677.42 840.321
    0 -4 28 0.20615 337.493
    0 -4 29 938.632 449.766
    0 -4 30 4405.99 771.183
    0 -4 31 1096.05 537.787
    0 -5 0 -43.5268 222.574
    0 -5 0 -72.1885 126.419
    0 -5 1 12217 513.236
    0 -5 1 11805.7 612.799
    0 -5 -1 10815.8 419.596
    0 -5 -1 11852.1 648.812
    0 -5 2 45826.6 1137.34
    0 -5 -2 47591.5 1292.41
    0 -5 2 43690.5 1036.85
    0 -5 -2 43723.8 766.864
    0 -5 -3 3031.93 187.98
    0 -5 3 3505.13 342.845
    0 -5 3 3566.65 348.297
    0 -5 -3 2941.74 386.953
    0 -5 4 25282.3 804.164
    0 -5 -4 25315.5 439.312
    0 -5 -4 27261.5 1018.72
    0 -5 4 24011.9 848.541
    0 5 -5 6597.71 433.495
    0 -5 5 5993.8 457.307
    0 -5 -5 6239.67 553.141
    0 -5 5 6525.56 410.725
    0 -5 6 272.402 202.511
    0 -5 6 708.233 183.648
    0 -5 -6 876.712 343.55
    0 5 -6 479.929 174.509
    0 -5 7 1836.97 213.263
    0 5 -7 2057.33 244.052
    0 -5 7 2097.77 330.53
    0 5 7 2493.22 317.515
    0 -5 -7 1766.9 380.094
    0 -5 8 3664.47 273.274
    0 5 -8 3875.14 280.618
    0 5 8 3506.57 366.119
    0 -5 -8 3881.52 466.415
    0 -5 8 3541.57 430.79
    0 5 -9 4698.25 286.69
    0 -5 -9 5093.59 525.609
    0 5 9 4416.9 413.955
    0 -5 9 5138.58 515.579
    0 5 10 997.186 252.356
    0 -5 -10 1514.64 384.438
    0 -5 10 1190.72 312.491
    0 5 -10 1354.07 157.776
    0 5 11 2109.23 320.301
    0 5 11 1696.42 299.328
    0 -5 -11 2124.27 414.525
    0 5 -11 1644.19 150.277
    0 -5 11 2145.42 388.713
    0 5 12 5503.08 431.198
    0 5 -12 4975.99 208.829
    0 5 12 5612.25 457.299
    0 -5 -12 5072.9 561.771
    0 -5 12 5251.27 564.614
    0 5 13 5041.95 443.414
    0 -5 -13 6551.21 668.87
    0 5 13 5526.62 437.404
    0 -5 13 6282.97 623.632
    0 5 14 37645.1 1132.24
    0 -5 14 37999.4 1464.93
    0 -5 -14 39407.9 1456.46
    0 5 14 38491.8 1054.45
    0 5 15 18002.6 776.625
    0 -5 15 17787.3 1030.17
    0 5 15 18190.3 806.026
    0 -5 -15 19345.4 1063.57
    0 -5 16 4311.28 611.331
    0 5 16 4813.19 460.891
    0 -5 -16 4617.51 624.561
    0 5 16 4409.02 437.586
    0 5 17 -10.0367 217.402
    0 -5 17 -132.696 316.464
    0 5 17 361.956 281.513
    0 5 18 -257.417 285.759
    0 -5 -18 -221.495 360.467
    0 -5 18 371.162 273.301
    0 5 18 741.872 252.426
    0 -5 19 2899.65 465.222
    0 -5 -19 2736.09 469.821
    0 5 19 3572.98 427.098
    0 5 19 2790.13 343.095
    0 5 20 27409.7 1061.05
    0 5 20 27171.5 975.433
    0 -5 20 26110.5 1377.39
    0 -5 -20 25952.8 1273.8
    0 5 21 4034.23 461.598
    0 -5 21 4682.54 646.417
    0 -5 -21 3968.64 552.995
    0 -5 -22 6779.62 716.612
    0 -5 22 8048.4 824.59
    0 5 22 7906 646.16
    0 -5 -23 826.508 404.209
    0 -5 23 931.722 425.603
    0 -5 -24 957.889 402.47
    0 -5 24 1067.98 424.971
    0 -5 25 -633.129 364.373
    0 -5 -25 299.561 321.018
    0 -5 -26 4700.36 618.075
    0 -5 26 4925.03 730.098
    0 -5 -27 602.56 367.751
    0 -5 27 854.82 406.005
    0 -5 28 7025.63 906.068
    0 -5 29 -132.563 359.521
    0 -5 30 655.189 443.323
    0 -6 0 32437.4 842.013
    0 -6 0 33715.5 1136.17
    0 -6 1 3048.07 395.836
    0 -6 -1 3500.77 275.887
    0 -6 1 3051.95 302.95
    0 -6 -1 3760.03 472.597
    0 -6 -2 52226.8 1479.97
    0 -6 -2 52063.9 913.877
    0 -6 2 53353.7 1340.75
    0 -6 2 51377.6 1188.96
    0 -6 3 4455.22 415.478
    0 -6 -3 4542.17 249.117
    0 -6 -3 4892.77 527.866
    0 -6 3 4476.59 392.948
    0 -6 -4 19169.9 949.524
    0 -6 -4 20094.4 464.754
    0 -6 4 20061.4 819.522
    0 -6 4 20414.8 788.658
    0 -6 -5 805.206 377.066
    0 -6 -5 506.367 81.4473
    0 -6 5 512.709 233.509
    0 -6 5 765.618 242.493
    0 -6 6 21664.8 769.744
    0 -6 -6 21461 1023.43
    0 -6 6 21241.7 913.981
    0 6 7 45116.1 1308.48
    0 -6 7 43052.4 1041.13
    0 -6 7 42616 1332.01
    0 -6 -7 42736.6 1448.29
    0 -6 8 168094 1961.32
    0 -6 -8 163810 2881.14
    0 -6 8 160545 2680.26
    0 6 8 165591 2491.93
    0 -6 9 685.192 168.138
    0 6 9 941.921 280.995
    0 -6 -9 529.364 345.102
    0 6 -9 711.775 154.053
    0 -6 9 644.021 257.892
    0 -6 10 26092.4 1143.3
    0 -6 -10 27024.3 1226.88
    0 6 -10 24905 680.891
    0 6 10 26344.1 1020.02
    0 -6 11 826.071 343.538
    0 6 -11 573.646 140.865
    0 -6 -11 481.414 337.302
    0 6 11 1184.39 320.777
    0 -6 -12 22816.1 1162.73
    0 6 12 21203.5 944.124
    0 6 -12 20159.2 547.767
    0 -6 12 21932.8 1112.34
    0 -6 -13 4490.82 580.838
    0 6 13 4913.94 492.932
    0 6 13 3839.66 425.892
    0 -6 13 4421.89 581.814
    0 6 14 32097.1 1137.02
    0 -6 -14 33075.4 1424.72
    0 -6 14 32505.7 1407.37
    0 6 14 29796.2 998.468
    0 6 15 2158.17 348.592
    0 6 15 2644.16 404.553
    0 -6 -15 2881.93 544.075
    0 -6 15 2739.24 478.153
    0 -6 -16 5384.25 633.922
    0 6 16 5452.65 477.236
    0 -6 16 6076.86 688.032
    0 6 16 5007.55 511.504
    0 -6 -17 598.675 383.362
    0 6 17 -133.282 239.177
    0 -6 17 -138.038 306.694
    0 6 17 362.249 225.321
    0 6 18 6017.75 542.581
    0 -6 -18 6162.14 705.753
    0 -6 18 5406.24 687.471
    0 6 18 5760.16 503.383
    0 -6 -19 666.812 408.598
    0 6 19 979.205 306.674
    0 -6 19 394.244 274.206
    0 6 19 856.219 319.892
    0 -6 -20 -265.961 347.071
    0 6 20 79.7657 210.455
    0 6 20 37.6738 240.5
    0 -6 20 -192.339 341.351
    0 6 21 977.307 302.189
    0 -6 21 1178.15 443.564
    0 -6 -21 1537 455.162
    0 -6 -22 6604.01 771.053
    0 -6 22 5797.53 756.185
    0 -6 -23 4037.48 640.339
    0 -6 23 4267.08 643.531
    0 -6 24 3139.8 612.673
    0 -6 -24 2945.86 631.886
    0 -6 25 105.484 345.314
    0 -6 -25 392.872 380.176
    0 -6 -26 717.315 414.055
    0 -6 26 -138.286 325.084
    0 -6 -27 1187.19 474.552
    0 -6 27 1528.45 531.058
    0 -6 28 89.5902 374.89
    0 -6 -28 862.716 432
    0 -7 0 -129.439 173.998
    0 -7 0 -287.678 320.177
    0 -7 -1 10261.2 483.969
    0 -7 1 10369.5 552.745
    0 -7 1 10778.9 719.529
    0 -7 -1 10231.9 736.807
    0 -7 -2 2460.35 475.408
    0 -7 2 2473.76 371.252
    0 -7 2 2841.03 331.8
    0 -7 -2 2528.89 247.129
    0 -7 3 15929.4 802.766
    0 -7 3 16099.6 737.757
    0 -7 -3 14807.3 514.639
    0 -7 -3 16642.9 934.137
    0 -7 4 13515.1 712.059
    0 -7 -4 13430.2 439.032
    0 -7 -4 13555.9 882.131
    0 -7 4 12265.6 718.149
    0 -7 5 5885.65 511.521
    0 -7 -5 6407.12 272.87
    0 -7 5 5903.72 535.247
    0 -7 -5 6349.81 651.628
    0 -7 6 4652.52 482.356
    0 -7 -6 4205.12 557.533
    0 7 6 4074.18 481.266
    0 -7 6 4856.42 440.187
    0 7 7 2297.67 402.913
    0 -7 -7 2684.18 495.079
    0 -7 7 2439.92 333.015
    0 -7 7 2770.28 401.727
    0 7 8 5310.7 539.538
    0 -7 8 5406.43 424.953
    0 -7 8 5318.67 544.062
    0 -7 -8 5135.45 652.913
    0 -7 9 1584.99 361.386
    0 -7 9 2059.17 296.265
    0 -7 -9 1239.98 352.796
    0 7 9 1253.92 339.715
    0 -7 -10 329.556 370.645
    0 -7 10 651.826 299.392
    0 7 10 634.544 326.478
    0 7 11 8717.01 672.814
    0 -7 -11 9182.82 839.329
    0 -7 11 9077.63 751.854
    0 -7 -12 4207.82 578.19
    0 7 12 3892.53 518.173
    0 -7 12 3917.39 532.311
    0 -7 -13 3843.28 650.678
    0 -7 13 2888.12 522.025
    0 7 13 3213.78 447.431
    0 7 14 2664.15 365.572
    0 -7 14 3443.23 520.181
    0 -7 -14 3444.86 562.78
    0 7 14 3089.61 443.767
    0 7 15 992.501 312.421
    0 7 15 1108.41 273.842
    0 -7 -15 1625.34 498.108
    0 -7 15 2014.35 425.725
    0 -7 16 1398.51 416.657
    0 7 16 1207.72 285.945
    0 -7 -16 1215.68 428.101
    0 7 16 1217.36 382.127
    0 7 17 4733.49 471.752
    0 7 17 4235.59 531.921
    0 -7 17 4277.92 613.45
    0 -7 -17 4529.36 622.881
    0 7 18 4469.41 539.181
    0 7 18 3914.53 459.094
    0 -7 18 4316.34 611.712
    0 -7 -18 3630.39 623.49
    0 7 19 5122.74 564.516
    0 -7 -19 4310.85 641.99
    0 -7 19 4612.29 656.058
    0 7 20 6717.14 635.413
    0 -7 -20 6507.13 761.232
    0 -7 20 6317.7 798.755
    0 -7 21 619.558 434.757
    0 -7 -21 285.525 386.494
    0 -7 -22 3805.17 627.184
    0 -7 22 4051.67 716.709
    0 -7 -23 2451.32 614.274
    0 -7 23 2628.29 532.524
    0 -7 24 2864.04 615.822
    0 -7 -24 1780.46 520.481
    0 -7 -25 1592.46 547.574
    0 -7 25 1496.46 503.766
    0 -7 -26 1250.37 544.603
    0 -7 26 613.095 409.16
    0 -7 27 742.274 489.695
    0 -7 -27 765.02 516.038
    0 -7 -28 4571.45 783.453
    0 -8 0 11646.5 821.114
    0 -8 0 11548.6 585.98
    0 -8 -1 115.619 170.608
    0 -8 -1 -163.95 324.233
    0 -8 1 140.729 175.719
    0 -8 1 -442.715 277.431
    0 -8 2 13879.5 716.344
    0 -8 -2 13999.8 958.109
    0 -8 2 13174.2 830.908
    0 -8 -2 13208.7 561.615
    0 -8 3 487.481 329.458
    0 -8 3 292.834 194.558
    0 -8 -3 802.422 369.091
    0 -8 -3 587.088 153.834
    0 -8 -4 8251.24 786.5
    0 -8 4 7534.38 611.289
    0 -8 -4 8029.29 385.661
    0 -8 4 7930.63 577.71
    0 -8 5 2565.2 382.22
    0 8 5 2395.69 443.378
    0 -8 5 2397.91 393.445
    0 -8 -5 2517.14 543.484
    0 -8 6 17553.5 870.685
    0 -8 -6 17142.1 1101.35
    0 -8 6 16123.4 892.432
    0 8 6 16962.8 976.308
    0 -8 -7 12762.5 973.347
    0 -8 7 13081.6 737.39
    0 -8 7 13414.5 843.594
    0 8 7 13807.4 859.584
    0 -8 8 35263 1375.52
    0 -8 8 37346.9 1189.93
    0 -8 -8 33880.9 1535.7
    0 8 8 34172.5 1333.48
    0 -8 -9 6728.83 773.887
    0 -8 9 7211.33 542.531
    0 -8 9 6396.42 624.331
    0 8 9 5644.14 586.865
    0 -8 -10 9446.59 892.156
    0 -8 10 9169.97 773.16
    0 8 10 9033.26 727.975
    0 -8 -11 3302.28 637.631
    0 8 11 3121.52 474.576
    0 -8 11 3076.19 494.77
    0 -8 12 20929.7 1187.64
    0 -8 -12 21957.3 1292.76
    0 8 12 19605.6 1048.46
    0 -8 -13 6960.94 799.952
    0 8 13 6570.75 640.79
    0 -8 13 5942.91 664.754
    0 -8 -14 11125.2 964.906
    0 8 14 9880.96 769.015
    0 8 14 10808.2 667.202
    0 -8 14 10614.2 904.81
    0 8 15 1457.66 293.785
    0 8 15 958.056 328.788
    0 -8 -15 1240.82 451.17
    0 -8 15 1335.87 355.793
    0 -8 -16 5615.6 776.009
    0 8 16 4886.74 485.382
    0 8 16 4699.51 556.561
    0 -8 16 4656.08 653.133
    0 8 17 1148.07 406.755
    0 -8 17 1166.95 450.638
    0 -8 -17 1821.35 597.012
    0 -8 -18 4163.66 649.65
    0 8 18 4865.92 597.396
    0 -8 18 4370.83 692.814
    0 -8 19 3333.18 639.679
    0 -8 -19 2071.16 547.173
    0 8 19 3034.61 506.436
    0 -8 -20 60.8038 451.491
    0 -8 20 -299.405 306.544
    0 -8 21 3006.17 605.664
    0 -8 -21 2623.84 639.781
    0 -8 -22 6080.87 794.525
    0 -8 22 6273.16 830.225
    0 -8 23 -135.771 408.072
    0 -8 -23 266.446 376.552
    0 -8 -24 762.107 505.98
    0 -8 24 285.635 323.819
    0 -8 -25 -239.38 442.761
    0 -8 25 520.289 426.563
    0 -8 -26 -200.462 471.173
    0 -8 26 312.442 397.113
    0 -8 -27 -115.876 507.18
    0 -8 -28 1028.9 625.401
    0 -8 -29 373.817 459.367
    0 -9 0 20.2952 152.222
    0 -9 0 369.88 425.62
    0 -9 -1 11912.2 591.704
    0 -9 1 11605.6 643.33
    0 -9 1 10480 829.491
    0 -9 -1 11445.5 910.943
    0 -9 2 196.212 302.813
    0 -9 -2 559.528 180.932
    0 -9 -2 93.0396 355.595
    0 -9 2 517.268 249.227
    0 -9 -3 1367.15 479.392
    0 -9 -3 1084.12 202.274
    0 9 3 1283.5 413.969
    0 -9 3 1208.2 302.63
    0 -9 3 1569.55 406.525
    0 -9 4 240.616 227.533
    0 -9 -4 531.7 336.889
    0 -9 -4 368.888 155.967
    0 9 4 441.369 422.776
    0 -9 4 425.646 297.218
    0 -9 5 -68.8244 293.672
    0 9 5 384.079 349.871
    0 -9 5 473.847 251.939
    0 -9 -6 701.512 448.59
    0 -9 6 241.291 253.896
    0 -9 6 -6.61593 254.485
    0 9 6 238.95 374.96
    0 -9 7 18395.7 1017.87
    0 -9 7 18602.3 935.954
    0 -9 -7 17112.6 1172.87
    0 9 7 18108 1058.23
    0 -9 -8 2608.03 590.476
    0 9 8 1651.96 385.791
    0 -9 8 3090.86 425.467
    0 -9 8 2738.6 457.461
    0 -9 -9 216.195 443.955
    0 9 9 323.889 271.564
    0 -9 9 529.967 280.034
    0 -9 9 623.935 255.834
    0 -9 -10 228.907 468.792
    0 -9 10 43.6368 246.388
    0 9 10 -83.5357 292.348
    0 9 11 3668.98 535.24
    0 -9 -11 4480.07 774.049
    0 -9 11 2861.48 519.022
    0 -9 12 4229.96 581.92
    0 -9 -12 4063.25 710.062
    0 9 12 4011.67 543.831
    0 9 13 1965.66 495.95
    0 -9 -13 2120.28 544.625
    0 -9 13 1623.93 466.705
    0 9 14 5860.11 693.487
    0 -9 14 5815.05 702.718
    0 -9 -14 6589.21 826.585
    0 -9 15 3032.93 581.656
    0 9 15 2594.2 502.813
    0 -9 -15 3144.73 616.849
    0 9 16 34.7113 332.267
    0 -9 -16 -86.9765 456.085
    0 -9 16 912.843 474.39
    0 -9 -17 688.753 413.41
    0 9 17 -206.979 356.726
    0 -9 17 109.109 280.783
    0 -9 -18 1803.02 620.271
    0 -9 18 3779.57 671.263
    0 9 18 3422.48 542.236
    0 9 -18 3203.19 569.096
    0 -9 -19 1227.99 524.974
    0 -9 19 1588.28 446.893
    0 9 -19 1395.76 428.355
    0 9 19 1780.46 471.875
    0 -9 -20 3327.01 641.619
    0 -9 20 2278.92 550.387
    0 -9 21 2237.26 562.311
    0 -9 -21 1246.17 459.15
    0 -9 22 -6.44884 340.984
    0 -9 -22 559.079 450.613
    0 -9 -23 1509.12 587.422
    0 -9 23 1917.56 563.467
    0 -9 24 3415.05 735.4
    0 -9 -24 3140.96 686.716
    0 -9 -25 1542.01 646.549
    0 -9 -26 588.214 485.613
    0 -10 0 23094.6 1267.94
    0 -10 0 22427.7 899.828
    0 10 0 22551.8 1310.89
    0 -10 -1 17135.8 1140.88
    0 -10 1 17125 1086.19
    0 -10 1 17485.9 831.663
    0 -10 -1 17532.5 764.429
    0 10 1 15949.4 1122.61
    0 -10 2 10408.7 855.374
    0 -10 2 11500.6 717.478
    0 -10 -2 11401.1 963.137
    0 10 2 10493.9 930.635
    0 -10 -3 823.052 403.909
    0 10 3 1522.72 488.886
    0 -10 3 715.787 362.603
    0 -10 3 1164.56 295.339
    0 10 4 8557.67 801.307
    0 -10 4 9404.39 704.491
    0 -10 4 8800.98 771.328
    0 -10 -4 10417.1 964.809
    0 -10 5 9131.35 751.916
    0 10 5 8514.73 802.078
    0 -10 -5 9416.12 931.842
    0 -10 5 9503.03 717.592
    0 10 6 10768.7 881.985
    0 -10 -6 10647.7 992.817
    0 -10 6 10479.1 778.666
    0 -10 6 11135.8 799.91
    0 -10 -7 487.221 435.936
    0 -10 7 677.803 312.676
    0 -10 7 131.086 240.774
    0 10 7 186.678 269.05
    0 -10 8 4955.05 567.914
    0 -10 8 4917.11 586.466
    0 10 8 4398.64 594.843
    0 -10 -8 4973.66 766.172
    0 10 9 268.116 340.324
    0 -10 9 730.654 312.932
    0 -10 9 460.419 286.163
    0 -10 10 3322.43 554.851
    0 10 10 2491.24 505.822
    0 -10 -10 3106.86 665.238
    0 -10 -11 444.201 466.376
    0 10 11 -32.5147 285.582
    0 -10 11 584.224 349.479
    0 -10 12 3672.09 542.939
    0 -10 -12 4496.48 718.25
    0 10 12 4733.27 647.284
    0 10 13 3836.84 588.572
    0 -10 -13 3663.67 640.101
    0 -10 13 3005.6 513.491
    0 10 14 1158.32 397.018
    0 -10 14 814.492 393.359
    0 -10 -14 969.383 464.311
    0 10 -15 -218.189 383.758
    0 -10 15 -59.4837 389.662
    0 10 15 -80.7387 321.102
    0 -10 -15 99.6947 402.365
    0 -10 16 2320.13 544.74
    0 10 -16 1714.45 411.035
    0 -10 -16 2250.88 601.779
    0 10 16 3305.68 582.375
    0 10 17 1901.6 541.797
    0 10 -17 1369.16 475.397
    0 -10 -17 1144.86 473.783
    0 -10 17 1383.32 417.53
    0 10 18 4242.25 666.171
    0 -10 -18 4069.1 812.244
    0 10 -18 3490.83 630.18
    0 -10 18 5425.18 794.256
    0 -10 -19 2162.49 610.749
    0 -10 19 2450.94 564.469
    0 10 -19 1817.34 452.333
    0 10 19 2045.88 491.885
    0 -10 20 742.984 481.48
    0 -10 -20 563.182 510.265
    0 -10 -21 973.812 480.394
    0 -10 21 1360.37 442.064
    0 -10 22 3777.17 710.261
    0 -10 -22 3987.21 715.99
    0 -10 -23 -154.143 487.182
    0 -11 0 278.558 334.536
    0 11 0 96.4771 364.335
    0 -11 -1 1602.44 504.465
    0 11 1 1688.22 523.655
    0 -11 1 940.194 471.852
    0 11 -1 1643.12 485.177
    0 11 2 400.202 375.801
    0 -11 -2 308.421 378.419
    0 -11 2 144.732 221.922
    0 11 -2 227.819 443.016
    0 -11 2 428.99 378.648
    0 11 3 482.167 369.105
    0 -11 3 530.553 325.117
    0 -11 3 247.841 226.519
    0 11 -3 126.61 340.399
    0 -11 -3 340.424 354.173
    0 -11 4 -34.9742 299.045
    0 11 -4 10.4182 391.129
    0 -11 4 158.838 258.698
    0 11 4 245.997 334.158
    0 -11 -4 -293.399 439.536
    0 11 -5 1274.58 521.554
    0 -11 -5 807.714 443.228
    0 -11 5 811.166 279.231
    0 -11 5 1171.35 389.716
    0 11 5 797.694 406.963
    0 11 -6 -52.6717 418.638
    0 -11 -6 23.6935 352.8
    0 -11 6 296.87 294.816
    0 -11 6 564.626 316.931
    0 11 6 -425.525 363.066
    0 11 -7 4826.71 730.506
    0 -11 7 5199.56 627.066
    0 -11 7 6116.13 660.242
    0 11 7 4970 688.84
    0 -11 -7 5522.53 811.341
    0 11 8 713.897 421.476
    0 -11 8 1517.75 360.478
    0 -11 8 1610.77 419.647
    0 -11 -8 1201.94 498.489
    0 11 -8 929.725 452.179
    0 11 -9 1963.77 579.782
    0 -11 -9 2007.86 674.792
    0 11 9 1166.94 404.24
    0 -11 9 2383.61 496.322
    0 11 10 974.261 374.829
    0 -11 10 116.514 299.474
    0 -11 -10 78.0663 446.152
    0 11 -10 196.221 405.208
    0 -11 11 1566.5 452.254
    0 -11 -11 2255.78 635.807
    0 11 11 1716.24 410.871
    0 11 -11 1431.27 530.834
    0 11 -12 405.234 401.508
    0 -11 -12 101.816 350.92
    0 11 12 -211.578 414.082
    0 -11 12 2.07363 350.902
    0 11 13 1771.95 520.396
    0 -11 -13 1632.47 626.576
    0 -11 13 1882.07 516.745
    0 11 -13 1081.94 427.252
    0 11 14 934.258 424.224
    0 11 -14 500.627 422.739
    0 -11 14 1273.26 443.92
    0 -11 -14 709.657 570.103
    0 -11 15 1579.69 471.74
    0 -11 -15 1793.58 604.913
    0 11 15 1702.33 488.021
    0 11 -15 1569.54 417.773
    0 11 16 -420.212 467.693
    0 -11 -16 199.829 482.738
    0 -11 16 194.842 316.01
    0 11 -16 100.77 391.271
    0 11 -17 1005.04 457.119
    0 -11 -17 825.208 618.639
    0 -11 17 -132.826 434.3
    0 11 17 424.933 431.619
    0 -11 -18 474.613 450.935
    0 11 -18 1400.96 485.169
    0 -11 18 1424.61 486.694
    0 -11 -19 23.288 501.421
    0 -11 19 453.716 416.065
    0 11 19 1474.12 535.281
    0 -11 20 2791.38 665.742
    0 12 0 831.536 442.849
    0 -12 0 2162.29 571.504
    0 -12 -1 873.337 416.497
    0 -12 1 458.499 382.456
    0 12 1 737.54 423.799
    0 12 -1 1084.07 444.266
    0 -12 -2 3302.83 625.948
    0 -12 2 2923.54 570.463
    0 12 2 3161.22 612.474
    0 12 -2 2037.57 540.443
    0 -12 3 -137.641 347.992
    0 -12 -3 -6.47781 429.161
    0 12 3 -165.694 347.183
    0 12 -3 592.42 467.536
    0 12 -4 2351.16 536.351
    0 12 4 1795.86 529.536
    0 -12 -4 1601.19 538.225
    0 -12 4 3115.56 538.978
    0 -12 5 1222.4 400.345
    0 12 5 1004.55 478.014
    0 12 -5 1278.37 470.226
    0 -12 -5 2114.2 628.117
    0 12 -6 1704.01 538.626
    0 -12 -6 1535.76 601.607
    0 -12 6 1733.62 454.65
    0 -12 6 1359.52 390.769
    0 12 6 1115.21 428.653
    0 12 -7 -263.323 435.857
    0 -12 -7 475.111 477.034
    0 12 7 552.827 404.706
    0 -12 7 -463.861 305.603
    0 -12 -8 2756.13 650.616
    0 12 -8 2705.58 623
    0 12 8 2327.55 550.504
    0 -12 8 2884.06 483.954
    0 12 -9 153.027 408.707
    0 12 9 -190.258 343.122
    0 -12 -9 465.74 398.109
    0 -12 9 -171.723 277.863
    0 12 10 1829.3 534.544
    0 -12 10 662.591 334.26
    0 -12 -10 2278.86 614.029
    0 12 -10 2720.5 625.179
    0 -12 11 796.616 391.267
    0 12 11 319.478 393.99
    0 12 -11 749.747 440.171
    0 -12 -11 762.773 445.77
    0 -12 -12 1494.37 576.181
    0 12 12 1838.39 567.372
    0 -12 12 738.002 427.86
    0 12 -12 1531.85 632.832
    0 -12 13 658.26 412.65
    0 12 -13 606.176 389.53
    0 -12 -13 641.825 533.097
    0 12 13 557.929 357.451
    0 -12 -14 1408.45 685.538
    0 12 -14 424.369 395.989
    0 -12 14 585.023 399.526
    0 12 14 998.72 487.777
    0 12 15 674.904 462.615
    0 -12 15 466.14 460.319
    0 -12 -15 586.788 448.653
    0 12 -15 67.1801 391.898
    0 12 -16 -58.2937 387.951
    0 12 16 -230.319 450.304
    0 -12 16 -87.7512 393.514
    0 -12 17 3152.38 682.71
    0 12 -17 2256.63 606.947
    0 12 17 3227.44 708.703
    0 12 -18 751.06 498.375
    0 12 18 -538.238 487.778
    0 -12 18 79.2121 362.288
    0 -13 0 140.037 346.159
    0 13 0 749.325 507.016
    0 -13 -1 -30.9039 377
    0 13 1 -96.2921 354.12
    0 -13 1 40.6363 378.679
    0 13 -1 199.38 381.561
    0 -13 -2 471.86 469.518
    0 13 2 -280.228 423.346
    0 13 -2 333.658 486.418
    0 -13 2 -115.101 394.375
    0 13 3 195.577 359.51
    0 -13 3 62.2344 379.258
    0 -13 -3 663.204 461.733
    0 13 -3 -676.702 519.722
    0 13 -4 -104.118 428.014
    0 -13 4 436.777 317.039
    0 -13 -4 1013.05 574.467
    0 13 4 14.5013 385.888
    0 -13 5 14.3779 330.677
    0 13 5 397.05 445.322
    0 -13 -5 364.532 437.99
    0 13 -5 839.3 489
    0 13 -6 -233.23 350.452
    0 -13 -6 498.838 481.534
    0 13 6 830.044 515.801
    0 -13 -7 4111.13 850.696
    0 13 -7 2769.55 639.103
    0 13 7 3149.23 614.874
    0 13 -8 510.063 481.135
    0 13 8 304.791 368.723
    0 -13 -8 886.286 595.114
    0 -13 -9 1049.94 644.222
    0 13 9 432.665 400.87
    0 13 -9 1241.79 499.875
    0 -13 -10 80.8118 563.478
    0 13 10 1247.17 467.464
    0 13 -10 952.115 416.458
    0 -13 11 704.072 422.004
    0 13 -11 1449.14 558.258
    0 13 11 497.163 360.128
    0 13 12 -440.179 393.992
    0 13 -12 27.1901 476.528
    0 -13 12 -681.423 416.187
    0 13 13 428.471 487.807
    0 13 -13 -99.6764 385.129
    0 -13 13 49.5805 351.549
    0 13 -14 1054.38 558.733
    0 -13 14 229.655 343.103
    0 13 -15 1069.35 452.462
    0 -13 15 802.927 423.585
    0 13 -16 546.522 499.867
    0 -13 16 526.535 451.072
    0 13 -17 219.492 394.026
    0 -14 0 454.921 497.645
    0 -14 1 -73.8513 403.284
    0 -14 -1 1047.36 525.145
    0 -14 2 208.898 402.418
    0 -14 -2 615.747 425.177
    0 -14 3 -49.94 394.632
    0 -14 -3 -431.923 513.844
    0 -14 -4 973.836 493.747
    1 0 -31 4269.14 774.428
    -1 0 31 4031.21 608.081
    -1 0 30 263.698 283.89
    1 0 -30 -242.553 455.037
    1 0 -29 12361 1088.11
    -1 0 29 13414.5 991.323
    -1 0 28 406.708 317.121
    1 0 -28 77.9486 475.217
    1 0 -27 1287.22 455.913
    -1 0 27 2089.8 425.632
    1 0 -26 -351.71 532.833
    -1 0 26 104.299 281.049
    -1 0 25 3818.49 522.83
    1 0 -25 3394.35 635.525
    -1 0 24 60.9258 222.229
    1 0 -24 -338.154 411.237
    1 0 -23 3122.07 530.972
    -1 0 23 3070.09 461.527
    -1 0 22 616.939 279.816
    1 0 -22 690.568 443.243
    -1 0 21 45885.8 1504.75
    1 0 -21 49716.3 1686.12
    -1 0 20 593.791 317.27
    1 0 -20 269.611 416.959
    -1 0 19 3885.04 453.364
    1 0 -19 4054.71 597.913
    -1 0 18 109.752 218.805
    -1 0 18 -20.7285 120.515
    1 0 -18 -91.4251 119.701
    1 0 -18 326.792 353.233
    1 0 -17 543.369 401.087
    -1 0 17 59.6453 116.309
    1 0 -17 128.718 122.706
    -1 0 17 216.356 290.521
    1 0 -16 -91.3337 119.299
    -1 0 16 -165.125 118.546
    -1 0 16 231.706 237.804
    1 0 -15 39309.5 808.736
    -1 0 15 39335.8 868.557
    1 0 -15 36827.5 1210.43
    -1 0 15 37401.7 1234.21
    -1 0 14 60.1083 112.445
    1 0 -14 107.614 267.7
    -1 0 14 98.9453 223.461
    1 0 -14 -125.09 127.95
    -1 0 14 147.187 124.985
    -1 0 13 110168 1284.91
    -1 0 13 102959 1901.79
    -1 0 13 111960 1435.51
    1 0 -13 110393 1907.88
    1 0 -13 112954 1327
    -1 0 12 39.5133 111.608
    -1 0 12 19.6813 178.665
    -1 0 12 -37.0552 117.71
    1 0 -12 -465.105 313.925
    1 0 -12 -119.513 113.647
    -1 0 11 40820.6 774.192
    1 0 -11 41184.3 1096.88
    1 0 -11 43902.8 801.955
    -1 0 11 43195 816.888
    -1 0 11 43391 1095.77
    -1 0 10 87.9715 101.556
    -1 0 10 -80.5373 154.05
    1 0 -10 -219.625 116.098
    -1 0 10 -183.74 124.899
    1 0 -10 -310.478 263.822
    -1 0 9 61770 914.941
    -1 0 9 63764.9 895.646
    1 0 -9 65585.7 959.586
    1 0 -9 64705.5 1212.12
    -1 0 9 62159.2 1182.08
    1 0 -8 91.0325 129.773
    -1 0 8 -18.0655 96.8064
    -1 0 8 293.178 179.412
    -1 0 8 -43.8059 119.262
    -1 0 7 1748.18 188.985
    1 0 -7 2032.06 207.663
    -1 0 7 2093.34 182.758
    1 0 -6 76.9501 129.438
    -1 0 6 191.412 144.347
    -1 0 6 116.024 109.985
    -1 0 5 107143 977.245
    -1 0 5 108521 1115.15
    1 0 -5 109981 1103.93
    1 0 -4 205.083 130.04
    1 0 -4 489.692 130.028
    -1 0 4 370.946 117.906
    -1 0 3 35583.9 591.673
    1 0 -3 35218 513.959
    1 0 -3 35191.4 586.694
    1 0 -2 145.311 78.4909
    -1 0 2 74.4871 67.4691
    -1 0 -3 38620.7 637.978
    1 0 3 36475.6 616.286
    -1 0 -3 36884.4 459.466
    1 0 3 37580.1 471.097
    -1 0 -3 38820.7 652.896
    1 0 4 373.965 77.0242
    -1 0 -4 343.682 71.233
    -1 0 -4 310.876 120.355
    1 0 4 379.543 150.235
    -1 0 -4 297.11 90.0645
    -1 0 -4 318.111 100.783
    -1 0 -5 121447 1351.7
    1 0 5 123235 1332.49
    -1 0 -5 119563 1132.56
    1 0 5 118353 1282.39
    -1 0 -5 122450 1268.14
    -1 0 -6 125.099 104.979
    -1 0 -6 279.387 128.003
    -1 0 -6 114.462 151.887
    1 0 6 -91.2217 124.779
    1 0 6 -130.826 215.766
    1 0 7 44123.6 920.292
    -1 0 -7 44643.6 928.091
    1 0 7 43621.2 883.905
    -1 0 -7 44895.5 861.903
    -1 0 -7 40680.1 716.331
    1 0 8 -292.604 205.752
    1 0 8 0.79228 151.173
    -1 0 -8 -96.5166 137.555
    -1 0 -8 248.277 114.799
    1 0 9 178959 2051.28
    -1 0 -9 179395 1589.18
    1 0 9 185021 1694.21
    1 0 9 178424 2033.95
    1 0 10 -24.9405 160.533
    1 0 10 67.1102 122.575
    1 0 10 0.93101 198.48
    -1 0 -10 -114.755 124.278
    1 0 11 92082.9 1285.37
    1 0 11 85818.8 1546.35
    1 0 11 83841.4 1537.62
    -1 0 -11 89295 1216.21
    1 0 12 165.117 203.529
    -1 0 -12 -56.1382 134.675
    1 0 12 8.32833 117.204
    1 0 12 296.613 286.238
    1 0 13 108067 1882.07
    -1 0 -13 113006 1515.62
    1 0 14 199.351 237.831
    -1 0 -14 -103.562 153.471
    1 0 15 1938.88 338.431
    -1 0 -15 1230.81 211.014
    1 0 16 -145.999 233.308
    -1 0 -16 -61.6885 151.092
    -1 0 -16 -403.248 384.853
    -1 0 -17 29107.6 869.349
    -1 0 -17 27049.2 1134.65
    1 0 17 27125.4 1109.5
    -1 0 -18 -37.9389 381.272
    1 0 18 -369.194 276.407
    -1 0 -18 98.0757 187.119
    -1 0 -19 15034.9 952.321
    -1 0 -19 15775.8 655.836
    1 0 19 15534.5 904.855
    1 0 20 457.249 326.246
    -1 0 -20 383.661 402.722
    -1 0 -20 -96.3754 177.723
    -1 0 -21 34381.3 957.287
    1 0 21 35697.6 1383.05
    -1 0 -21 35800.5 1475.34
    1 0 22 428.939 290.245
    -1 0 -22 -317.605 391.552
    -1 0 -22 8.30974 178.859
    1 0 23 7025.58 669.626
    -1 0 -23 7607.88 779.752
    1 0 24 350.014 283.635
    -1 0 -24 -359.412 449.813
    1 0 25 -401.856 305.786
    -1 0 -25 286.426 432.569
    -1 0 -26 1261.04 531.283
    1 0 26 430.074 291.373
    -1 0 -27 13876.4 1124.8
    1 0 27 13388.5 995.98
    -1 0 -28 -268.452 471.287
    1 0 28 662.973 311.419
    -1 0 -29 6677.13 849.197
    1 0 29 6151.56 739.399
    1 0 30 93.979 291.164
    -1 0 -30 -579.412 580.961
    1 0 31 -10.7278 329.376
    -1 0 -31 -97.5236 516.11
    -1 -1 33 510.489 375.62
    -1 -1 32 -132.376 284.391
    1 -1 -31 3721.07 800.546
    1 1 -31 2799.51 662.016
    -1 -1 31 2150.86 495.132
    1 -1 -30 943.252 597.538
    1 1 -30 1582.83 694.503
    -1 -1 30 553.016 370.363
    1 -1 -29 8923.24 987.665
    -1 -1 29 7331.94 777.135
    1 1 -29 6579.06 906.287
    -1 1 29 6143.42 655.568
    1 1 -28 -894.153 570.33
    1 -1 -28 -331.123 446.706
    -1 1 28 602 259.432
    -1 -1 28 782.114 319.394
    1 -1 -27 1201.93 555.588
    -1 1 27 941.395 318.194
    1 1 -27 1078.74 515.542
    -1 -1 27 964.828 340.626
    -1 -1 26 229.561 265.926
    1 1 -26 1326.51 566.702
    -1 1 26 522.471 304.378
    1 -1 -26 1708.62 589.539
    1 1 -25 2824.25 618.862
    1 -1 -25 2802.03 581.809
    -1 1 25 2656.9 426.827
    -1 -1 25 2486.28 470.578
    -1 -1 24 -9.14507 236.727
    -1 1 24 291.623 272.309
    1 1 -24 775.793 501.749
    1 -1 -24 -124.457 403.755
    -1 -1 23 20032.8 1075.1
    -1 1 23 20299.5 993.349
    1 -1 -23 20913.1 1205.6
    1 1 -23 21758 1207.39
    1 1 -22 221.466 376.589
    -1 -1 22 890.504 271.089
    1 -1 -22 328.888 427.894
    -1 1 22 665.428 236.17
    -1 1 21 1068.51 283.641
    -1 -1 21 1420.23 357.413
    1 -1 -21 1376.84 522.115
    1 -1 -21 855.668 245.892
    1 -1 -20 -240.017 271.188
    1 1 -20 -598.647 428.974
    -1 1 20 -60.1028 112.801
    1 -1 -20 -87.6737 448.05
    -1 1 20 111.727 261.366
    -1 -1 20 43.5804 235.884
    -1 1 19 348.144 222.405
    1 -1 -19 271.352 216.533
    -1 1 19 260.452 119.384
    1 -1 -19 780.654 471.403
    -1 -1 19 204.555 260.235
    1 -1 -18 329.476 200.523
    1 -1 -18 87.4565 119.275
    1 -1 -18 -136.136 388.322
    -1 1 18 325.503 138.815
    -1 -1 18 126.304 279.79
    -1 -1 18 24.5606 79.7986
    -1 1 18 161.027 207.149
    1 1 -18 25.0522 133.735
    -1 1 17 24943.2 938.039
    1 -1 -17 22022.2 1054.76
    -1 1 17 22541.1 640.179
    1 -1 -17 23559 857.894
    -1 -1 17 24394.2 528.413
    1 -1 -17 23757 638.937
    1 1 -17 25309.8 673.83
    -1 -1 17 23540.3 1079.43
    1 -1 -16 127.944 348.274
    1 -1 -16 144.869 182.056
    -1 -1 16 301.837 302.524
    1 1 -16 -60.0589 144.718
    -1 1 16 108.834 127.251
    -1 1 16 32.4944 203.352
    -1 -1 16 244.806 83.275
    1 -1 -16 174.387 132.793
    1 -1 -15 52192.7 1450.95
    1 -1 -15 52130.6 960.176
    1 1 -15 54454.6 974.815
    1 -1 -15 51615.3 1217.41
    -1 -1 15 49976.7 1504.67
    -1 -1 15 55006 758.547
    -1 1 15 52933.4 984.099
    -1 1 15 52941.7 1349.24
    -1 1 14 2154.57 229.468
    1 1 -14 2233.42 220.25
    1 -1 -14 2152.02 392.009
    -1 -1 14 2239.91 163.617
    1 -1 -14 2004.58 284.619
    -1 1 14 1994.51 316.051
    1 -1 -14 1938.37 207.885
    -1 -1 14 2039.14 352.788
    -1 -1 13 55766.1 754.647
    -1 -1 13 51230.5 1441.05
    1 -1 -13 55723.6 1387.98
    1 -1 -13 55428.7 957.992
    -1 1 13 53011.4 953.709
    1 1 -13 56024 953.728
    1 -1 -13 53554.9 1164.32
    -1 1 13 49267.3 1235.88
    1 -1 -12 13219.6 471.741
    -1 1 12 12935.6 615.49
    1 1 -12 12959.9 466.293
    1 -1 -12 12476 668.471
    -1 -1 12 13182.3 369.08
    -1 -1 12 13045.7 721.56
    1 -1 -12 14331.1 548.354
    -1 1 12 13930.3 580.656
    -1 1 12 13150.2 476.834
    1 -1 -12 12551 580.81
    -1 -1 11 29480.5 518.528
    1 1 -11 28109 664.693
    -1 1 11 26632.4 799.869
    -1 -1 11 27326.7 955.359
    -1 1 11 28074.7 682.39
    1 -1 -11 29164 681.201
    1 -1 -11 29931.3 730.598
    1 -1 -11 27604.2 797.683
    1 -1 -11 25811.9 909.892
    -1 1 11 28613.5 804.928
    -1 1 10 2088.28 237.897
    -1 -1 10 2256.78 140.725
    -1 1 10 1922.09 206.535
    -1 -1 10 2232.52 290.139
    1 -1 -10 1941.1 317.24
    1 1 -10 2465.36 217.146
    1 -1 -10 2046.25 258.704
    1 -1 -10 2672.72 239.139
    1 -1 -10 2009.54 213.702
    -1 1 10 2415.46 250.911
    1 1 -9 95651.7 1172.21
    1 -1 -9 94186.6 1139.71
    -1 -1 9 91099 1545.47
    1 -1 -9 95515.2 1489.04
    -1 1 9 90823.9 1188.22
    -1 -1 9 90051.8 806.534
    -1 1 9 93003.3 1306.25
    1 -1 -9 92399.4 1366.29
    1 -1 -9 95041.3 1174.89
    -1 1 9 90325.5 1282.96
    1 -1 -8 3639.83 339.008
    -1 1 8 3993.69 273.934
    1 -1 -8 3967.26 274.34
    1 -1 -8 3969.95 242.264
    -1 -1 8 3754.7 352.227
    -1 -1 8 4150.25 172.969
    -1 1 8 4454.59 305.078
    1 -1 -8 4315.22 317.912
    -1 1 8 4246.83 299.829
    1 1 -8 4600.86 268.858
    1 -1 -7 91970.5 926.434
    1 -1 -7 92833.3 1149.4
    -1 1 7 92161.9 1161.92
    -1 1 7 93795.7 1334.75
    -1 -1 7 89828.1 1424.48
    1 -1 -7 95676.4 1283.04
    1 1 -7 94227.2 1114.79
    -1 1 7 92429.4 1209.08
    1 -1 -7 92850.8 1320.12
    1 -1 -6 36959.8 783.372
    1 -1 -6 36020.4 718.867
    1 -1 -6 38012.3 516.399
    -1 1 6 36515.5 709.649
    1 -1 -6 34593.8 794.78
    -1 1 6 35750.1 736.505
    -1 1 6 39007 827.589
    1 1 -6 38182 695.475
    1 -1 -5 27386.5 651.813
    1 -1 -5 29461.1 629.026
    -1 1 5 26937.2 614.546
    -1 1 5 31122.1 672.755
    -1 1 5 26876 637.654
    1 -1 -5 28498.5 379.208
    1 -1 -5 30330.1 701.681
    1 1 -5 28918.8 615.463
    -1 1 4 5472.66 301.462
    1 -1 -4 4352.54 263.073
    1 -1 -4 5083.99 285.401
    -1 1 4 4732.3 266.594
    -1 1 4 4535.77 267.939
    1 1 -4 5511.81 287.891
    -1 1 3 24949.9 552.43
    1 1 -3 26718.4 557.144
    -1 1 3 25057 551.238
    1 -1 -3 24684.2 550.8
    1 -1 -2 93263.5 1022.11
    -1 1 2 94109.1 1031.5
    -1 1 2 95764.6 1015.11
    1 -1 -1 191600 1401.08
    -1 1 1 153438 1287.83
    -1 1 0 14288 278.516
    1 -1 0 13226.5 372.948
    1 -1 0 12943.3 263.425
    -1 -1 0 12447.1 344.881
    1 -1 1 155313 1186.87
    1 -1 1 148625 1051.86
    -1 1 -1 157306 1088.32
    1 1 1 162329 1292.87
    -1 1 -2 77440 910.296
    1 -1 2 77879.5 853.537
    -1 1 -2 72307.8 810.18
    1 -1 2 77092.2 817.139
    -1 1 -2 77541.1 871.032
    -1 -1 -2 76264.6 920.281
    1 1 2 79229.6 947.748
    1 1 3 1924.37 159.442
    1 1 3 2353.37 201.743
    -1 1 -3 2025.77 190.563
    -1 1 -3 1583.51 141.841
    1 -1 3 1910.3 138.264
    -1 -1 -3 1724.53 165.416
    1 -1 3 1946.11 206.382
    -1 1 -3 1991.64 170.454
    1 -1 3 1892.62 178.906
    1 -1 4 15668.2 344.822
    1 -1 4 15683.9 484.426
    -1 1 -4 15654.7 483.621
    -1 -1 -4 15650.4 433.724
    -1 1 -4 14707 356.423
    1 1 4 15555.2 419.961
    -1 -1 -4 15522.6 460.698
    1 -1 4 15520.6 499.305
    -1 1 -4 14693.8 456.052
    1 1 4 14907.7 462.942
    1 1 5 68706.5 1013.25
    1 -1 5 69365.6 1088.57
    1 1 5 70581.8 954.503
    1 1 5 71210.5 1022.63
    -1 1 -5 71176.9 1090.97
    -1 1 -5 71669.4 1048.59
    -1 1 -5 68808.6 722.169
    -1 -1 -5 68657.9 987.324
    -1 -1 -5 69732.5 879.17
    1 -1 5 69326.6 698.691
    -1 -1 -5 68206.4 977.222
    -1 -1 -6 50218.8 793.848
    1 1 6 49420.8 909.769
    -1 -1 -6 51904.7 915.53
    1 1 6 53044.3 901.223
    -1 -1 -6 48874.4 872.56
    -1 1 -6 51122.8 1002.24
    1 -1 6 51757.3 1009.98
    -1 1 -6 52212.2 964.264
    -1 1 -6 50036.8 600.448
    1 -1 7 49231.7 1034.66
    -1 -1 -7 50334.9 967.167
    -1 1 -7 47605 562.491
    1 1 7 50969.4 956.62
    1 1 7 49912.9 914.689
    -1 -1 -7 47205.3 891.346
    -1 -1 -7 48580.4 808.835
    -1 1 -7 50549.8 988.599
    1 1 7 47658.2 839.698
    -1 -1 -7 51946.2 1012.9
    1 1 8 9084.34 447.063
    -1 1 -8 8531.33 229.371
    1 -1 8 8625.35 468.715
    1 1 8 8045.29 384.288
    -1 -1 -8 8754.77 411.243
    -1 1 -8 8540.42 317.659
    1 1 8 9154.51 419.465
    -1 -1 -8 8845.53 379.273
    -1 -1 -8 9223.49 479.891
    -1 -1 -9 5366.5 313.792
    1 1 9 4466.97 322.757
    -1 1 -9 4968.34 169.845
    -1 -1 -9 5601.12 351.238
    1 1 9 4926.92 321.57
    1 1 9 5302.3 376.155
    1 -1 9 5265.17 397.994
    -1 1 -9 4939.96 239.406
    -1 -1 -9 4888.31 403.984
    1 1 10 5122.99 161.838
    -1 -1 -10 6337.19 369.678
    -1 1 -10 5605.41 259.671
    -1 -1 -10 5591.41 436.674
    1 -1 10 5382.35 422.653
    1 1 10 5427.72 406.535
    1 1 10 5564.96 362.278
    1 1 10 5456.27 352.035
    -1 -1 -10 5928.62 373.359
    -1 1 -11 11057.6 360.71
    -1 -1 -11 10686.9 505.458
    -1 -1 -11 11181.3 604.624
    1 -1 11 9587.36 585.725
    1 1 11 9889.43 506.907
    1 1 11 10855.1 556.386
    1 1 12 2499.47 285.897
    -1 -1 -12 3124.59 408.542
    1 -1 12 2174.58 314.149
    -1 1 -12 2258.28 182.077
    1 1 12 2235.16 314.747
    -1 -1 -12 2926.69 314.118
    -1 1 -13 21447.6 550.69
    -1 -1 -13 21022.9 882.132
    1 -1 13 19569.1 873.261
    1 1 13 19392.6 796.853
    1 1 13 19799.6 757.822
    -1 -1 -13 21043.6 767.965
    1 1 14 10972.2 610.184
    -1 -1 -14 11300.1 696.863
    1 -1 14 10519.9 673.955
    -1 1 -14 10496.9 418.074
    1 1 14 11251.4 635.176
    -1 -1 -14 10960.6 570.618
    1 -1 15 119938 2248.5
    -1 1 -15 116978 1428.87
    -1 -1 -15 121271 2195.57
    1 1 15 117066 1992.68
    1 1 15 118346 2050.77
    -1 -1 -15 118288 1867.78
    -1 -1 -16 1747.44 297.384
    1 1 16 1622.81 311.656
    1 1 16 1198.89 362.473
    -1 -1 -16 1416.12 453.629
    -1 1 -16 1310.22 193.551
    1 -1 16 1736.32 372.235
    -1 -1 -17 43988.9 1460.71
    1 1 17 42872.2 1308.79
    -1 -1 -17 45234.9 1191.16
    1 -1 17 46096.9 1465.68
    -1 1 -17 44203.2 916.009
    -1 -1 -18 2723.85 354.848
    -1 -1 -18 3907.89 571.469
    -1 1 -18 3043.61 283.796
    1 1 18 3726.69 437.202
    1 -1 18 3681.36 462.881
    -1 1 -19 1207.23 206.067
    -1 -1 -19 853.862 275.408
    1 -1 19 1178.81 379.196
    1 1 19 1025 303.689
    -1 -1 -19 1270.93 456.543
    1 1 20 23506.2 1073.06
    1 -1 20 23297.5 1154.53
    -1 -1 -20 23891.2 1194.19
    -1 -1 -20 23512.8 902.346
    -1 1 -20 23061.8 669.834
    -1 -1 -21 57309.6 1835.12
    1 1 21 57358.4 1668.63
    -1 -1 -21 52950.1 1358.1
    1 -1 21 56455.5 1797.14
    -1 1 -21 55462.1 1038.2
    -1 1 -22 3248.88 502.633
    -1 -1 -22 4117.75 614.118
    -1 -1 -22 3420.31 408.797
    1 -1 22 3764.25 544.429
    1 1 22 3798.19 514.999
    1 1 23 2764.38 456.177
    1 -1 23 2763.37 490.363
    -1 1 -23 1909.15 485.68
    -1 -1 -23 2821.79 566.745
    -1 -1 -23 2713.57 367.494
    -1 -1 -24 356.278 413.255
    1 -1 24 470.453 281.733
    -1 1 -24 844.174 441.501
    1 1 24 495.176 252.41
    1 1 25 1166.71 335.222
    1 -1 25 963.113 386.297
    -1 1 -25 1721.7 473.839
    -1 -1 -25 1349.77 451.011
    -1 1 -26 740.561 493.746
    1 -1 26 161.904 248.109
    -1 -1 -26 800.499 475.826
    1 1 26 -35.6066 245.04
    -1 1 -27 13.9046 513.747
    1 1 27 -52.4763 247.59
    1 -1 27 -658.167 366.416
    -1 -1 -27 -600.01 559.502
    1 -1 28 -523.893 355.32
    -1 1 -28 225.658 469.911
    1 1 28 281.04 250.451
    -1 -1 -28 176.188 436.177
    1 1 29 49.5744 269.825
    1 -1 29 -240.477 348.229
    -1 -1 -29 -994.973 528.052
    -1 1 -29 77.5543 424.127
    -1 1 -30 -34.4676 438.639
    -1 -1 -30 432.985 499.823
    1 -1 30 454.993 347.952
    1 -1 31 1650.43 494.619
    -1 -1 -31 1453.68 684.92
    -1 1 -31 956.757 542.892
    1 -1 32 -387.972 346.972
    1 -1 33 443.487 359.693
    -1 -2 33 931.077 430.314
    -1 -2 32 938.752 449.891
    -1 -2 31 2880.76 586.112
    1 2 -31 3278.27 795.925
    -1 -2 30 413.359 339.491
    1 2 -30 807.046 568.718
    1 -2 -29 10080.1 1144.07
    -1 -2 29 9853.2 949.895
    1 2 -29 7913.49 927.053
    1 2 -28 2720.15 643.929
    -1 -2 28 754.844 342.945
    1 -2 -28 2394.46 701.153
    1 -2 -27 7652.85 932.053
    -1 -2 27 6706.03 754.233
    1 2 -27 8089.81 898.258
    -1 2 26 518.808 283.844
    1 -2 -26 650.477 537.895
    1 2 -26 -563.937 453.408
    -1 -2 26 -36.8895 293.981
    1 2 -25 1754.16 467.839
    -1 -2 25 2195.35 451.051
    -1 2 25 1678.56 309.973
    1 -2 -24 222.638 243.407
    1 -2 -24 946.22 461.302
    -1 -2 24 255.004 231.29
    -1 2 24 357.706 224.629
    1 -2 -23 358.674 503.156
    1 -2 -23 -192.013 268.095
    -1 -2 23 57.8356 278.99
    -1 2 23 -14.1419 192.641
    1 -2 -22 -59.729 452.73
    -1 -2 22 178.016 301.657
    -1 2 22 283.355 216.952
    1 -2 -22 338.375 276.425
    -1 2 21 64550.1 1587.63
    1 -2 -21 64033.7 2015.5
    -1 -2 21 61362.2 1898.44
    1 -2 -21 63568.7 1643.08
    -1 -2 20 10208.2 799.502
    -1 2 20 9672.2 474.27
    -1 2 20 9199.03 602.055
    1 -2 -20 9086.4 654.088
    1 -2 -20 9688.5 843.477
    -1 2 19 4702.26 344.59
    -1 2 19 5208.82 447.976
    1 -2 -19 4520.76 630.332
    1 -2 -19 4214.9 477.097
    -1 -2 19 4661.33 564.658
    1 -2 -18 103.753 442.98
    1 -2 -18 560.129 268.929
    -1 2 18 1193.67 267.923
    -1 2 18 766.57 206.124
    -1 -2 18 636.864 349.402
    -1 2 17 -221.905 180.748
    -1 -2 17 -11.759 272.999
    1 -2 -17 195.957 258.751
    1 -2 -17 -139.107 396.51
    1 -2 -17 128.611 141.555
    1 2 -17 165.697 152.921
    -1 2 17 88.9209 155.047
    -1 2 16 270.781 169.947
    1 -2 -16 104.061 132.276
    -1 2 16 232.557 172.196
    1 -2 -16 150.088 229.158
    1 2 -16 -181.026 164.782
    -1 -2 15 70097.9 1898.38
    1 -2 -15 70728.3 1574
    -1 2 15 71583.1 1245.12
    1 2 -15 72049 1233.09
    1 -2 -15 70664.1 1767.87
    1 -2 -15 73480.2 1211.04
    -1 2 15 75388.8 1435.83
    1 -2 -14 11038.3 639.312
    1 -2 -14 10553.2 718.702
    1 -2 -14 9670.88 455.375
    -1 2 14 10733.6 558.336
    -1 -2 14 10111.7 742.419
    1 2 -14 10379.4 470.209
    -1 2 14 9810.02 478.946
    1 -2 -13 24593.3 913.221
    1 -2 -13 24370.8 695.83
    -1 2 13 23987.4 786.654
    -1 -2 13 22860.3 1028.78
    1 2 -13 23447.2 685.286
    1 -2 -13 24840.4 723.385
    -1 2 13 22541.7 707.524
    1 -2 -13 23699.6 993.569
    1 2 -12 20610 630.265
    -1 2 12 19651.4 649.993
    1 -2 -12 20247.8 624.569
    1 -2 -12 19547.5 791.026
    1 -2 -12 19960.2 628.049
    -1 -2 12 19417.6 936.387
    1 -2 -12 20183.6 900.66
    -1 2 12 18183.1 662.838
    1 -2 -11 264.253 205.811
    1 2 -11 346.666 144.363
    -1 -2 11 430.225 247.125
    -1 2 11 686.39 169.447
    -1 2 11 320.375 138.206
    1 -2 -11 662.763 171.771
    1 -2 -11 695.815 175.03
    1 -2 -10 20251.6 617.334
    -1 -2 10 20649.9 842.277
    1 2 -10 20463.7 627.299
    1 -2 -10 18675.8 745.111
    -1 2 10 19217.9 614.746
    -1 2 10 20650.2 595.136
    1 -2 -10 21215.6 552.913
    -1 -2 9 -193.068 205.246
    -1 2 9 159.194 109.502
    1 -2 -9 233.052 141.633
    1 -2 -9 255.179 146.848
    1 -2 -9 10.1834 177.151
    -1 2 9 106.125 150.136
    -1 2 9 71.8126 109.869
    1 2 -9 -231.944 147.293
    -1 -2 8 986.207 218.215
    1 -2 -8 1055.16 187.73
    1 -2 -8 890.5 226.489
    -1 2 8 823.481 181.165
    -1 2 8 1124.91 146.968
    -1 2 8 1166.78 142.567
    -1 2 7 38615.1 531.075
    -1 2 7 36193.6 808.007
    1 -2 -7 36709.4 947.808
    1 -2 -7 36416.8 795.198
    -1 -2 7 36017.9 443.136
    -1 -2 7 35539 977.021
    -1 2 7 37698.9 910.138
    -1 2 6 15288.2 574.872
    -1 -2 6 15439.4 310.844
    -1 2 6 15360.6 610.048
    -1 -2 6 15573.3 644.914
    -1 2 6 15148.4 297.428
    1 -2 -6 15037.1 594.088
    1 -2 -6 14562.2 511.363
    -1 2 6 14659.3 521.205
    1 -2 -5 337.938 160.374
    -1 2 5 359.673 169.622
    -1 -2 5 496.73 100.689
    -1 2 5 364.459 181.752
    1 -2 -5 871.971 258.255
    -1 2 4 131682 1532.02
    -1 -2 4 128875 1069.35
    -1 2 4 131501 1457.9
    1 -2 -4 135947 1444.26
    1 -2 -4 132438 1614.63
    -1 -2 3 131879 1137.22
    1 -2 -3 136436 1569.16
    1 2 -3 137542 1157.78
    1 -2 -3 139052 1449.84
    -1 2 3 135631 1525.68
    -1 2 3 136901 1475.61
    1 -2 -2 211391 1867.5
    1 -2 -2 210654 1767.2
    -1 2 2 214347 1830.41
    -1 -2 2 205682 1511.91
    -1 2 2 210230 1841.4
    1 2 -2 218694 1516.17
    -1 -2 1 257.87 116.021
    1 -2 -1 419.168 171.06
    -1 2 1 295.121 138.182
    -1 2 1 722.899 166.178
    1 2 -1 424.821 126.307
    1 -2 -1 554.49 172.993
    -1 -2 0 31185.5 654.479
    1 2 0 31826.8 636.114
    -1 2 0 28521 550.254
    -1 2 0 30009.3 686.357
    -1 2 0 31186 656.028
    1 -2 0 31499.6 659.697
    -1 2 -1 85664.2 1061.93
    1 2 1 86671.9 1095.3
    -1 -2 -1 88862.2 1126.58
    1 -2 1 88774.7 1097.86
    -1 2 -1 84597 1124.65
    1 -2 1 81832.6 989.558
    -1 2 -1 87032 1002.49
    -1 -2 -2 217459 1823.74
    -1 2 -2 217196 1624.41
    1 2 2 217191 1815.24
    1 -2 2 208544 1682.24
    -1 2 -2 214594 1755.8
    -1 2 -2 208769 1656.61
    1 -2 2 224793 1741.22
    1 -2 3 8623.67 401.959
    1 2 3 10765.5 427.118
    -1 2 -3 9113.88 387.246
    -1 -2 -3 9596.67 416.627
    -1 2 -3 9390.27 394.424
    -1 2 -4 153992 1461.15
    -1 -2 -4 155738 1690.44
    1 -2 4 163625 1709.72
    -1 2 -4 157747 1637.33
    1 2 4 153201 1657.55
    1 2 5 30155.3 702.043
    -1 2 -5 26626.5 610.593
    1 -2 5 29360.2 774.04
    -1 -2 -5 28756.7 745.736
    -1 2 -5 28059.3 744.142
    1 2 5 28761 726.161
    1 2 6 17811.2 612.297
    -1 -2 -6 19526.5 461.543
    1 2 6 19517 597.738
    -1 2 -6 18268.2 497.791
    -1 -2 -6 19466.7 649.906
    1 -2 6 19149.2 668.827
    1 -2 7 77871.3 1409.06
    -1 -2 -7 77374.8 1345.2
    1 2 7 76595.2 1229.73
    -1 -2 -7 75482.5 947.979
    -1 2 -7 73797.6 973.419
    -1 -2 -8 1486.2 157.121
    -1 2 -8 1736.77 182.068
    1 2 8 1532.08 250.539
    1 -2 8 1402.66 249.817
    -1 -2 -8 1064.78 220.594
    -1 2 -9 15284.2 433.373
    1 -2 9 14586.4 685.294
    -1 -2 -9 15440.5 680.44
    -1 -2 -9 14964.1 655.472
    1 2 9 13729.7 572.967
    -1 -2 -9 15119.3 470.307
    1 -2 10 5251.67 467.436
    -1 -2 -10 5520.76 303.81
    -1 -2 -10 6428.56 489.318
    -1 2 -10 5738.55 244.305
    -1 2 -10 5832 268.458
    -1 -2 -10 5954.16 434.974
    1 2 10 5226.65 394.704
    -1 2 -11 6213.7 275.639
    -1 -2 -11 6503.5 479.033
    -1 2 -11 6588.97 258.027
    1 2 11 7172.02 450.856
    -1 -2 -11 6533.12 355.739
    1 -2 11 5841.71 495.884
    1 2 11 6519.74 269.43
    -1 -2 -11 7081.51 522.251
    1 2 12 14068 666.013
    1 2 12 13764.5 564.793
    1 2 12 13552.5 391.978
    -1 2 -12 13833.8 362.723
    -1 -2 -12 14167.1 569.948
    -1 2 -12 14755.3 404.395
    1 -2 12 13314.8 730.489
    -1 -2 -12 14692.8 690.466
    -1 -2 -12 15551.1 748.829
    -1 -2 -13 98551.6 1818.02
    1 -2 13 97462.6 2028.01
    -1 2 -13 103473 1027.93
    1 2 13 99641.3 1747.5
    1 2 13 98957 1576.51
    -1 -2 -13 105329 1948.13
    -1 2 -13 98707.4 967.732
    1 2 13 100370 1039.48
    -1 2 -14 550.482 98.958
    1 2 14 502.65 100.162
    1 -2 14 281.139 232.194
    -1 -2 -14 993.74 266.592
    -1 -2 -14 658.401 373.032
    1 2 14 418.691 245.395
    1 2 14 313.587 167.349
    -1 2 -14 576.301 90.0706
    -1 -2 -15 10794.4 713.373
    1 2 15 10692.2 323.706
    -1 2 -15 10671.5 348.692
    -1 2 -15 10546.7 297.673
    1 2 15 10887.6 581.392
    -1 2 -15 10838 295.094
    1 2 15 11020.9 659.678
    1 -2 15 11394.1 745.437
    -1 -2 -15 11248.6 656.727
    -1 2 -16 124.144 54.2853
    1 2 16 281.671 267.377
    -1 -2 -16 -56.9537 388.516
    -1 2 -16 85.368 79.8567
    1 2 16 107.824 65.5422
    -1 2 -16 78.4243 44.5181
    1 2 16 -35.6617 189.938
    -1 -2 -16 -82.0665 247.737
    1 -2 16 15.6998 263.03
    1 2 17 27891.1 1077.69
    -1 2 -17 26350 541.909
    1 2 17 25574.2 401.38
    1 2 17 25540.2 961.619
    -1 -2 -17 26831 1184.04
    1 -2 17 28797.8 1229.35
    -1 -2 -17 28035.6 1038.36
    -1 -2 -18 2204.93 525.165
    -1 -2 -18 2247.52 374.084
    1 -2 18 2670.08 469.497
    1 2 18 2151.45 385.119
    1 2 18 1483.32 288.42
    -1 2 -18 1969.33 163.173
    -1 2 -19 13200 386.888
    -1 -2 -19 14555.8 958.558
    1 -2 19 14440.6 937.256
    -1 -2 -19 13191.8 759.51
    1 2 19 14350.9 776.066
    1 2 19 13737.2 839.805
    -1 -2 -20 2590.18 597.586
    1 2 20 2486.87 404.425
    1 -2 20 2343.75 465.109
    -1 -2 -20 3092.24 427.706
    -1 -2 -21 20183.7 1135.44
    1 2 21 20140.7 956.898
    1 -2 21 20949.8 1161.56
    -1 -2 -21 19917.2 915.875
    1 2 22 9063.02 677.547
    -1 -2 -22 8999.77 851.719
    1 -2 22 8911.79 794.75
    -1 -2 -22 9355.46 659.504
    -1 -2 -23 7097.62 778.269
    1 2 23 8080.11 664.879
    1 -2 23 8281.66 791.592
    -1 -2 -23 7461.66 615.113
    1 -2 24 2407.2 478.356
    -1 -2 -24 1731.8 375.603
    1 2 24 1800.94 379.655
    -1 -2 -24 1783.76 508.053
    -1 -2 -25 634.741 494.686
    1 2 25 292.605 216.122
    1 -2 25 162.015 333.539
    -1 -2 -26 1028.52 442.282
    1 -2 26 1656.58 464.429
    -1 2 -26 239.739 478.245
    1 2 26 674.81 290.335
    -1 -2 -27 7295.74 884.811
    1 -2 27 5929.88 712.04
    -1 2 -27 5996.75 796.852
    1 -2 28 -33.6955 276.925
    -1 -2 -28 81.0932 537.144
    1 -2 29 9862.29 945.062
    -1 -2 -29 10794.7 1134.16
    -1 2 -29 9866.19 1058.85
    -1 2 -30 657.429 483.796
    -1 -2 -30 507.239 683.22
    1 -2 30 404.67 304.674
    1 -2 31 -70.4518 296.067
    -1 2 -31 -246.382 472.731
    1 -2 32 -229.478 286.974
    1 -2 33 4226.83 726.77
    -1 -3 32 -95.7699 318.005
    -1 -3 31 5231.37 731.131
    1 3 -31 7456.53 982.664
    -1 -3 30 1417.78 497.798
    1 3 -30 726.431 491.754
    -1 -3 29 2820.17 546.586
    1 3 -29 1093.14 497.457
    -1 -3 28 1827.37 430.568
    1 3 -28 1098.51 466.996
    -1 -3 27 179.449 295.922
    -1 -3 26 2723.37 544.979
    1 -3 -25 4299.6 552.439
    -1 -3 25 5280.83 673.732
    1 -3 -24 1006.87 374.194
    -1 -3 24 347.202 282.155
    1 -3 -23 23725.4 1138.17
    -1 3 23 24969.3 977.949
    -1 -3 23 22825.7 1256.51
    1 -3 -22 717.067 298.306
    -1 3 22 313.221 170.674
    -1 -3 22 759.699 312.321
    1 -3 -21 24040 1111.5
    -1 3 21 25322.3 935.661
    -1 -3 21 24118.3 1266.72
    -1 3 20 3045.39 334.51
    -1 3 20 3398.95 356.047
    -1 -3 20 3983.6 585.482
    1 -3 -20 3750.3 495.34
    -1 3 19 5272.66 415.416
    -1 3 19 5146.77 390.377
    1 -3 -19 5928.81 601.306
    -1 -3 19 4721.35 603.047
    1 -3 -18 22417.6 1028.36
    -1 3 18 21805.2 782.969
    -1 3 18 20483.9 770.216
    -1 -3 18 19870.4 1120.55
    -1 3 17 22073.8 790.934
    -1 3 17 22200.8 764.937
    1 -3 -17 23089.9 1037.55
    -1 -3 17 20683.4 1125.18
    -1 -3 16 2466.35 444.732
    -1 3 16 2677.49 272.009
    -1 3 16 2857.08 322.348
    1 -3 -16 2823.05 451.233
    -1 -3 15 68680.2 1934.96
    -1 3 15 66370.5 1330.88
    -1 3 15 71080.2 1239.56
    1 -3 -15 69914.1 1714.91
    -1 3 14 3409.13 337.031
    1 -3 -14 3443.16 435.661
    -1 -3 14 4483.15 572.703
    -1 3 14 4324.06 313.437
    -1 -3 13 11855.8 820.427
    -1 3 13 13175.6 507.596
    -1 3 13 13136.7 587.123
    1 -3 -13 14350.8 783.61
    -1 3 13 13653.5 526.208
    -1 -3 12 9019.24 713.764
    -1 3 12 9890.2 418.734
    -1 3 12 9702.21 421.247
    -1 3 12 8433.02 488.824
    1 -3 -12 9133.09 629.608
    -1 3 11 10506.7 532
    1 -3 -11 10595.9 650.232
    -1 -3 11 10851.4 726.381
    -1 3 11 11028.3 436.34
    -1 3 11 11186.6 416.951
    1 -3 -10 145378 2273.28
    -1 3 10 155409 1439.16
    -1 3 10 152765 1439.29
    -1 3 10 152086 1917.77
    -1 -3 10 155912 2490.5
    -1 3 9 299601 1767.19
    -1 3 9 302467 1865.44
    -1 3 9 294617 2611.35
    -1 -3 9 290505 3202.01
    -1 -3 9 295638 1272.42
    -1 3 8 960.678 131.13
    1 -3 -8 647.834 260.346
    -1 -3 8 1567.01 297.634
    -1 3 8 658.91 175.605
    -1 3 8 952.338 107.993
    -1 -3 8 1096.93 111.315
    -1 -3 7 66396.2 1401.98
    1 -3 -7 64973.2 1427.04
    -1 3 7 64324.3 1209.26
    -1 3 7 66591.1 771.381
    -1 -3 7 65557.5 813.654
    -1 -3 6 37390.2 1011.96
    -1 -3 6 37022.8 649.94
    1 -3 -6 39498.7 1080.82
    1 3 -6 34778.5 620.771
    -1 3 6 36659.7 908.643
    1 3 -5 73174.6 905.628
    -1 -3 5 74836.1 982.878
    -1 -3 5 73049.8 1382.75
    -1 3 5 75295.9 1274.73
    1 -3 -5 78227.4 1484.17
    1 3 -4 321.837 102.807
    1 -3 -4 122.904 203.684
    -1 3 4 50.6847 165.781
    1 -3 -4 374.572 185.052
    -1 -3 4 406.577 148.597
    -1 -3 4 179.577 213.456
    -1 3 3 309347 1549.76
    1 3 -3 305829 2045.28
    -1 3 3 314577 2606.73
    -1 -3 3 314374 2246.04
    1 3 -2 574026 2893.31
    1 -3 -2 549632 3529.69
    -1 3 2 563043 3454.05
    -1 3 2 565995 2280.11
    -1 3 2 562163 3506.93
    1 -3 -1 866662 4253.25
    1 3 -1 895078 3791.78
    -1 3 1 881671 3075.54
    -1 3 1 880672 4268.25
    -1 3 1 863529 4267.24
    -1 3 0 206653 2015.46
    1 -3 0 197366 1959.86
    1 -3 0 195697 1577.46
    -1 3 0 200793 2050.69
    1 3 0 202475 1880.61
    -1 3 0 205123 1622.85
    -1 -3 0 198071 2006.49
    1 -3 1 516526 3044.64
    -1 3 -1 532116 3325.44
    -1 3 -1 539243 2810.13
    1 3 1 516858 3135.37
    1 -3 1 531023 2745.99
    -1 3 -1 545332 3220.46
    -1 -3 -2 81626.1 1366.71
    1 -3 2 80893.9 1168.36
    1 3 2 80486.8 1274.73
    -1 3 -2 82711.4 1307.46
    -1 3 -2 82467.7 1184.79
    -1 3 -2 79813.4 1225.47
    -1 3 -3 38482.7 909.497
    -1 3 -3 39290.5 864.425
    1 -3 3 37689.7 855.638
    -1 3 -3 37312 817.181
    -1 -3 -3 37708.4 972.506
    -1 3 -4 14532.4 566.028
    -1 -3 -4 13210.4 604.704
    -1 3 -4 13150.9 468.826
    -1 3 -4 14603.1 563.072
    1 -3 4 13212 549.067
    -1 3 -5 54652.3 899.823
    -1 -3 -5 53869.1 1223
    1 -3 5 55723 1145.6
    -1 3 -5 52282.8 1064.71
    -1 3 -6 2330.2 277.237
    -1 3 -6 2471.1 211.741
    -1 -3 -6 2349.84 319.175
    1 -3 6 2600.86 313.763
    -1 3 -7 81257.3 1032.27
    1 -3 7 83054.6 1567.42
    -1 -3 -7 78604 1565.9
    -1 -3 -7 82942.9 889.678
    -1 -3 -8 3297.06 190.943
    1 -3 8 2479.38 328.221
    -1 -3 -8 3425.27 392.711
    -1 3 -8 2996.23 207.169
    -1 3 -8 2846.65 258.517
    1 3 9 26208.5 835.255
    -1 -3 -9 27469.1 558.895
    -1 3 -9 28060.9 565.486
    -1 3 -9 26143.1 738.322
    1 -3 9 25469 942.448
    -1 -3 -9 28262.8 982.413
    -1 3 -10 144384 1223.05
    -1 -3 -10 137757 2235.98
    -1 -3 -10 140480 1356.9
    1 3 10 139560 1903.09
    -1 3 -10 138786 1644.75
    -1 3 -11 14808 389.908
    1 3 11 14634.7 661.11
    -1 -3 -11 14869.3 488.802
    1 -3 11 13582.2 763.095
    -1 -3 -11 15474.6 769.18
    1 3 11 15449.8 525.927
    -1 3 -11 15457.9 546.306
    1 -3 12 1287.79 361.345
    -1 -3 -12 1537.53 225.452
    -1 3 -12 1365.72 129.724
    1 3 12 1338.7 258.413
    1 3 12 1143.51 183.094
    -1 3 -12 1578.54 208.668
    -1 -3 -12 1542.1 318.01
    -1 3 -12 1264.1 124.594
    -1 -3 -13 68627.7 1662.23
    -1 3 -13 65385.2 707.239
    -1 -3 -13 63500.6 1216.85
    -1 3 -13 65931.2 731.509
    1 -3 13 64926.2 1742.28
    -1 3 -13 66549.1 1095.82
    1 3 13 69245.2 1452.16
    1 3 13 66440.4 1079.83
    -1 3 -14 31468.6 444.861
    -1 3 -14 33545.8 769.772
    1 3 14 35523.3 1095.01
    -1 -3 -14 34489.9 1186.14
    1 -3 14 36199.7 1330.08
    -1 -3 -14 33683.1 920.419
    1 3 14 36051.7 780.877
    -1 3 -14 31876.5 479.771
    1 3 15 31396.5 1035.96
    1 -3 15 31270.3 1269.13
    1 3 15 31250.4 737.579
    -1 -3 -15 29642.6 1126.6
    -1 3 -15 30637.5 714.367
    1 3 16 3132.32 254.558
    -1 3 -16 2943.04 240.545
    1 -3 16 3445.94 512.99
    1 3 16 3536.3 452.333
    -1 -3 -16 3385.18 450.502
    1 3 17 63388.5 1021.82
    -1 -3 -17 60693.9 1638.69
    1 3 17 62421.9 1566.33
    -1 3 -17 61725 950.445
    1 -3 17 63150.7 1870.59
    1 -3 18 9992.72 797.789
    -1 3 -18 10680.4 391.861
    1 3 18 10394.4 691.156
    -1 -3 -18 11363.3 749.924
    1 3 18 10869.5 416.525
    1 -3 19 7086.85 697.064
    1 3 19 7230.74 617.982
    -1 -3 -19 7211.29 620.302
    1 3 20 19896.4 978.213
    -1 -3 -20 18226.1 969.928
    1 -3 20 18725.3 1118.69
    -1 -3 -21 11007.6 745.924
    1 -3 21 10343.3 858.054
    1 3 21 10625.3 735.541
    1 -3 22 1071.35 354.292
    -1 -3 -22 1575.31 375.238
    1 -3 23 9534.64 870.51
    -1 -3 -23 8747.53 692.673
    -1 -3 -24 432.713 307.706
    1 -3 24 413.779 379.75
    1 -3 25 517.933 386.071
    -1 -3 -25 199.13 273.878
    1 -3 26 233.034 305.785
    1 -3 27 599.051 325.529
    1 -3 28 231.827 325.567
    -1 3 -29 -1169.27 685.863
    1 -3 29 638.232 352.585
    1 -3 30 20.8648 356.3
    -1 3 -30 -814.179 533.603
    1 -3 31 1257.92 479.447
    1 -3 32 309.511 420.897
    -1 -4 31 -217.224 384.326
    -1 -4 30 -116.875 413.861
    1 4 -30 -1930.95 840.042
    -1 -4 29 8358.45 912.854
    -1 -4 28 764.954 350.694
    -1 -4 27 11643.9 1047.35
    1 -4 -26 1549.71 388.104
    -1 -4 26 1716.44 487.946
    1 -4 -25 286.658 314.994
    -1 -4 25 243.763 311.646
    1 -4 -24 143.935 336.699
    -1 -4 24 273.363 263.364
    1 -4 -23 1288.52 392.704
    -1 -4 23 1109.14 385.924
    1 -4 -22 -160.189 267.555
    -1 -4 22 -445.727 349.295
    -1 -4 21 34936.9 1560.02
    1 -4 -21 34814.1 1423.3
    -1 4 20 7069.24 504.205
    -1 4 20 7098.99 450.881
    1 -4 -20 6449.52 663.717
    -1 -4 20 6159.37 674.554
    1 -4 -19 5957.05 615.826
    -1 -4 19 6659.99 701.137
    -1 4 19 6642.53 505.27
    -1 4 19 6332.12 406.286
    -1 4 18 230.756 151.456
    -1 4 18 74.3146 216.398
    1 -4 -18 108.399 308.081
    -1 -4 18 294.231 341.449
    1 -4 -17 7608.43 697.863
    -1 -4 17 8034.5 768.979
    -1 4 17 7228.24 393.555
    -1 4 17 8242.52 550.907
    -1 4 16 1718.33 301.849
    -1 4 16 1755.11 290.174
    -1 -4 16 1657.59 441.912
    1 -4 -16 1230.5 372.395
    -1 4 16 1778.95 214.074
    -1 4 15 4092.17 391.021
    -1 4 15 5136.2 308.885
    1 -4 -15 4367.26 502.264
    -1 4 15 4781.81 351.808
    -1 -4 15 4744.99 606.36
    -1 4 14 20413 814.598
    -1 4 14 20194 648.02
    1 -4 -14 21306.4 1041.62
    -1 -4 14 20148.6 1098.6
    -1 4 14 21684.6 552.09
    -1 4 13 16994.7 560.739
    -1 4 13 17019.8 752.29
    -1 4 13 16994.2 464.526
    -1 -4 13 16489 992.444
    1 -4 -13 18452.1 953.344
    -1 -4 12 8088.48 699.601
    -1 4 12 9462.42 416.48
    -1 4 12 9442.44 549.23
    -1 4 12 9335.55 315.062
    1 -4 -12 10479.4 712.763
    -1 4 11 1615.49 288.553
    -1 4 11 1459.12 119.353
    -1 4 11 1518.63 189.218
    1 -4 -11 1600.99 355.603
    -1 -4 11 1725.91 409.61
    -1 -4 10 506.644 254.373
    -1 -4 10 415.988 73.6182
    1 -4 -10 711.618 339.24
    -1 4 10 620.42 210.361
    -1 4 10 618.959 71.496
    -1 4 10 793.767 149.716
    -1 -4 9 15179.1 828.209
    1 -4 -9 13814 769.556
    -1 4 9 15072.5 682.165
    -1 4 9 15231.7 471.639
    -1 -4 9 15056.1 406.899
    -1 -4 8 2703.52 202.188
    1 -4 -8 2950.15 422.182
    -1 -4 8 3214.35 412.426
    -1 4 8 2890.81 327.012
    1 4 -8 2651.12 196.944
    -1 -4 7 40337.8 791.48
    -1 4 7 41371.1 1082.06
    1 -4 -7 40508.6 1255.4
    -1 -4 7 41381.3 1227.75
    1 4 -7 41614.5 738.711
    -1 -4 6 304.539 229.805
    -1 -4 6 592.098 152.286
    1 4 -6 684.242 128.189
    1 -4 -6 1204.15 317.473
    -1 4 6 997.712 243.116
    -1 -4 5 40546.6 899.197
    -1 4 5 41605.6 1076.57
    1 -4 -5 43852.3 1239.08
    -1 4 5 40362.1 487.688
    -1 -4 5 42161.6 1118.92
    1 4 -5 40784.9 796.78
    -1 -4 4 -35.0484 140.927
    -1 4 4 -10.7257 55.8924
    -1 4 4 249.552 219.602
    -1 -4 4 -31.9198 175.632
    1 4 -4 49.1289 101.539
    1 4 -3 22079.8 638.691
    -1 -4 3 21300.7 710.041
    -1 4 3 23021.8 471.861
    1 -4 -3 22931 860.912
    -1 4 3 21810.4 772.369
    -1 -4 3 22204.5 761.465
    1 -4 -2 29825.9 927.808
    -1 -4 2 27837.5 838.518
    -1 4 2 28129.8 583.244
    -1 -4 2 28012.9 814.682
    1 4 -2 29160.1 757.498
    -1 4 2 27722.9 881.664
    -1 4 1 18617.5 521.517
    1 -4 -1 17131.8 705.576
    1 -4 -1 16787.1 501.339
    -1 4 1 17386.3 705.945
    -1 -4 1 16722.9 676.56
    -1 -4 1 18021.4 629.878
    1 -4 0 53522.2 918.434
    -1 4 0 57881.9 1262.67
    -1 4 0 59457.2 996.899
    -1 -4 0 50949.5 1219.76
    1 -4 0 55074.5 1195.94
    1 -4 1 99292 1325.78
    -1 4 -1 103150 1422.68
    1 -4 1 99331.8 1527.73
    -1 4 -1 98931.3 1660.33
    -1 -4 -2 6596.85 501.014
    -1 4 -2 7754.66 424.79
    1 -4 2 6902.87 386.36
    -1 4 -2 6756.43 459.798
    1 -4 2 7293.87 428.907
    1 -4 3 23602 715.444
    1 -4 3 24414.9 749.752
    -1 -4 -3 25092.7 925.836
    -1 4 -3 25326.7 859.231
    -1 4 -3 25430.9 770.749
    -1 -4 -4 47422.1 1291.99
    -1 4 -4 48323.7 1158.5
    -1 4 -4 47935.6 1037.52
    1 -4 4 47931.9 1096.21
    -1 4 -5 30326.2 792.151
    1 -4 5 30064.1 912.489
    -1 -4 -5 30873.6 1066.43
    -1 4 -5 29155.9 915.663
    -1 4 -6 28212 743.474
    -1 4 -6 26031 862.586
    1 -4 6 28491.8 933.224
    -1 -4 -6 28140.6 1030.88
    -1 4 -7 11592.6 577.359
    -1 -4 -7 11895.9 700.246
    -1 4 -7 12072 491.358
    1 -4 7 12315 666.841
    1 -4 8 21421.3 889.805
    -1 4 -8 19648.8 599.149
    -1 4 -8 18619.2 719.011
    -1 -4 -8 20289.3 417.637
    -1 -4 -8 21848.7 932.502
    -1 -4 -9 3556.44 181.1
    1 -4 9 3885.38 428.775
    -1 4 -9 3751.78 264.141
    -1 -4 -9 3831.94 465.081
    -1 4 -9 3557.29 363.33
    -1 4 -10 854.8 257.274
    -1 -4 -10 878.914 300.866
    1 -4 10 527.154 226.767
    -1 -4 -10 765.023 102.659
    -1 4 -10 618.081 139.591
    -1 -4 -11 6459.84 573.031
    1 4 11 5814.5 462.475
    1 -4 11 6047.95 553.337
    -1 4 -11 6642.01 438.544
    -1 -4 -11 6946.78 297
    -1 4 -11 6531.52 298.008
    -1 4 -12 476.904 100.496
    1 4 12 367.99 242.033
    1 -4 12 628.593 297.012
    -1 -4 -12 511.379 288.49
    -1 4 -12 653.901 181.538
    1 4 12 834.244 203.496
    -1 -4 -12 683.011 132.337
    -1 -4 -13 34139.1 750.596
    1 4 13 32645.6 896.192
    1 -4 13 34102.9 1319.73
    -1 -4 -13 32615.8 1232.5
    -1 4 -13 31549.9 548.489
    -1 4 -13 32843.1 919.823
    1 4 13 33751.2 1049.02
    1 4 14 1080.84 218.32
    -1 -4 -14 877.21 313.208
    1 4 14 1352.2 324.747
    -1 4 -14 880.24 89.7663
    1 -4 14 953.467 337.363
    -1 4 -14 914.169 91.802
    -1 4 -14 991.439 237.664
    -1 -4 -14 1034.8 188.897
    -1 -4 -15 6525.75 384.728
    1 4 15 6539.09 423.248
    1 4 15 5852.67 514.63
    -1 -4 -15 6206.14 590.237
    -1 4 -15 6273.82 402.982
    1 -4 15 6760.87 660.134
    -1 -4 -16 12121.9 792.573
    -1 4 -16 11183.3 527.319
    1 4 16 12529.9 724.469
    1 -4 16 12418.1 909.635
    1 4 16 12199.2 560.902
    -1 4 -17 547.167 201.139
    -1 -4 -17 405.177 319.152
    1 4 17 483.233 285.833
    1 4 17 540.549 200.514
    1 -4 17 578.191 369.068
    -1 4 -18 2417.83 289.744
    1 -4 18 2826.22 498.455
    1 4 18 3010.4 292.204
    1 4 18 3090 447.328
    -1 -4 -18 2965.11 494.034
    1 4 19 33942.4 889.281
    -1 -4 -19 32988.5 1321.56
    1 -4 19 33071.8 1476.79
    -1 4 -19 28958.4 799.047
    1 4 19 33703.2 1234.59
    1 4 20 7052.61 639.143
    -1 -4 -20 6002.85 634.003
    1 -4 20 6310.53 699.828
    1 4 21 17779.4 965.634
    1 -4 21 19977.4 1210.45
    -1 -4 -21 18109.4 1036.08
    -1 -4 -22 2984.99 475.967
    1 -4 22 3723.72 596.692
    1 4 22 3119.15 493.013
    -1 -4 -23 1812.11 436.323
    1 -4 23 1963.26 499.535
    1 4 23 1546.2 451.907
    -1 -4 -24 311.701 312.906
    1 -4 24 -186.886 272.651
    -1 -4 -25 6045.73 663.171
    1 -4 25 5996.39 764.922
    -1 -4 -26 69.161 312.638
    1 -4 26 1183.26 464.614
    1 -4 27 1222.36 486.145
    1 -4 28 93.2446 330.518
    1 -4 29 8413.31 952.691
    1 -4 30 627.496 397.752
    1 -4 31 2632.36 585.626
    -1 -5 30 93.4277 422.468
    -1 -5 29 285.613 452.092
    -1 -5 28 984.989 429.558
    -1 -5 27 895.71 391.782
    1 -5 -27 1679.64 476.055
    -1 -5 26 2099.04 526.655
    1 -5 -26 3444.45 622.428
    -1 -5 25 949.086 416.782
    1 -5 -25 860.924 395.521
    1 -5 -24 803.737 362.057
    -1 -5 24 350.469 329.457
    1 -5 -23 9548.51 830.744
    -1 -5 23 9255.61 896.34
    1 -5 -22 1243.73 414.678
    -1 -5 22 765.479 367.954
    1 -5 -21 47749.3 1746.32
    -1 -5 21 45267.8 1845.6
    1 -5 -20 1818.1 450.001
    -1 -5 20 829.987 343.245
    -1 5 20 1737.56 329.219
    -1 -5 19 2149.1 457.455
    -1 5 19 1664.26 365.223
    1 -5 -19 1852.79 490.848
    -1 5 18 10003 648.149
    -1 5 18 10333.1 573.609
    1 -5 -18 9190.19 789.382
    -1 -5 18 9531.89 823.792
    -1 -5 17 6384.54 709.674
    -1 5 17 7511.81 585.827
    1 -5 -17 6793.2 725.422
    -1 5 17 6718.08 450.781
    1 -5 -16 6932.53 711.805
    -1 5 16 6193.35 275.657
    -1 -5 16 7279.49 764.719
    -1 5 16 6768.15 594.042
    -1 5 16 7184.09 426.184
    1 -5 -15 61852.5 1879.98
    -1 5 15 61700.4 1182.77
    -1 5 15 60879.9 1538.06
    -1 -5 15 60017.6 1948.57
    -1 5 14 6970.88 411.923
    1 -5 -14 7770.78 722.965
    -1 -5 14 7369.54 768.17
    -1 5 14 7099.6 557.394
    -1 -5 13 5283.73 642.409
    -1 5 13 5561.32 367.736
    1 -5 -13 5086.81 619.304
    -1 5 13 4784.01 471.222
    -1 5 12 16540.7 786.472
    1 -5 -12 16013.2 940.508
    -1 -5 12 15590.2 988.912
    -1 5 12 15422.6 558.852
    -1 -5 11 781.388 275.975
    -1 -5 11 405.786 100.773
    -1 5 11 629.289 167.603
    1 -5 -11 335.511 302.576
    -1 5 11 157.813 239.926
    1 5 -10 2326.77 209.28
    -1 -5 10 2427.06 199.185
    -1 5 10 2491.38 356.643
    1 -5 -10 2665.75 481.736
    -1 5 10 3349.81 300.702
    -1 -5 10 3059.71 462.718
    1 5 -9 80608.6 1122.13
    -1 5 9 76357.5 1657.11
    -1 -5 9 78897.5 1132.93
    -1 -5 9 76179.6 1953.2
    1 -5 -8 2614.87 452.748
    -1 -5 8 2346.91 241.521
    -1 5 8 2429.67 332.126
    1 5 -8 2222.72 216.342
    -1 -5 8 1643.81 358.418
    -1 -5 7 56909.4 1068.09
    -1 5 7 55638.1 1395.38
    1 5 -7 56177.9 995.12
    1 -5 -7 56179.4 1594.98
    -1 -5 7 58754.3 1573.06
    -1 -5 6 33956.8 869.792
    -1 5 6 34793.5 1089.92
    1 5 -6 33601.5 801.029
    -1 -5 6 34735.9 1176.08
    1 -5 -6 34336.8 1246.27
    -1 -5 5 69207.6 1582.92
    -1 5 5 75324.2 771.232
    -1 -5 5 71144.5 1316.73
    1 -5 -5 71620.9 1747.82
    -1 5 5 72547.5 1558.61
    -1 5 4 1426.4 301.192
    -1 -5 4 1833.42 274.839
    -1 5 4 1869 175.864
    1 -5 -4 2179.91 380.613
    -1 -5 4 2014.21 314.302
    -1 5 3 28180.8 661.36
    -1 -5 3 27052.2 919.56
    1 -5 -3 28439.5 1062.46
    -1 5 3 26908.5 960.645
    -1 -5 3 26713 897.116
    -1 -5 2 50470.3 1270.75
    -1 5 2 51643.6 1315.66
    -1 5 2 51952.9 980.853
    1 -5 -2 51232 1372.13
    -1 -5 2 54318.8 1207.18
    -1 5 1 49293.8 1040.72
    -1 5 1 53149 1357.55
    1 -5 -1 50386.5 931.804
    -1 -5 1 51635.1 1306.74
    -1 -5 1 52300.7 1147.17
    1 -5 -1 51259.3 1327.52
    -1 -5 0 -51.7208 223.953
    1 -5 0 53.3613 111.999
    1 -5 0 334.734 257.633
    -1 5 0 22.5085 141.32
    -1 -5 0 158.524 172.329
    -1 5 0 -93.5786 228.544
    1 -5 1 137893 2032.13
    1 -5 1 134072 1683.08
    -1 -5 -1 139237 1677.74
    -1 -5 -1 131281 2182.52
    -1 5 -1 137894 2182.57
    1 -5 2 2175.99 316.426
    -1 5 -2 1987.36 360.368
    -1 -5 -2 1971.9 233.394
    -1 -5 -2 1893.21 367.824
    1 -5 2 2150.52 253.71
    1 -5 3 1966.23 295.526
    1 -5 3 2219.34 280.267
    -1 -5 -3 1930.27 367.23
    -1 -5 -3 2228.98 229.204
    -1 5 -3 1929.86 363.958
    -1 -5 -4 1868.3 372.394
    -1 5 -4 2003 360.899
    1 -5 4 1791.81 278.177
    1 -5 4 1830.19 278.07
    -1 5 -5 1517.53 323.392
    -1 -5 -5 1711.5 383.658
    1 -5 5 1658.14 255.135
    1 -5 6 367.648 169.607
    -1 -5 -6 118.715 300.612
    -1 5 -7 86796.9 1461.51
    -1 -5 -7 89494.6 2030.97
    1 -5 7 90861.3 1831.59
    -1 -5 -8 30027.9 1180.8
    -1 -5 -8 27948.9 407.544
    1 -5 8 27686.4 1078.62
    -1 5 -8 28271.4 822.516
    -1 5 -9 17971.9 630.342
    -1 -5 -9 17253.5 939.685
    1 -5 9 17363.1 877.985
    -1 5 -10 54240 1058.34
    -1 5 -10 54558.4 1356.13
    -1 -5 -10 57052.6 1674.25
    -1 5 -11 2456.64 253.178
    -1 -5 -11 2845.5 452.014
    -1 5 -11 2910.93 386.155
    1 -5 11 2371.78 438.947
    -1 -5 -11 2635.6 139.091
    -1 5 -12 253.16 226.506
    -1 -5 -12 384.529 345.327
    1 -5 12 162.077 258.588
    1 5 12 344.617 211.044
    -1 5 -12 187.88 123.678
    1 5 12 512.474 270.475
    -1 -5 -12 246.401 75.624
    -1 5 -13 86445.1 1703.41
    1 5 13 85984.1 1710.06
    1 5 13 88287.2 1644.7
    1 -5 13 81583.1 2144.75
    -1 -5 -13 89590 2156.91
    -1 5 -13 85495.7 1079.14
    -1 -5 -13 87040.3 933.543
    -1 -5 -14 1349.13 434.03
    1 5 14 1044.97 311.946
    1 -5 14 1051.22 352.936
    -1 5 -14 1201.32 298.86
    1 5 14 904.303 257.162
    -1 5 -14 810.187 117.211
    1 -5 15 17773.6 1067.85
    1 5 15 18391.9 769.049
    -1 -5 -15 18962.1 1063.73
    -1 5 -15 17386 754.284
    1 5 15 16904.3 828.869
    -1 5 -16 -137.426 211.963
    1 5 16 -242.868 234.195
    -1 -5 -16 278.965 365.38
    1 5 16 -76.6395 289.834
    1 -5 16 -64.6689 289.492
    1 -5 17 11314.4 894.897
    1 5 17 12333.3 736.069
    1 5 17 10670.5 608.303
    -1 5 -17 10388.5 582.238
    -1 -5 -17 10433.2 816.422
    1 5 18 -52.8405 271.471
    -1 5 -18 107.607 189.205
    1 -5 18 -126.032 250.871
    1 5 18 466.078 198.394
    -1 -5 -18 595.92 327.768
    -1 -5 -19 85.2438 286.716
    1 -5 19 643.439 371.855
    1 5 19 -343.909 232.512
    -1 5 -19 -125.159 192.218
    1 5 19 46.9498 262.83
    1 -5 20 -59.7779 322.655
    1 5 20 -310.471 320.407
    -1 -5 -20 -626.139 368.928
    -1 -5 -21 133.576 327.459
    1 5 21 -33.6906 287.179
    1 -5 21 -302.817 396.519
    -1 -5 -22 3082.3 551.399
    1 -5 22 2490.39 543.059
    1 5 22 2658.86 465.867
    -1 -5 -23 10337.8 863.201
    1 5 23 11158.3 810.798
    1 -5 23 11438.9 1018.82
    -1 -5 -24 763.914 352.29
    1 5 24 1963.89 455.67
    1 -5 24 1472.97 415.951
    -1 -5 -25 -179.921 334.464
    1 5 25 900.905 432.376
    1 -5 25 -202.818 381.671
    1 -5 26 543.564 382.231
    -1 -5 -26 1149.79 414.358
    1 -5 27 1033.33 459.794
    -1 -5 -27 810.655 390.313
    1 -5 28 1620.73 462.048
    1 -5 29 4732.48 772.798
    1 -5 30 1048.44 521.848
    1 -6 -28 189.392 388.931
    -1 -6 28 -26.8821 377.661
    1 -6 -27 4252.53 714.066
    -1 -6 27 5329.17 824.898
    1 -6 -26 2444.33 568.863
    -1 -6 26 2262.06 552.202
    -1 -6 25 813.134 447.284
    1 -6 -25 1373.85 467.316
    1 -6 -24 3653.23 635.718
    -1 -6 24 3335.69 601.229
    1 -6 -23 7417.55 775.693
    -1 -6 23 7630.79 855.201
    1 -6 -22 2388.03 488.649
    -1 -6 22 2306.05 517.821
    1 -6 -21 6605.55 761.252
    -1 -6 21 6554.12 757.107
    -1 6 20 309.428 253.415
    -1 -6 20 337.591 350.941
    1 -6 -20 53.022 331.285
    1 -6 -19 3458.71 604.114
    -1 6 19 3732.09 476.364
    -1 -6 19 2983.98 546.616
    -1 6 18 -43.1703 198.777
    -1 6 18 -61.7418 240.081
    1 -6 -18 -236.807 371.247
    -1 -6 18 245.814 312.921
    1 -6 -17 6916.47 737.312
    -1 6 17 7377.77 615.688
    -1 6 17 7858.23 497.061
    -1 -6 17 7300.8 743.609
    1 -6 -16 1355.9 441.079
    -1 -6 16 1675.55 401.622
    -1 6 16 1473.87 347.071
    -1 6 16 1381.05 234.183
    1 -6 -15 643.494 406.548
    -1 -6 15 -118.527 308.824
    -1 6 15 194.953 185.683
    -1 6 15 -153.204 267.317
    -1 -6 14 4786.58 608.761
    -1 6 14 4521.48 533.56
    1 -6 -14 5697.23 691.523
    -1 6 14 5088.57 381.927
    -1 6 13 23447.4 741.395
    -1 -6 13 23122.7 1252.5
    1 -6 -13 22931.3 1220.72
    -1 6 13 22013.5 997.759
    -1 6 12 5834.37 398.97
    -1 6 12 5996.12 553.572
    -1 -6 12 5763.88 314.117
    -1 -6 12 5977.38 660.028
    1 -6 -12 6294.04 711.859
    -1 -6 11 6231.96 645.041
    -1 6 11 6346.33 582.174
    1 6 -11 4865.73 326.191
    1 -6 -11 5797.46 707.789
    -1 -6 11 5821.31 345.347
    1 -6 -10 2552.89 488.742
    -1 -6 10 2530.75 270.539
    -1 -6 10 2499.94 498.684
    1 6 -10 2174.22 228.755
    -1 6 10 2408.32 389.061
    -1 -6 9 8293.12 448.799
    1 -6 -9 6499.79 650.194
    1 6 -9 6888.12 402.493
    -1 6 9 7910.13 609.041
    -1 -6 9 8117.01 751.787
    -1 -6 8 13448.8 584.26
    -1 -6 8 12824.8 853.085
    -1 6 8 12509.1 746.871
    1 -6 -8 11759.4 850.042
    -1 -6 7 7403.73 638.943
    -1 -6 7 6852.83 452.115
    1 -6 -7 7418.81 689.928
    -1 6 7 7670.82 579.289
    -1 -6 6 5854.64 586.519
    -1 -6 6 5855.39 430.563
    1 -6 -6 5914.32 618.921
    -1 6 6 5181.07 505.035
    -1 6 5 18792.3 875.062
    -1 -6 5 20970.6 791.864
    1 -6 -5 20453.7 1037.58
    -1 -6 5 20452.4 976.526
    1 -6 -4 2808.59 471.384
    -1 -6 4 2584.92 342.71
    -1 -6 4 2457.46 378.717
    -1 6 4 2190.92 346.715
    -1 6 4 2610.82 202.555
    -1 6 3 6871.43 338.259
    -1 -6 3 6300.21 513.912
    -1 6 3 6158.83 541.157
    1 -6 -3 6430.02 586.481
    -1 -6 3 5627.56 486.294
    1 -6 -2 3747.71 293.819
    -1 6 2 4510.17 304.98
    -1 6 2 4273.55 482.631
    -1 -6 2 4324.35 410.296
    1 -6 -2 4433.42 482.344
    -1 -6 2 4124.69 450.892
    -1 -6 1 24405.1 876.08
    -1 6 1 26966 791.223
    1 -6 -1 24398 1023.93
    -1 -6 1 23805 972.785
    -1 6 1 24655 1010.82
    1 -6 -1 22860.6 688.188
    -1 6 0 10372.9 664.262
    -1 -6 0 11143.4 687.647
    1 -6 0 9755.73 472.071
    -1 -6 0 9567.6 537.708
    1 -6 0 10571.4 672.703
    -1 6 -1 708.656 299.19
    -1 -6 -1 1050.03 342.903
    1 -6 1 704.753 255.858
    -1 -6 -1 697.949 203.737
    1 -6 1 708.141 166.412
    -1 6 -2 5761.29 528.404
    1 -6 2 5335.77 404.931
    -1 -6 -2 5301.43 521.523
    1 -6 2 5962.84 509.428
    -1 -6 -2 5877.66 377.333
    -1 6 -3 644.312 331.216
    -1 -6 -3 607.769 292.52
    1 -6 3 642.849 270.465
    1 -6 3 533.27 196.896
    -1 -6 -3 448.449 152.274
    -1 -6 -4 3171.14 463.812
    -1 6 -4 2292.37 384.14
    1 -6 4 2808.16 348.935
    -1 -6 -4 2953.27 239.264
    1 -6 4 2849.27 328.306
    -1 -6 -5 7793.93 657.837
    -1 6 -5 7382.02 617.184
    -1 -6 -5 7616.17 333.616
    1 -6 5 8168.62 548.084
    1 -6 5 7141 506.938
    -1 6 -6 20903.9 946.886
    1 -6 6 21214.3 904.525
    -1 -6 -6 21371.4 503.101
    -1 -6 -6 21715 1058.77
    -1 -6 -7 3887.37 535.051
    1 -6 7 4012.91 447.69
    -1 -6 -7 3495.58 175.151
    -1 6 -7 3744.88 479.168
    -1 6 -8 2016.53 387.642
    1 -6 8 2086.46 366.512
    -1 -6 -8 1993.58 415.089
    1 -6 9 5041.79 549.693
    -1 6 -9 4608.25 512.872
    -1 -6 -9 4216.77 545.439
    -1 6 -10 144.128 259.909
    -1 -6 -10 420.216 333.629
    1 -6 10 709.345 321.098
    -1 6 -11 1249.54 322.934
    1 -6 11 996.486 373.702
    -1 -6 -11 789.652 438.752
    -1 6 -11 961.155 212.784
    1 6 12 -140.284 241.949
    1 -6 12 478.757 351.687
    -1 6 -12 272.975 166.841
    -1 -6 -12 112.541 378.55
    -1 6 -12 219.224 258.709
    -1 -6 -13 22813.9 1187.76
    1 -6 13 23220.3 1193.94
    1 6 13 23154.3 962.017
    1 6 13 24461 975.888
    -1 6 -13 23004.1 980.886
    -1 6 -14 286.929 272.1
    1 6 14 253.688 242.594
    1 6 14 296.722 257.905
    1 -6 14 251.68 300.881
    -1 -6 -14 161.908 357.318
    -1 -6 -15 22935.1 1223.63
    1 6 15 21859.9 939.555
    -1 6 -15 19500.9 924.991
    1 6 15 22511 957.181
    1 -6 15 20807.3 1192.98
    -1 -6 -16 6616.95 726.812
    -1 6 -16 5001.4 485.768
    1 6 16 5467.3 549.105
    1 -6 16 6469.57 721.948
    1 6 16 6260.38 509.758
    -1 -6 -17 4309.15 650.122
    1 6 17 3921.93 434.431
    -1 6 -17 4436.49 452.716
    1 -6 17 4304.44 599.943
    1 6 17 4670.19 511.885
    -1 6 -18 2540.77 358.618
    -1 -6 -18 3605.64 570.688
    1 6 18 3547.55 416.385
    1 6 18 3352.11 455.476
    1 -6 18 3384.04 553.586
    -1 6 -19 11831.3 692.495
    -1 -6 -19 13463.1 986.509
    1 -6 19 12954.3 1020.48
    1 6 19 13125.5 817.791
    1 6 19 14887.8 794.37
    1 -6 20 -10.9672 341.257
    1 6 20 -48.9552 322.819
    -1 -6 -20 509.561 407.987
    -1 -6 -21 25487.6 1387.22
    1 6 21 28499.5 1218.65
    1 -6 21 26897 1506.76
    -1 -6 -22 1730.08 536.846
    1 6 22 1692.66 434.705
    1 -6 22 926.086 404.623
    -1 -6 -23 -633.544 407.181
    1 6 23 -198.989 318.303
    1 -6 23 298.616 384.279
    -1 -6 -24 324.935 433.253
    1 -6 24 -320.979 321.804
    1 -6 25 3675.96 692.487
    -1 -6 -25 3263.28 575.228
    1 -6 26 270.571 399.426
    -1 -6 -26 920.327 493.112
    -1 -6 -27 3422.97 666.408
    1 -6 27 4456.14 773.467
    -1 -6 -28 -70.794 433.94
    1 -6 28 6.36177 335.261
    1 -7 -28 350.744 449.869
    -1 -7 27 813.69 503.205
    1 -7 -27 981.126 471.988
    1 -7 -26 464.274 393.459
    -1 -7 26 -621.068 460.224
    1 -7 -25 451.438 361.551
    -1 -7 25 440.775 409.506
    1 -7 -24 588.26 427.215
    -1 -7 24 264.93 351.015
    -1 -7 23 4231.61 646.758
    1 -7 -23 4490.67 711.735
    1 -7 -22 3628.04 649.271
    -1 -7 22 3079.51 612.997
    1 -7 -21 7010.69 815.185
    -1 -7 21 6528.71 794.735
    -1 -7 20 3163.65 603.886
    1 -7 -20 3409.36 606.514
    -1 7 20 4019.74 547.656
    -1 -7 19 409.691 369.852
    -1 7 19 416.428 306.419
    1 -7 -19 -59.5054 359.634
    -1 -7 18 1843.04 443.253
    1 -7 -18 1752.62 440.515
    -1 7 18 1654.5 370.29
    1 -7 -17 22792 1302.82
    -1 7 17 22878.9 1132.97
    -1 -7 17 21669.9 1279.58
    -1 -7 16 858.184 294.437
    1 -7 -16 1051.34 420.047
    -1 7 16 801.943 354.022
    1 -7 -15 2271.53 576.253
    -1 -7 15 1657.58 441.473
    -1 7 15 2005.37 289.29
    -1 7 15 2209.56 408.99
    1 -7 -14 9382.66 892.43
    -1 -7 14 8909.62 805.628
    -1 7 14 7993.95 687.398
    -1 7 14 9375.19 534.985
    1 -7 -13 2406.44 624.818
    -1 7 13 1535.87 376.879
    -1 -7 13 1521.01 467.351
    -1 7 13 1650.82 287.725
    1 -7 -12 6593.22 781.95
    -1 7 12 5478.39 581.916
    -1 -7 12 5736.46 392.515
    -1 -7 12 5749.12 680.632
    -1 -7 11 7196.4 438.158
    -1 -7 11 7682.7 776.809
    -1 7 11 6857.46 636.233
    1 -7 -11 6640.4 732.885
    -1 7 10 273.791 295.943
    1 -7 -10 -525.68 326.801
    -1 -7 10 -3.08248 174.537
    -1 -7 10 333.16 320.506
    -1 7 9 243.353 310.95
    -1 -7 9 -36.2466 358.161
    1 -7 -9 -33.4625 319.093
    -1 -7 9 421.206 217.273
    -1 7 8 3826.02 474.39
    -1 -7 8 4236.66 390.007
    1 -7 -8 3845.54 586.136
    -1 -7 8 5261.59 607.622
    -1 7 7 42067.3 1414.43
    -1 -7 7 42376.6 1165.76
    -1 -7 7 40682.7 1516.57
    1 -7 -7 40808.5 1595.29
    -1 7 6 5830.03 581.253
    -1 -7 6 5027.89 458.233
    1 -7 -6 5194.4 669.15
    -1 -7 6 5623.97 612.071
    -1 -7 5 37324.9 1163.42
    -1 7 5 36594.3 1322.68
    -1 -7 5 36720.4 1368.18
    1 -7 -5 38093.2 1479.41
    -1 -7 4 761.622 304.09
    -1 7 4 776.07 338.691
    1 -7 -4 603.188 367.073
    -1 -7 4 345.575 264.27
    -1 -7 3 2441.75 382.737
    -1 7 3 1954.87 383.516
    -1 -7 3 2195.38 369.893
    1 -7 -3 1508.84 404.451
    1 -7 -2 284.348 145.712
    -1 -7 2 74.9582 231.818
    -1 7 2 438.256 169.456
    1 -7 -2 233.884 358.691
    -1 7 2 264.438 280.254
    -1 -7 2 480.944 278.395
    -1 -7 1 53457.7 1416.64
    1 -7 -1 58992 1662.99
    -1 -7 1 57660.4 1627.58
    1 -7 -1 57250.7 1181.27
    -1 7 1 55546.1 1656.26
    -1 -7 0 12.1305 210.574
    1 -7 0 87.3457 138.964
    1 -7 0 257.991 276.131
    -1 7 0 380.267 272.545
    -1 -7 0 741.807 353.388
    1 -7 1 45202.3 1410.47
    -1 7 -1 48923.3 1538.1
    -1 -7 -1 45374.1 1194.08
    1 -7 1 44657.8 1139.07
    -1 -7 -1 44686 1502.37
    1 -7 2 9863.53 664.669
    -1 -7 -2 9800.03 758.658
    -1 7 -2 11296.4 781.512
    -1 -7 -2 9331.43 533.194
    1 -7 2 10131.9 583.049
    -1 7 -3 32931.6 1298.14
    1 -7 3 32364.9 1050.07
    -1 -7 -3 32740.2 1306.93
    1 -7 3 31960.2 1121.42
    -1 -7 -3 32143.2 873.366
    1 -7 4 331.307 235.197
    -1 7 -4 730.629 386.21
    1 -7 4 453.948 202.268
    -1 -7 -4 220.111 141.68
    -1 -7 -4 101.374 333.16
    1 -7 5 2290.21 354.143
    -1 -7 -5 3594.08 568.425
    -1 -7 -5 3031.9 239.928
    -1 7 -5 3460.49 483.159
    1 -7 5 3073.78 387.404
    -1 7 -6 2620.78 462.859
    -1 -7 -6 2529.54 491.014
    1 -7 6 2503.76 388.666
    -1 -7 -6 2194.75 169.025
    -1 -7 -7 16124.4 1019.06
    1 -7 7 16570.2 880.711
    -1 -7 -7 14874.8 321.965
    -1 7 -7 13340.8 886.18
    1 -7 8 4922.39 535.605
    -1 -7 -8 5289.51 618.917
    -1 7 -8 4360.05 542.428
    1 -7 9 45514.7 1529.4
    -1 7 -9 43133.5 1479.26
    -1 -7 -10 2382.2 480.81
    -1 7 -10 2035.26 434.453
    1 -7 10 1952.75 406.088
    -1 7 -11 1892.29 440.124
    1 7 11 1851.45 384.017
    1 -7 11 1521.64 397.415
    -1 -7 -11 1351.87 495.02
    1 7 12 4013.06 501.069
    -1 -7 -12 5286.7 692.476
    1 -7 12 5090.07 612.137
    -1 7 -12 4730.24 547.778
    1 7 13 17100.9 897.669
    -1 7 -13 15054 881.721
    1 -7 13 15254.1 1003.91
    -1 -7 -13 17894 1116.59
    -1 -7 -14 1244.13 468.268
    -1 7 -14 756.819 317.865
    1 7 14 768.347 287.367
    1 7 14 1134.53 328.591
    1 -7 14 528.154 292.269
    -1 -7 -15 20856.3 1244.41
    1 -7 15 21190.6 1223.76
    1 7 15 23459.1 1061.95
    1 7 15 21166 962.784
    -1 7 -15 20404.1 985.659
    -1 -7 -16 -548.917 409.551
    -1 7 -16 299.279 282.837
    1 7 16 -281.099 280.877
    1 -7 16 -163.729 364.202
    1 -7 17 864.784 319.604
    1 7 17 1375.34 336.64
    -1 7 -17 816.829 291.9
    -1 -7 -17 421.669 352.847
    1 7 17 994.461 310.131
    -1 7 -18 1.88948 226.311
    -1 -7 -18 -463.687 399.471
    1 -7 18 352.468 374.836
    1 7 18 -10.6266 236.063
    1 7 18 136.172 274.447
    1 7 19 877.046 362.91
    1 7 19 1038.77 306.004
    -1 7 -19 1100.08 337.453
    1 -7 19 528.483 333.839
    -1 -7 -19 1752.38 561.848
    -1 -7 -20 784.967 493.202
    1 -7 20 399.009 368.224
    1 7 20 -284.421 273.919
    -1 -7 -21 808.532 380.898
    1 -7 21 1764.03 473.05
    1 7 21 1982.15 429.611
    -1 -7 -22 2390.42 544.391
    1 -7 22 2677.85 613.932
    -1 -7 -23 3730.76 674.243
    1 -7 23 4040.7 674.875
    1 -7 24 1265.55 531.331
    -1 -7 -24 1293.05 469.094
    -1 -7 -25 677.946 374.86
    1 -7 25 511.014 427.923
    -1 -7 -26 466.856 502.9
    1 -7 26 720.144 446.899
    -1 -7 -27 565.467 490.919
    1 -7 27 185.628 393.793
    -1 -7 -28 3386.91 678.521
    1 -8 -29 2962.28 762.945
    1 -8 -28 -63.5072 440.969
    1 -8 -27 1218.04 517.919
    1 -8 -26 334.298 447.834
    -1 -8 25 2522.89 658.851
    1 -8 -25 2409.95 628.562
    1 -8 -24 664.674 529.777
    -1 -8 24 1520.69 508.698
    1 -8 -23 5552.86 836.86
    -1 -8 23 5466.01 776.91
    1 -8 -22 1724.43 603.033
    -1 -8 22 1371.66 458.925
    -1 -8 21 2665.31 538.16
    1 -8 -21 1908.35 543.216
    1 -8 -20 1270.44 504.657
    -1 -8 20 917.232 388.432
    -1 8 20 1225.01 373.66
    -1 8 19 9149.3 810.179
    -1 -8 19 8610.89 867.606
    1 -8 -19 8578.66 886.7
    1 -8 -18 -99.1616 355.617
    -1 -8 18 447.914 372.904
    -1 8 18 -301.668 338.636
    1 -8 -17 374.424 396.271
    -1 8 17 439.335 297.265
    -1 -8 17 488.186 371.096
    -1 8 16 4607.77 595.601
    -1 -8 16 3885.86 638.489
    1 -8 -16 3655.04 634.718
    -1 -8 15 454.852 393.371
    -1 8 15 -513.234 315.009
    1 -8 -15 86.8591 438.395
    -1 -8 14 1444.35 456.547
    1 -8 -14 2300.53 515.21
    -1 8 14 2214.64 454.52
    -1 -8 13 12603.9 945.871
    -1 8 13 10641.6 651.881
    -1 8 13 11283.5 852.289
    -1 8 12 -40.8013 286.105
    -1 -8 12 -24.3015 304.88
    1 -8 -12 486.687 497.382
    1 -8 -11 2192.57 554.808
    -1 8 11 1118.92 372.456
    -1 -8 11 1545.69 276.866
    -1 -8 11 966.553 341.09
    -1 -8 10 1090.28 276.701
    1 -8 -10 285.133 418.546
    -1 -8 10 833.33 323.301
    -1 8 10 891.82 361.194
    1 -8 -9 675.732 460.36
    -1 8 9 956.769 321.537
    -1 -8 9 998.663 294.51
    -1 -8 9 1087.91 427.288
    -1 -8 8 8870.53 762.988
    1 -8 -8 7068.65 783.612
    -1 -8 8 8142.39 576.083
    -1 8 8 8496.16 744.234
    -1 -8 7 4168.26 555.802
    1 -8 -7 3447.52 648.276
    -1 -8 7 3696.39 442.91
    -1 8 7 3724 568.023
    -1 -8 6 2436.61 379.741
    -1 -8 6 2778.21 473.099
    -1 8 6 2770.39 471.803
    1 -8 -6 3001.81 580.267
    1 -8 -5 1478.45 452.606
    -1 8 5 1506.87 422.898
    -1 -8 5 1394.19 364.745
    -1 -8 5 900.896 326.799
    -1 -8 4 7813.5 637.231
    -1 -8 4 7124.49 630.73
    -1 8 4 7356.35 677.365
    1 -8 -4 7816.88 781.028
    -1 8 3 11404.7 849.847
    1 -8 -3 11246.1 877.249
    -1 -8 3 11626.6 743.112
    -1 -8 3 12125.6 786.122
    1 -8 -2 4357.98 590.027
    -1 8 2 4686.48 570.74
    -1 -8 2 4734.6 496.913
    -1 -8 2 4602.71 518.658
    1 -8 -1 8335.32 503.299
    -1 -8 1 7963.11 700.39
    -1 -8 1 8641.66 602.229
    1 -8 -1 8821.22 756.504
    -1 8 1 8958.74 790.132
    1 -8 0 7856.58 508.593
    -1 -8 0 8391.6 710.481
    1 -8 0 8545.24 711.246
    -1 -8 0 8740.91 576.926
    -1 8 0 8777.73 762.454
    -1 8 -1 -130.28 320.917
    1 -8 1 -10.9445 161.616
    1 -8 1 142.839 298.041
    -1 -8 -1 421.299 373.16
    -1 -8 -1 46.8748 186.055
    -1 8 -2 258.082 350.043
    1 -8 2 113.947 275.808
    -1 -8 -2 94.6795 177.457
    -1 -8 -2 -32.6652 359.354
    1 -8 2 133.329 193.929
    -1 -8 -3 7223.39 711.161
    -1 8 -3 7245.37 709.918
    -1 -8 -3 6679.7 412.465
    1 -8 3 7293.62 631.857
    1 -8 3 6905.14 550.471
    1 -8 4 49.7465 297.758
    -1 -8 -4 -433.656 391.281
    -1 -8 -4 90.5699 127.595
    1 -8 4 380.661 221.902
    -1 8 -4 -590.898 327.433
    1 -8 5 19003 933.186
    -1 -8 -5 18963 552.855
    1 -8 5 18782 936.609
    -1 -8 -5 17811.7 1098.5
    -1 8 -5 17473.1 1073.02
    -1 -8 -6 15.8387 81.3804
    1 -8 6 -416.057 272.911
    -1 -8 -6 59.967 395.346
    1 -8 6 -628.532 275.022
    -1 8 -6 284.586 359.465
    -1 -8 -7 2284 483.103
    -1 8 -7 2224.2 493.517
    1 -8 7 2406.56 412.143
    -1 -8 -8 9381.57 855.328
    1 -8 8 9286.72 743.014
    -1 8 -8 8931.78 792.341
    -1 -8 -9 1293.65 508.593
    -1 8 -9 873.228 397.127
    1 -8 9 1206.21 400.433
    -1 -8 -10 2877.58 605.549
    1 -8 10 2221.4 454.042
    -1 8 -10 2176.71 509.926
    -1 -8 -11 4949.87 678.368
    1 -8 11 5081.26 611.49
    1 8 11 6150.8 629.189
    -1 8 -11 5494.68 609.876
    1 8 12 2697.89 467.69
    -1 -8 -12 2617.16 539.082
    1 -8 12 1869.33 438.243
    -1 8 -12 1891.31 423.841
    -1 8 -13 2350.58 448.703
    1 8 13 2727.3 453.709
    1 -8 13 2390.55 476.613
    -1 -8 -13 2767.31 547.046
    -1 8 -14 3459.49 478.98
    1 8 14 4856.86 577.033
    1 -8 14 3546.88 591.02
    -1 -8 -14 3556.66 624.722
    -1 -8 -15 7283.73 813.333
    1 8 15 5785.4 561.755
    1 -8 15 7011.17 791.605
    1 8 15 6714.24 646.591
    -1 8 -15 6290.81 623.64
    1 8 16 4330.72 549.177
    -1 8 -16 2674.32 452.889
    -1 -8 -16 2758.48 550.694
    1 8 16 3725.12 471.577
    1 -8 16 3534.65 555.82
    -1 -8 -17 2210.01 568.946
    1 8 17 1607.35 377.507
    -1 8 -17 580.554 278.443
    1 -8 17 814.341 347.266
    1 8 17 1338.84 369.137
    1 -8 18 2672.42 554.319
    -1 -8 -18 2959.64 629.928
    1 8 18 3177.81 491.361
    -1 8 -18 1905.02 368.551
    1 8 18 1867.62 367.804
    1 8 19 1562.93 388.23
    -1 8 -19 1858.67 414.412
    1 -8 19 2369.45 544.45
    -1 -8 -19 2678.14 619.805
    1 8 19 2456.57 438.998
    1 -8 20 -79.0859 408.882
    -1 -8 -20 419.508 437.82
    1 -8 21 8973.33 954.481
    -1 -8 -21 8713.26 965.267
    -1 -8 -22 3554.42 687.879
    1 -8 22 3587.3 647.145
    1 -8 23 14.2352 345.719
    -1 -8 -23 497.143 454.883
    1 -8 24 -828.265 540.709
    -1 -8 -24 600.394 489.07
    -1 -8 -25 2371.76 655.955
    1 -8 25 1940.22 577.407
    -1 -8 -26 201.919 508.133
    -1 -8 -27 2151.27 636.094
    -1 -8 -28 -764.899 481.852
    -1 -8 -29 951.248 631.95
    1 -9 -26 753.581 585.728
    1 -9 -25 -181.624 463.08
    -1 -9 24 -298.67 428.477
    1 -9 -24 -415.307 437.171
    1 -9 -23 2217.61 606.846
    -1 -9 23 2359.32 598.233
    1 -9 -22 769.036 443.745
    -1 -9 22 555.373 399.691
    -1 -9 21 2080.57 590.361
    1 -9 -21 1173.14 457.677
    1 -9 -20 1738.79 543.586
    -1 -9 20 552.959 381.048
    -1 9 20 991.586 397.822
    1 -9 -19 -216.597 446.214
    -1 9 19 26.9794 325.902
    -1 -9 19 291.996 426.758
    1 -9 -18 2207.39 569.599
    -1 -9 18 1932.68 523.701
    -1 9 18 1860.84 467.082
    1 -9 -17 2759.76 680.39
    -1 -9 17 2796.77 556.225
    -1 9 17 3072.31 549.764
    -1 -9 16 1954.92 460.316
    1 -9 -16 2948.52 679.706
    -1 9 16 2538.1 528.138
    1 -9 -15 938.46 571.295
    -1 9 15 1667.28 458.397
    -1 -9 15 707.371 349.77
    -1 -9 14 597.109 324.884
    1 -9 -14 533.545 416.355
    -1 9 14 1054.71 401.306
    -1 9 13 15212.2 1032.02
    -1 -9 13 14525.9 1064.52
    1 -9 -13 14779.6 1149.22
    -1 9 12 -245.832 379.262
    1 -9 -12 686.413 508.428
    -1 -9 12 625.525 418.002
    -1 9 11 5426.14 652.28
    -1 -9 11 5990.29 695.954
    1 -9 -11 5118.11 761.888
    -1 9 10 2447.42 502.124
    1 -9 -10 2718.03 641.327
    -1 -9 10 2383.45 365.855
    -1 -9 10 1988.72 462.457
    1 -9 -9 3439.91 667.011
    -1 -9 9 1983.11 417.88
    -1 -9 9 2023.01 348.27
    -1 9 9 2530.62 494.301
    1 -9 -8 -521.385 447.951
    -1 9 8 204.633 348.847
    -1 -9 8 303.256 285.667
    -1 -9 8 -186.248 322.642
    1 -9 -7 34811.9 1649.62
    -1 -9 7 33969.9 1430.5
    -1 9 7 33932.1 1458.23
    -1 -9 7 35133.3 1297.4
    -1 9 6 4239.66 573.649
    1 -9 -6 3661.33 640.228
    -1 -9 6 5093.93 533.258
    -1 -9 6 5086.51 570.729
    -1 -9 5 5294.25 555.399
    -1 9 5 4094.46 612.495
    1 -9 -5 4594.47 710.779
    -1 -9 5 4743.17 554.892
    -1 -9 4 2078.9 428.737
    -1 -9 4 2105.45 376.645
    1 -9 -4 1655.18 465.618
    -1 9 4 1718.1 454.316
    -1 -9 3 4003.43 544.678
    -1 -9 3 4101.7 481.014
    -1 9 3 4362.79 598.116
    1 -9 -3 3909.22 629.987
    -1 9 2 3762.06 621.168
    -1 -9 2 4876.9 502.123
    1 -9 -2 4190.66 616.303
    -1 -9 2 3598.9 512.472
    1 -9 -1 37411 1117.65
    1 -9 -1 35505.4 1497.63
    -1 9 1 36583.2 1538.04
    -1 -9 1 39173.4 1528.17
    -1 -9 1 40001.5 1247.93
    -1 -9 0 1865.38 520.541
    1 -9 0 1513.96 310.205
    1 -9 0 1501.05 413.124
    -1 9 0 1677.06 452.485
    -1 -9 0 1844.68 309.854
    -1 9 -1 595.355 430.779
    -1 -9 -1 363.694 212.83
    1 -9 1 403.506 188.759
    1 -9 1 283.4 308.226
    -1 -9 -1 54.8068 335.609
    -1 -9 -2 4894.63 605.241
    -1 -9 -2 4992.2 390.139
    -1 9 -2 5243.61 642.612
    1 -9 2 4703.6 565.474
    1 -9 2 4960.89 487.634
    -1 -9 -3 7744.53 445.533
    1 -9 3 6843.08 542.18
    -1 9 -3 7276.59 754.894
    1 -9 3 7729.87 697.244
    -1 -9 -3 7199.73 758.697
    -1 -9 -4 2997.09 540.036
    -1 9 -4 2251.4 524.578
    1 -9 4 2720.37 464.6
    -1 -9 -4 2943.86 267.022
    1 -9 4 2537.46 381.139
    1 -9 5 20301.3 1040.02
    1 -9 5 21974.3 1020.42
    -1 -9 -5 20794.7 1249.87
    -1 9 -5 19756 1160.98
    1 -9 6 15322.2 894.066
    -1 -9 -6 13706 1035.28
    -1 9 -6 12095.1 930.096
    1 -9 7 8982.28 740.813
    -1 -9 -7 8659.13 839.765
    -1 9 -7 7283.02 793.011
    -1 -9 -8 363.777 366.906
    -1 9 -8 30.9563 368.686
    1 -9 8 -145.298 231.583
    -1 -9 -9 38368.1 1735.56
    1 9 9 35869.7 1496.75
    1 -9 9 38403.6 1544.36
    -1 9 -10 684.478 368.536
    -1 -9 -10 885.678 471.882
    1 9 10 1111.65 393.624
    1 -9 10 630.704 339.404
    1 9 11 4625.85 567.434
    -1 9 -11 4475.45 631.24
    -1 -9 -11 4355.93 677.235
    1 -9 11 3703.47 516.618
    -1 9 -12 4183.16 597.534
    -1 -9 -12 5715.78 803.353
    1 9 12 4361.48 542.406
    1 -9 12 4489.97 594.137
    -1 -9 -13 2260.22 585.171
    1 9 13 2655.22 470.386
    -1 9 -13 1889.29 442.26
    1 -9 13 2249.5 515.456
    -1 9 -14 1863.22 447.524
    1 -9 14 2223.83 473.811
    1 9 14 1816.47 411.467
    -1 -9 -14 2360.94 533.707
    -1 9 -15 7978.61 743.676
    -1 -9 -15 8687.79 911.322
    1 -9 15 9375.22 927.747
    1 9 15 8589.83 682.419
    1 9 15 10137.6 852.98
    -1 -9 -16 2430.43 597.664
    -1 9 -16 1846.99 431.388
    1 9 16 2550.61 480.513
    1 -9 16 2650.7 580.17
    1 9 16 2589.41 483.833
    1 9 17 585.219 363.046
    1 -9 17 1168 441.835
    -1 -9 -17 1346.71 501.579
    -1 9 -17 983.032 360.311
    -1 9 -18 -26.6569 321.877
    -1 -9 -18 49.4476 462.891
    1 -9 18 -353.882 317.611
    1 9 18 167.538 297.443
    1 9 19 584.335 332.317
    1 -9 19 -387.357 350.718
    -1 -9 -19 1033.92 513.795
    -1 -9 -20 1818.71 568.614
    1 -9 20 1600.15 553.66
    -1 -9 -21 2901.46 643.115
    1 -9 21 2655.03 589.731
    -1 -9 -22 288.684 398.291
    1 -9 22 -122.507 418.987
    1 -9 23 1280.63 511.098
    -1 -9 -23 1885.75 630.337
    1 -9 24 -30.8185 431.333
    -1 -9 -24 329.294 463.535
    -1 -9 -25 1344.77 590.004
    -1 -9 -26 847.911 532.501
    1 -10 -23 786.707 474.661
    1 -10 -22 664.721 616.816
    -1 -10 22 84.677 418.79
    1 -10 -21 1525.83 643.882
    -1 -10 21 1360.26 465.92
    1 -10 -20 -707.036 619.808
    -1 -10 20 -320.747 347.803
    -1 10 19 4459.67 686.274
    1 -10 -19 5111.23 902.606
    -1 -10 19 4610.79 733.516
    -1 10 18 678.935 432.398
    1 -10 -18 785.352 480
    -1 -10 18 416.519 429.435
    1 -10 -17 161.203 467.169
    -1 -10 17 133.723 325.938
    -1 10 17 -705.27 412.426
    -1 -10 16 529.488 367.899
    1 -10 -16 616.803 440.876
    -1 10 16 1535.42 440.758
    -1 10 15 113.782 342.387
    -1 -10 15 -313.768 313.182
    -1 -10 14 221.741 382.953
    1 -10 -14 271.153 497.122
    1 -10 -13 4681.68 799.585
    -1 10 13 5256.98 668.088
    -1 -10 13 4853.39 656.589
    -1 10 12 121.351 326.136
    -1 -10 12 -352.596 317.915
    1 -10 -12 -139.656 408.018
    -1 10 11 -45.8356 358.042
    1 -10 -11 178.911 383.708
    -1 -10 11 329.933 344.799
    -1 10 10 330.878 335.424
    -1 -10 10 97.0624 303.74
    1 -10 -10 716.098 491.675
    -1 10 9 1619.42 447.284
    -1 -10 9 1978.27 390.505
    -1 -10 9 2083.72 422.645
    1 -10 -9 1696.64 543.369
    1 -10 -8 6370.34 865.477
    -1 -10 8 6584.51 701.9
    -1 10 8 7107.72 793.892
    -1 -10 8 6348.88 606.796
    -1 10 7 1313.17 417.923
    -1 -10 7 1519.75 350.957
    1 -10 -7 2139.22 586.366
    -1 -10 7 1676 395.64
    -1 -10 6 4023.21 519.84
    1 -10 -6 4344.66 715.826
    -1 10 6 3219.25 576.545
    -1 -10 6 3746.24 501.656
    -1 10 5 373.152 407.701
    -1 -10 5 369.99 281.097
    1 -10 -5 411.767 371.795
    -1 -10 5 -11.8785 229.342
    -1 -10 4 1369.29 308.546
    -1 -10 4 1189.88 374.051
    1 -10 -4 2041.22 540.989
    -1 10 4 1375.82 446.983
    -1 10 3 4328.77 603.312
    -1 -10 3 4524.96 604.719
    -1 -10 3 4513.43 507.957
    1 -10 -3 4119.01 644.155
    1 -10 -2 422.222 404.614
    -1 10 2 -648.446 443.25
    -1 -10 2 150.164 222.424
    -1 -10 2 238.723 341.256
    1 -10 -1 70.5019 339.805
    -1 10 1 -187.579 351.66
    -1 -10 1 105.59 204.848
    -1 -10 1 71.3897 327.96
    -1 -10 0 2483.8 346.404
    -1 -10 0 2650.76 521.648
    1 -10 0 2691.6 372.862
    -1 10 0 2663.11 561.315
    1 -10 0 3228.98 567.213
    -1 10 -1 84.1343 360.373
    -1 -10 -1 215.86 376.186
    1 -10 1 86.5586 184.221
    1 -10 1 -222.632 316.541
    -1 -10 -1 -82.4788 164.032
    1 -10 2 -41.9141 321.241
    -1 -10 -2 199.515 331.685
    1 -10 2 -19.1319 220.367
    -1 10 -2 -573.432 426.677
    1 -10 3 113.577 262.309
    -1 10 -3 711.166 424.344
    -1 -10 -3 -153.169 385.936
    1 -10 3 348.056 228.239
    -1 10 -4 1007.31 450.939
    -1 -10 -4 868.912 380.655
    1 -10 4 970.168 296.106
    1 -10 4 992.087 312.784
    -1 10 -5 9862.36 870.008
    1 -10 5 10542.6 739.988
    1 -10 5 10386.3 803.514
    -1 -10 -5 10136.4 946.335
    1 -10 6 3880.72 495.463
    -1 10 -6 2857.79 577.143
    -1 -10 -6 3011.23 604.417
    1 -10 7 855.906 301.562
    -1 10 -7 854.068 433.197
    -1 -10 -7 549.67 427.262
    -1 10 -8 8053.22 819.146
    1 -10 8 10625.6 845.955
    -1 -10 -8 9418.06 971.075
    1 10 8 10110 861.365
    -1 -10 -9 -437.619 488.093
    -1 10 -9 53.9756 380.516
    1 10 9 227.84 349.41
    1 -10 9 104.547 250.54
    -1 -10 -10 2036.2 564.424
    -1 10 -10 818.037 426.217
    1 -10 10 788.705 367.875
    1 10 10 672.027 344.555
    -1 -10 -11 3283.69 672.473
    -1 10 -11 2362.46 489.275
    1 10 11 2907.53 496.03
    1 -10 11 2746.85 524.88
    -1 10 -12 517.207 361.387
    -1 -10 -12 -474.455 478.361
    1 10 12 146.86 312.257
    1 -10 12 -348.446 327.712
    1 10 13 85.3135 332.806
    1 -10 13 -71.5019 308.917
    -1 -10 -13 95.5122 443.517
    -1 10 -13 739.086 458.137
    -1 -10 -14 3510.67 735.853
    1 -10 14 3269.31 594.158
    1 10 14 4337.31 633.882
    -1 10 -14 3079.04 552.891
    -1 -10 -15 2253.49 615.023
    -1 10 -15 1595.52 416.442
    1 10 15 2596.5 507.108
    1 -10 15 1506.82 471.323
    1 10 16 161.515 301.965
    -1 10 -16 156.456 328.689
    -1 -10 -16 196.453 466.871
    1 -10 16 -132.509 350.46
    -1 -10 -17 590.021 498.188
    1 10 17 789.516 356.159
    1 -10 17 918.525 427.579
    -1 10 -17 931.338 423.501
    -1 -10 -18 -209.837 505.892
    -1 10 -18 669.946 392.456
    1 10 18 381.814 371.018
    1 -10 18 148.881 368.135
    -1 -10 -19 601.013 522.926
    1 -10 19 -203.698 420.692
    1 -10 20 589.773 474.026
    -1 -10 -20 621.594 431.088
    -1 -10 -21 2291.86 688.442
    1 -10 21 3554.92 754.418
    -1 -10 -22 1618.69 632.271
    1 -10 22 347.002 317.066
    -1 -10 -23 320.849 542.432
    -1 -11 20 -918.706 503.531
    1 -11 -19 -351.593 478.92
    -1 -11 19 -747.185 491.172
    -1 11 19 -239.284 362.49
    -1 -11 18 53.1407 368.353
    -1 11 18 445.123 380.589
    1 -11 -18 446.786 516.442
    1 -11 -17 1935.42 611.48
    -1 -11 17 1870.07 549.618
    -1 11 17 1050.89 455.675
    1 -11 -16 -64.3482 500.532
    -1 -11 16 -374.908 376.111
    -1 11 16 1010.11 425.35
    1 -11 -15 632.888 586.505
    -1 -11 15 461.182 383.582
    -1 11 15 184.785 395.526
    -1 -11 14 76.8808 384.619
    1 -11 -14 -575.958 574.008
    -1 11 14 -502.361 346.014
    -1 11 13 4823.83 706.563
    1 -11 -13 4290.33 749.379
    -1 -11 13 4844.91 697.645
    -1 11 12 -18.9784 401.496
    1 -11 -12 44.8574 498.006
    -1 -11 12 58.6339 321.156
    -1 11 11 2985.36 553.024
    1 -11 -11 2596.63 623.35
    -1 -11 11 2987.55 563.121
    -1 11 10 2109.27 516.599
    -1 -11 10 2093.52 443.651
    1 -11 -10 3193.67 695.962
    -1 -11 9 3090.67 556.794
    1 -11 -9 3020.67 704.758
    -1 11 9 1652.83 483.439
    1 -11 -8 187.237 372.501
    -1 -11 8 555.61 369.788
    -1 11 8 195.498 349.31
    -1 -11 8 133.978 277.921
    -1 -11 7 5800.58 645.039
    -1 -11 7 5983.81 661.061
    1 -11 -7 5592.82 821.329
    -1 11 7 5634.32 755.557
    -1 11 6 2945.77 618.046
    -1 -11 6 1840.54 455.531
    1 -11 -6 3193.92 699.794
    -1 -11 6 2709.14 482.451
    -1 -11 5 2515.49 485.974
    -1 11 5 3281.87 609.59
    1 -11 -5 2513.08 553.895
    -1 -11 5 3009.34 461.39
    1 -11 -4 -205.274 465.699
    -1 -11 4 326.614 373.588
    -1 11 4 220.504 321.406
    -1 -11 4 97.6832 277.342
    -1 -11 3 2892.62 553.809
    1 -11 -3 1787.19 464.737
    -1 -11 3 2765.16 410.048
    -1 11 3 2254.02 485.8
    -1 11 2 1301.29 481.288
    -1 -11 2 1928.53 516.12
    -1 -11 2 1630.85 334.441
    1 -11 -2 1600.91 498.583
    1 -11 -1 3407.29 623.366
    -1 -11 1 4142.8 632.437
    -1 11 1 3142.82 623.664
    1 -11 0 402.776 366.233
    -1 11 0 13.5039 409.224
    -1 -11 0 -353.378 369.659
    -1 -11 -1 778.297 424.485
    1 -11 1 752.442 335.789
    -1 11 -1 400.995 414.2
    -1 11 -2 -205.499 386.888
    1 -11 2 -223.619 341.478
    -1 -11 -2 356.167 438.61
    -1 -11 -3 1432.69 515.796
    -1 11 -3 1689.14 501.916
    1 -11 3 1235.88 300.845
    1 -11 3 1899.94 491.573
    1 -11 4 5647.72 578.166
    -1 -11 -4 5102.15 757.155
    1 -11 4 6450.12 723.138
    -1 11 -4 5226.21 751.38
    -1 -11 -5 2236.82 587.22
    1 -11 5 2550.36 427.398
    -1 11 -5 1708.11 485.72
    1 11 6 387.84 363.126
    -1 11 -6 1070.24 401.549
    -1 -11 -6 1312.9 468.252
    1 -11 6 1124.25 358.687
    -1 11 -7 2018.38 550.759
    -1 -11 -7 3312.26 697.352
    1 -11 7 2866 458.205
    1 11 7 2233.03 514.563
    -1 11 -8 -246.62 349.012
    1 -11 8 159.131 248.829
    -1 -11 -8 -320.057 430.755
    1 11 8 -415.53 348.658
    -1 -11 -9 6170.04 878.075
    1 11 9 5070.98 664.817
    -1 11 -9 4291.51 659.472
    1 -11 9 6448.85 730.263
    -1 11 -10 3.88668 375.099
    -1 -11 -10 -61.575 399.814
    1 11 10 389.24 317.657
    1 -11 10 -0.17468 297.806
    -1 -11 -11 838.793 458.129
    1 11 11 1048.97 458.101
    1 -11 11 532.946 377.647
    -1 11 -11 -48.1447 356.642
    1 11 12 1277.1 448.336
    1 -11 12 761.1 403.816
    -1 11 -12 1219.44 519.386
    -1 -11 -12 63.0432 479.853
    1 11 13 533.195 335.066
    -1 11 -13 554.241 407.822
    -1 -11 -13 973.617 499.515
    1 -11 13 1440.29 481.095
    1 11 14 4591.43 679.358
    -1 -11 -14 3892.29 736.205
    -1 11 -14 3437.14 639.057
    1 -11 14 4389.47 729.659
    -1 -11 -15 2051.1 653.966
    1 11 15 2496.78 571.136
    1 -11 15 2204.32 575.728
    -1 11 -15 2122.99 545.068
    1 11 16 -117.686 350.54
    -1 -11 -16 413.545 585.172
    -1 11 -16 633.018 456.599
    1 -11 16 501.806 338.08
    -1 -11 -17 439.265 550.435
    -1 11 -17 -432.92 364.822
    1 11 17 516.506 384.45
    1 -11 17 -112.392 407.6
    -1 -11 -18 -201.398 378.117
    1 11 18 -210.929 438.729
    1 -11 18 -428.983 449.781
    -1 -11 -19 82.9009 554.719
    1 -11 19 458.77 473.875
    1 -11 20 4931.17 787.571
    -1 12 19 671.493 467.346
    -1 -12 18 57.486 390.382
    1 12 -18 393.105 423.017
    -1 12 18 994.241 582.789
    -1 -12 17 506.124 528.911
    -1 12 17 -44.1388 402.437
    -1 -12 16 3739.74 684.385
    -1 12 16 3845.55 686.248
    1 -12 -15 1234.18 621.711
    -1 -12 15 1262.54 501.863
    -1 12 15 916.698 414
    -1 -12 14 -253.307 432.289
    1 -12 -14 914.386 540.348
    -1 12 14 560.369 449.157
    1 -12 -13 950.156 619.891
    -1 -12 13 313.656 420.636
    -1 12 13 136.105 421.339
    -1 12 12 115.214 379.192
    1 -12 -12 -7.82485 588.552
    -1 -12 12 644.874 406.849
    -1 12 11 671.301 403.825
    1 -12 -11 -252.183 488.307
    -1 -12 11 -4.04023 328.851
    -1 12 10 1632.92 537.799
    -1 -12 10 2122.75 502.157
    1 -12 -10 1346.31 645.28
    1 -12 -9 54.9793 516.085
    -1 12 9 313.89 369.576
    -1 -12 9 -703.626 408.874
    1 -12 -8 3200.92 671.378
    -1 12 8 2510.32 585.642
    -1 -12 8 2679.55 526.941
    1 -12 -7 655.123 374.81
    -1 12 7 294.807 352.863
    -1 -12 7 -28.5092 282.142
    -1 12 6 -345.135 364.46
    1 -12 -6 -380.165 464.134
    -1 -12 6 -64.0622 333.924
    -1 -12 6 605.959 347.969
    -1 12 5 300.966 387.536
    1 -12 -5 -73.7763 454.548
    -1 -12 5 158.877 285.801
    -1 -12 4 29.3869 354.634
    -1 12 4 -147.311 397.474
    1 -12 -4 122.35 377.829
    1 -12 -3 -414.143 487.151
    -1 12 3 -270 387.233
    -1 -12 3 194.848 372.357
    -1 -12 2 2255.4 512.193
    -1 12 2 1480.39 469.848
    1 -12 -2 2374.1 574.398
    -1 -12 1 200.873 351.408
    -1 12 1 517.83 506.098
    1 -12 -1 -47.6776 331.224
    -1 -12 0 1603.08 448.399
    -1 12 0 1144.89 510.682
    1 -12 0 1748.6 498.85
    -1 12 -1 151.963 409.296
    1 -12 1 583.959 346.646
    -1 -12 -1 117.028 433.545
    -1 -12 -2 541.831 412.708
    1 -12 2 -59.3178 310.166
    -1 12 -2 -212.517 410.8
    1 12 3 -666.28 456.451
    -1 12 -3 731.745 454.122
    1 -12 3 206.335 343.172
    -1 -12 -3 -4.97217 437.372
    -1 12 -4 -335.517 356.524
    1 12 4 216.334 441.851
    -1 -12 -4 230.112 381.767
    -1 12 -5 419.41 460.866
    1 12 5 -341.834 413.024
    -1 -12 -5 155.565 486.299
    -1 12 -6 917.075 484.064
    -1 -12 -6 383.338 477.079
    1 12 6 -98.9733 312.877
    -1 12 -7 534.341 472.546
    1 12 7 -41.1731 345.425
    1 -12 7 -2.98582 270.946
    -1 -12 -7 1140.57 585.084
    -1 -12 -8 2690.42 681.111
    1 12 8 1941.36 480.602
    -1 12 -8 1630.56 573.042
    1 -12 8 2674.33 518.211
    1 12 9 398.624 335.191
    -1 12 -9 -66.2855 381.613
    1 -12 9 395.705 305.128
    -1 -12 -9 707.492 514.615
    -1 12 -10 476.815 399.326
    1 -12 10 -117.745 322.786
    1 12 10 618.645 348.402
    -1 -12 -11 446.36 498.111
    1 12 11 646.406 441.486
    -1 12 -11 1165.97 504.708
    1 -12 11 1559.1 445.977
    -1 -12 -12 184.446 431.374
    -1 12 -12 -123.99 436.929
    1 12 12 20.2329 392.203
    1 -12 12 450.446 389.415
    -1 -12 -13 628.411 623.107
    1 12 13 815.375 443.215
    -1 12 -13 779.996 378.938
    1 -12 13 545.132 449.475
    1 12 14 1519.1 581.765
    -1 -12 -14 2747.25 776.936
    -1 12 -14 2077.77 596.764
    1 -12 14 1092.07 512.716
    1 12 15 197.776 442.411
    -1 -12 -15 -100.665 522.359
    -1 12 -15 470.803 368.534
    1 -12 15 564.446 417.186
    1 12 16 187.535 413.822
    -1 12 -16 -310.144 432.822
    1 -12 16 168.222 453.309
    1 12 17 1924.74 607.756
    -1 12 -17 1161.74 510.803
    1 -12 17 1576.57 605.001
    1 -12 18 -921.9 545.379
    1 13 -16 94.7491 368.213
    -1 -13 16 266.648 366.146
    1 13 -15 1789.33 611.167
    -1 -13 15 1635.45 527.97
    1 13 -14 1137.92 540.326
    -1 -13 14 75.7975 410.307
    -1 -13 13 458.509 456.708
    1 13 -13 151.781 521.489
    -1 -13 12 420.927 414.316
    -1 13 12 149.241 368.536
    1 13 -12 381.13 504.007
    -1 13 11 392.569 376.954
    -1 -13 11 1840.94 526.757
    1 -13 -10 825.256 666.63
    -1 13 10 847.622 482.305
    1 -13 -9 7745.36 1122.55
    -1 13 9 7231.46 917.4
    -1 13 8 774.723 438.208
    1 -13 -8 1554.15 639.244
    1 -13 -7 4463.3 819.82
    -1 13 7 4924.27 778.093
    -1 13 6 4506.41 762.188
    1 -13 -6 5361.34 883.927
    -1 13 5 5517.98 867.417
    1 -13 -5 5139.67 870.747
    -1 13 4 -464.666 400.185
    1 13 -4 448.417 443.619
    1 -13 -4 62.5779 433.912
    -1 -13 4 420.794 441.678
    -1 -13 3 5070.27 735.772
    1 -13 -3 5580.87 851.758
    1 13 -3 7418.69 968.432
    -1 13 3 5972.02 831.152
    1 13 -2 3169.46 730.514
    -1 13 2 2777.53 639.804
    1 -13 -2 3234.64 735.327
    -1 -13 2 2038.95 541.212
    -1 -13 1 2530.09 672.749
    -1 13 1 1134.15 520.859
    1 -13 -1 1098.36 475.124
    1 13 -1 824.098 453.318
    -1 -13 0 1042.28 475.393
    1 -13 0 -211.058 394.71
    1 13 0 -113.379 452.838
    -1 13 0 958.986 480.687
    -1 13 -1 1846.38 634.494
    -1 -13 -1 1309.35 505.536
    1 13 1 1790.54 587.88
    1 -13 1 2057.85 539.126
    -1 13 -2 697.137 409.173
    -1 -13 -2 1049.89 546.391
    1 13 2 333.969 525.699
    1 -13 2 112.768 347.674
    -1 -13 -3 2429.09 688.765
    1 13 3 1003.91 481.546
    -1 13 -3 1750.97 554.25
    1 13 4 762.774 472.619
    -1 13 -4 852.12 512.657
    -1 -13 -4 1623.45 532.711
    1 13 5 3084.18 699.449
    -1 13 -5 2342.23 625.05
    -1 -13 -5 2565.82 705.394
    -1 13 -6 203 508.879
    1 13 6 295.145 413.361
    -1 -13 -6 603.564 573.046
    -1 -13 -7 992.079 640.272
    -1 13 -7 1202.5 585.624
    1 13 7 998.693 476.995
    -1 13 -8 446.167 464.814
    1 13 8 -364.585 320.234
    -1 -13 -8 -200.038 527.378
    -1 13 -9 29.2537 457.205
    -1 -13 -9 120.876 544.71
    1 13 9 318.791 358.103
    -1 13 -10 244.217 462.752
    -1 -13 -10 1133.26 592.456
    1 13 10 59.3711 367.075
    -1 13 -11 3350.6 668.549
    1 13 11 2515.77 628.349
    -1 13 -12 62.3092 515.635
    1 13 12 569.447 457.749
    1 -13 12 213.366 390.104
    1 13 13 2758.81 667.988
    1 -13 13 1448.58 468.715
    -1 13 -13 1619.25 617.687
    1 13 14 -646.284 488.688
    -1 13 -14 286.458 425.57
    1 -13 14 -29.9886 344.629
    -1 13 -15 788.463 519.471
    1 -13 15 619.037 447.57
    -1 13 -16 446.818 467.201
    1 -13 16 359.455 482.395
    1 -14 -4 -574.337 563.439
    -1 -14 3 645.945 505.007
    1 -14 -3 -971.461 539.911
    -1 -14 2 645.813 536.321
    1 -14 -2 -158.84 554.029
    1 -14 -1 -368.835 513.142
    -1 -14 1 -804.983 542.572
    -1 -14 0 2658.8 639.812
    -1 -14 -1 861.665 548.946
    -1 -14 -2 -317.344 460.093
    -1 -14 -3 601.346 553.158
    -1 -14 -4 617.97 468.545
    -2 0 31 317.497 305.172
    2 0 -31 2134 784.908
    2 0 -30 17127 1312.65
    -2 0 30 13965.2 1047.85
    2 0 -29 158.933 470.645
    -2 0 29 352.31 313.42
    -2 0 28 2182.43 436.961
    2 0 -28 2045.53 548.857
    -2 0 27 40.7226 247.479
    2 0 -27 -228.547 417.73
    -2 0 26 1170.79 371.602
    2 0 -26 718.397 462.117
    2 0 -25 63.4502 415.587
    -2 0 25 -148.516 278.804
    2 0 -24 30319.4 1444.19
    -2 0 24 27915.1 1283.4
    2 0 -23 447.407 420.102
    -2 0 23 67.4617 250.102
    2 0 -22 8407.66 787.238
    -2 0 22 10264.6 795.5
    2 0 -21 210.068 424.319
    -2 0 21 -81.1356 249.803
    2 0 -20 794.11 419.272
    -2 0 20 224.308 309.054
    2 0 -19 -954.791 480.031
    -2 0 19 -80.5862 282.559
    2 0 -18 18313.7 997.823
    -2 0 18 19831 1012.7
    -2 0 18 20606 730.733
    -2 0 17 -339.098 305.14
    -2 0 17 141.086 151.906
    2 0 -17 310.55 370.352
    -2 0 16 834.803 215.747
    2 0 -16 1186.09 386.715
    -2 0 16 885.987 267.09
    -2 0 15 95.4724 177.283
    2 0 -15 164.904 334.785
    -2 0 15 50.4406 232.518
    -2 0 14 135207 1695.68
    2 0 -14 136524 2235.51
    -2 0 14 131930 2233.63
    -2 0 14 132829 1813.77
    -2 0 13 245.854 156.05
    -2 0 13 196.965 175.627
    2 0 -13 461.322 300.606
    -2 0 13 -108.438 208.524
    -2 0 12 93643.5 1487.87
    -2 0 12 96824.6 1365.45
    -2 0 12 96409.5 1809.42
    2 0 -12 95572.3 1731.84
    -2 0 11 9.19014 131.615
    -2 0 11 41.1034 158.553
    2 0 -11 318.6 282.586
    -2 0 10 193149 1847.97
    -2 0 10 188377 2060.05
    2 0 -10 193933 2062.03
    2 0 -10 192903 2206.87
    -2 0 9 -25.7306 119.327
    -2 0 9 82.3934 163.092
    2 0 -9 -74.3462 157.13
    -2 0 8 889946 4391.78
    2 0 -8 893686 4267.11
    -2 0 7 129.522 192.342
    2 0 -7 -134.57 176.573
    2 0 -7 377.848 225.124
    2 0 -6 415.399 187.307
    -2 0 6 864.125 244.529
    2 0 -6 359.965 145.875
    -2 0 5 216.752 203.72
    2 0 -5 183.798 153.289
    2 0 -5 -14.2094 166.712
    -2 0 4 110081 1448.81
    2 0 -4 110008 1410.06
    2 0 -4 108175 1024.27
    2 0 -3 207.592 166.965
    -2 0 3 246.101 210.325
    2 0 -3 265.254 131.932
    2 0 -2 186914 1753.04
    -2 0 2 183198 999.725
    -2 0 2 179457 1774.39
    2 0 -1 254.232 196.724
    -2 0 1 475.226 215.525
    2 0 0 1003.41 185.686
    -2 0 0 1213.49 223.159
    -2 0 -1 193.195 189.334
    2 0 1 587.634 195.702
    -2 0 -2 322592 2153.66
    2 0 2 327598 2163.17
    2 0 2 322743 2186.51
    2 0 3 462.568 169.275
    -2 0 -3 344.558 168.521
    2 0 3 238.408 212.35
    2 0 4 54217 841.995
    -2 0 -4 53297.4 824.372
    -2 0 -4 51393.8 1032.43
    2 0 4 53332.5 977.862
    -2 0 -5 -160.287 137.09
    2 0 5 9.55881 118.738
    2 0 5 337.249 221.806
    -2 0 -5 627.758 247.806
    2 0 6 21579.5 513.853
    -2 0 -6 21476.4 484.566
    2 0 6 23281.8 721.099
    -2 0 -6 22633.7 703.51
    2 0 7 -258.37 225.637
    -2 0 -7 -37.6067 103.199
    2 0 7 -31.6483 90.7673
    -2 0 -7 1.75397 151.713
    2 0 8 660517 4084.64
    -2 0 -8 664666 3720.43
    2 0 8 673871 2574.91
    -2 0 -8 670342 2490.83
    2 0 9 -26.1867 71.7578
    -2 0 -9 -82.4187 160.109
    2 0 9 45.9801 222.157
    -2 0 -10 20637.3 681.822
    2 0 10 21203.2 393.8
    2 0 10 20407.8 818.12
    -2 0 -11 126.315 141.988
    2 0 11 43.1986 193.36
    2 0 11 -27.5435 257.129
    2 0 11 -47.3833 38.6949
    2 0 12 15108.6 735.22
    -2 0 -12 14889 607.714
    2 0 12 14992.6 734.137
    2 0 13 -445.701 253.859
    2 0 13 3.8131 276.531
    -2 0 -13 -22.1427 150.424
    2 0 14 56957.2 1519.78
    2 0 14 59305.8 1534.94
    -2 0 -14 57662.8 1224.1
    -2 0 -15 -45.3576 155.914
    2 0 15 0.48057 215.392
    2 0 15 258.074 288.87
    2 0 16 18251.4 939.816
    2 0 16 20147.4 990.644
    -2 0 -16 19358.9 903.371
    -2 0 -16 19267.8 759.397
    -2 0 -17 -426.537 398.725
    -2 0 -17 42.5441 192.49
    2 0 17 -19.9665 236.47
    -2 0 -18 786.41 257.938
    -2 0 -18 424.753 335.908
    2 0 18 55.4679 251.169
    -2 0 -19 245.985 366.068
    2 0 19 -177.079 240.28
    -2 0 -19 -102.124 219.269
    2 0 20 2960.72 468.233
    -2 0 -20 2242.21 355.547
    -2 0 -20 3320.3 573.518
    -2 0 -21 113.845 217.174
    -2 0 -21 -339.519 434.75
    2 0 21 -349.34 320.099
    -2 0 -22 15602.2 776.87
    2 0 22 15068.7 993.663
    -2 0 -22 15300.7 1052.55
    2 0 23 -176.661 283.373
    -2 0 -23 -362.049 469.035
    2 0 24 2008.09 458.884
    -2 0 -24 896.048 414.316
    -2 0 -25 268.55 418.181
    2 0 25 -528.757 316.617
    -2 0 -26 1022.55 509.668
    2 0 26 1087.1 430.164
    -2 0 -27 -64.1605 526.454
    2 0 27 -60.2532 296.08
    2 0 28 -58.077 270.785
    -2 0 -28 -135.507 473.539
    -2 0 -29 -351.916 468.55
    -2 0 -30 3323.43 695.427
    -2 0 -31 -552.345 580.09
    -2 -1 33 -277.156 329.567
    -2 -1 32 -160.881 320.033
    -2 -1 31 443.254 403.566
    2 1 -31 143.992 503.576
    2 -1 -30 16852.5 1310.81
    -2 -1 30 14816.4 1112.75
    2 1 -30 17683.6 1346.45
    2 1 -29 358.766 541.45
    2 -1 -29 327.476 584.373
    -2 -1 29 364.887 359.162
    2 -1 -28 12932.9 1112.91
    -2 1 28 11102.3 856.964
    -2 -1 28 10220.3 884.062
    2 1 -28 11631.7 1066.58
    2 -1 -27 -354.201 428.444
    2 1 -27 400.39 459.655
    -2 1 27 -28.3983 240.114
    -2 -1 27 21.0209 304.605
    2 1 -26 6314.24 779.732
    -2 1 26 5195.2 566.049
    -2 -1 26 6084.69 705.41
    2 -1 -26 5797.33 798.005
    -2 1 25 1565.52 342.651
    -2 -1 25 1906.55 429.344
    2 -1 -25 1504.54 504.532
    -2 1 24 2826.52 442.899
    -2 -1 24 2451.69 461.416
    2 1 -24 3000.58 572.644
    2 -1 -24 3055.72 561.441
    2 -1 -23 1175.94 522.967
    2 1 -23 992.246 516.626
    -2 1 23 548.065 237.31
    -2 -1 23 1320.22 368.695
    2 -1 -22 5955.41 682.641
    -2 1 22 5626.8 573.164
    -2 -1 22 6568.06 689.699
    2 1 -22 6809.96 757.158
    2 -1 -21 165.299 406.853
    -2 -1 21 396.061 366.049
    -2 1 21 301.295 181.119
    2 1 -21 1203.02 496.354
    -2 1 21 466.031 324.378
    2 -1 -20 32581.5 1360.9
    -2 1 20 31150.1 1256.45
    -2 -1 20 28708.9 1378.21
    2 1 -20 31489.7 1337.62
    -2 1 20 32057.7 942.031
    -2 1 19 2845.71 332.636
    2 1 -19 1559.31 414.096
    -2 -1 19 1650.33 443.821
    2 -1 -19 2689.73 545.67
    -2 1 19 2911.1 450.799
    2 1 -18 1683.93 393.124
    -2 1 18 2041.22 375.97
    -2 -1 18 2391.78 441.372
    -2 1 18 2335.38 294.145
    2 -1 -18 2648.13 505.729
    -2 -1 17 3712.92 500.514
    -2 1 17 4368.83 375.096
    2 1 -17 2329.86 397.243
    2 -1 -17 2774.75 466.123
    -2 1 17 3338.28 416.055
    -2 -1 17 3565.58 278.687
    2 -1 -16 7686.92 667.648
    -2 1 16 7754.51 476.734
    -2 -1 16 7608.79 654.208
    -2 1 16 8043.35 589.655
    -2 -1 16 7684.28 384.503
    -2 1 15 4286.95 381.494
    -2 -1 15 4185.95 284.607
    -2 -1 15 4608.03 513.793
    2 -1 -15 2998.44 458.801
    -2 1 15 3859.58 398.191
    -2 -1 14 47341.6 1419.57
    2 -1 -14 49456.3 1379.04
    -2 -1 14 49628.9 894.466
    -2 1 14 49700.6 1270.71
    -2 1 14 47381.6 1136.37
    -2 1 13 2035.65 271.871
    2 -1 -13 2521.41 258.2
    -2 -1 13 2745.73 222.675
    2 -1 -13 2163.52 383.97
    -2 -1 13 2464.4 399.537
    -2 1 13 2986.01 357.948
    -2 -1 12 1473.58 177.686
    2 -1 -12 2028.48 347.448
    -2 1 12 1446.23 223.053
    2 -1 -12 1417.89 201.724
    -2 -1 12 1824.51 352.634
    2 -1 -11 1505.95 330.388
    -2 1 11 1173.77 242.404
    2 -1 -11 1914.92 205.746
    -2 -1 11 1667.33 259.227
    -2 -1 11 1571.29 170.228
    2 -1 -10 3794.86 254.935
    -2 1 10 3397.08 319.938
    -2 -1 10 3303.06 301.053
    2 -1 -10 3734.4 407.345
    2 -1 -9 1352.77 258.594
    -2 1 9 1381.69 239.415
    -2 -1 9 1837.52 262.552
    2 1 -8 28909 798.425
    -2 1 8 27207.1 795.042
    -2 -1 8 28087.2 789.276
    2 -1 -8 27091.6 785.269
    2 -1 -8 27087.4 796.125
    -2 1 8 28601.1 783.048
    -2 -1 7 366.813 204.671
    -2 1 7 38.3954 152.514
    2 1 -7 293.254 164.901
    -2 1 7 243.915 188.214
    -2 1 7 7.37977 192.308
    2 -1 -7 390.117 197.535
    2 -1 -7 464.469 258.839
    2 -1 -6 15688.2 592.686
    2 1 -6 16525.5 578.245
    -2 1 6 14726.2 582.204
    -2 1 6 15566.9 584.409
    -2 -1 6 15061.9 588.659
    -2 1 6 15452.6 538.25
    -2 1 5 121700 1584.64
    -2 1 5 128491 1360.88
    2 -1 -5 126096 1611.83
    2 1 -5 127158 1576.16
    -2 -1 5 124273 1584
    2 1 -4 82230.7 1244.3
    -2 1 4 84698.4 1054.15
    -2 1 4 77096 1251.18
    2 -1 -4 81911.9 1275.05
    -2 -1 4 79647.2 1252.36
    -2 1 3 8816.73 458.47
    2 -1 -3 9509 459.306
    2 1 -3 9913.22 439.153
    -2 -1 3 10278.7 472.179
    -2 -1 2 126566 1529.51
    -2 1 2 134422 1574.06
    2 -1 -2 124308 947.296
    2 -1 -2 132434 1572.82
    2 1 -2 136615 1539.22
    2 -1 -1 33341.4 770.119
    2 1 -1 34007.9 756.407
    2 -1 -1 30270.2 516.354
    -2 1 1 30579.9 772.222
    -2 -1 1 32332.1 757.876
    2 -1 0 221.032 146.592
    -2 1 0 532.663 223.355
    2 -1 0 323.057 205.687
    2 1 0 331.32 179.463
    -2 -1 0 382.478 223.859
    2 1 1 47193.4 874.632
    -2 1 -1 46791 901.061
    2 -1 1 48357.3 896.548
    2 -1 1 47314 763.962
    -2 1 -1 46578.3 760.833
    -2 -1 -1 46567.2 874.704
    -2 1 -2 105576 1320.36
    -2 1 -2 106649 1226.86
    2 -1 2 104814 1221.92
    2 -1 2 108335 1322.69
    -2 -1 -2 106382 1286.62
    2 1 2 104584 747.753
    2 1 2 112647 1300.26
    2 1 3 1816.36 228.878
    2 1 3 661.641 115.791
    -2 -1 -3 1182.32 213.369
    -2 1 -3 1827.9 243.432
    -2 1 -3 1273.38 246.961
    2 -1 3 963.057 186.22
    2 -1 3 1188.34 228.505
    2 -1 4 76948.1 1057.94
    -2 1 -4 74410.7 1054.09
    -2 -1 -4 76874.2 875.385
    -2 -1 -4 74681.8 1222.16
    2 -1 4 76066.2 1165.59
    -2 1 -4 76257.8 1259.92
    -2 1 -4 79338.6 1180.02
    2 1 4 74516.1 1027.31
    -2 1 -5 68066.8 1160.6
    -2 -1 -5 63087.5 1157.36
    -2 -1 -5 66287.9 923.301
    2 -1 5 66778 955.885
    2 1 5 62738.1 1171.29
    2 -1 5 64796.1 1158.94
    -2 1 -5 65512 962.854
    2 1 5 65448.2 944.971
    2 1 6 2827.13 214.518
    -2 -1 -6 2345.49 256.272
    2 -1 6 2571.58 201.131
    -2 1 -6 2698.44 225.29
    -2 -1 -6 2595.45 287.019
    2 1 6 2393.1 309.062
    2 -1 6 2433.07 310.073
    -2 -1 -7 13466.1 522.091
    2 1 7 14378.8 425.066
    -2 -1 -7 14140 557.109
    -2 1 -7 13523 418.303
    2 1 7 12565.2 580.2
    2 -1 7 14390.9 408.121
    2 -1 7 14379.5 622.868
    -2 -1 -7 13371 568.603
    -2 -1 -8 28692.4 799.471
    2 1 8 30229.3 596.937
    2 -1 8 28049.9 908.793
    -2 -1 -8 28867 824.648
    2 -1 8 29248.8 897.892
    -2 1 -8 28490.5 577.4
    2 -1 8 28377.5 551.389
    2 1 8 29065.9 869.614
    -2 -1 -9 2213.07 251.748
    2 1 9 2083.08 175.904
    2 -1 9 1736.82 273.872
    -2 1 -9 2133.73 166.799
    2 -1 9 2186.15 155.748
    2 -1 9 1885.43 316.738
    -2 -1 -9 2348.44 278.061
    2 1 9 1977.49 318.841
    2 1 10 16882.5 413.313
    -2 -1 -10 16315.4 643.171
    2 -1 10 15174 726.874
    -2 1 -10 15703.6 576.613
    -2 1 -10 15381.3 392.557
    2 1 10 14432.9 694.878
    2 -1 10 15519.5 747.488
    2 -1 10 16423.9 374.231
    -2 -1 -10 15665.3 671.195
    -2 -1 -11 2384.76 294.135
    2 1 11 2256.93 311.717
    2 -1 11 2223.86 364.842
    -2 1 -11 2378.19 153.872
    2 -1 11 2467.24 335.841
    2 1 11 2575.55 158.548
    -2 1 -11 2318.02 263.5
    -2 -1 -11 2126.83 365.37
    -2 1 -12 24122.8 402.075
    2 -1 12 26549.7 1003.07
    -2 -1 -12 27304.6 864.181
    2 1 12 27380 977.514
    2 1 12 26136.9 446.25
    -2 1 -12 25852.9 749.788
    2 -1 12 25719.8 1001.61
    -2 -1 -12 25523.9 930.425
    2 1 13 4110.62 158.349
    2 1 13 4056.19 425.055
    -2 -1 -13 4559.62 395.619
    -2 1 -13 3980.83 317.155
    2 -1 13 3251.62 414.932
    -2 -1 -13 4632.58 463.995
    -2 -1 -14 64431.6 1401.8
    2 1 14 62558.1 1582.48
    -2 1 -14 62675.7 1176.35
    2 -1 14 62301.6 1659.63
    -2 -1 -14 63047.7 1550.96
    2 -1 15 6005.13 576.933
    2 1 15 6018.46 525.839
    -2 -1 -15 6535.94 484.228
    -2 1 -15 6722.13 413.029
    -2 -1 -15 6321.79 588.891
    -2 1 -16 10861.1 527.13
    2 1 16 9963.02 692.226
    -2 -1 -16 10307 617.637
    -2 -1 -16 11032.5 731
    2 -1 16 10414.6 751.704
    -2 -1 -17 9143.4 725.89
    -2 -1 -17 8757.62 590.247
    -2 1 -17 8940.58 491.195
    2 1 17 9447.2 693.398
    2 -1 17 7788.79 696.372
    -2 -1 -18 694.937 393.513
    2 -1 18 437.21 337.017
    -2 -1 -18 214.277 245.003
    2 1 18 637.375 317.036
    -2 1 -18 516.949 211.651
    2 1 19 1845.92 474.519
    -2 1 -19 1138.64 246.803
    -2 -1 -19 1057.34 406.023
    2 -1 19 1261.84 364.228
    -2 -1 -19 1329.73 347.409
    2 -1 20 42420 1614.99
    2 1 20 43139.8 1542.25
    -2 -1 -20 42626 1342.78
    -2 -1 -20 43557.5 1542.87
    -2 1 -20 41991.6 1116.75
    -2 -1 -21 1211.23 435.731
    -2 1 -21 1116.41 224.777
    -2 -1 -21 1361.24 350.286
    2 -1 21 1653.56 430.241
    -2 -1 -22 16711.6 1041.68
    -2 -1 -22 15955.3 838.591
    2 -1 22 15809.4 1037.32
    -2 1 -22 15194.1 1013.22
    -2 1 -23 51.7967 443.348
    -2 -1 -23 761.772 267.753
    -2 -1 -23 1001.68 437.406
    2 -1 23 63.8933 277.539
    -2 1 -24 -342.814 427.965
    -2 -1 -24 595.723 285.633
    2 -1 24 -70.3677 263.544
    -2 -1 -24 839.809 425.022
    2 -1 25 557.064 326.742
    -2 1 -25 682.242 435.946
    -2 -1 -25 300.688 438.472
    2 -1 26 4134.57 620.125
    -2 -1 -26 4664.23 714.634
    -2 1 -26 4290.29 685.286
    -2 1 -27 642.884 538.28
    2 -1 27 571.546 373.815
    -2 -1 -27 1347.74 499.077
    2 -1 28 15380.5 1161.27
    -2 -1 -28 13340.8 1111.27
    -2 1 -28 15403.6 1233.32
    -2 -1 -29 404.345 459.445
    2 -1 29 387.329 332.868
    -2 1 -29 -53.8275 474.995
    2 -1 30 3469.58 647.224
    -2 1 -30 5412.73 846.403
    -2 -1 -30 4730.17 804.687
    -2 -1 -31 499.624 552.097
    2 -1 31 662.495 451.03
    -2 1 -31 -222.796 523.691
    -2 -2 33 502.355 350.384
    -2 -2 32 652.679 420.404
    2 2 -31 2404.52 749.011
    -2 -2 31 1482.2 459.046
    -2 -2 30 5906.11 781.504
    2 2 -30 5722.85 835.427
    -2 -2 29 995.368 363.762
    2 2 -29 1814.35 604.056
    -2 -2 28 979.35 411.528
    2 2 -28 -149.969 430.862
    2 -2 -27 717.433 588.274
    2 2 -27 -319.838 449.86
    -2 -2 27 -360.383 284.318
    -2 2 26 676.874 269.911
    -2 -2 26 735.81 376.988
    2 2 -25 629.527 467.7
    -2 2 25 115.967 203.408
    -2 -2 25 159.609 267.809
    -2 -2 24 13371.2 983.388
    2 -2 -24 16436.3 1163.96
    -2 2 24 14400 833.28
    2 2 -24 15492.8 1077
    -2 -2 23 2740.28 513.959
    -2 2 23 2669.26 366.065
    2 2 -23 2116.21 513.425
    2 -2 -22 10053.2 964.247
    -2 2 22 8750.46 642.288
    -2 -2 22 8844.74 829.766
    2 -2 -21 6586.35 800.63
    -2 -2 21 5748.33 687.539
    -2 2 21 5936.97 527.455
    -2 2 21 6385.79 460.708
    -2 2 20 607.29 222.668
    2 -2 -20 1151.06 520.676
    -2 2 20 581.162 207.747
    -2 -2 20 1231.32 442.937
    -2 2 19 153.381 232.689
    -2 2 19 -248.653 224.957
    -2 -2 19 125.953 307.126
    2 -2 -19 408.916 441.344
    -2 2 18 8110.99 518.975
    2 -2 -18 8246.59 803.964
    -2 2 18 6279.51 540.515
    -2 -2 18 7419 745.825
    -2 -2 17 4883.72 214.946
    -2 2 17 5219.04 435.297
    2 -2 -17 5655.63 697.186
    -2 2 17 4813.87 455.853
    -2 -2 17 4766.73 605.591
    -2 2 16 16942.4 730.487
    2 -2 -16 19053.6 1034.35
    -2 -2 16 17038.5 414.637
    -2 2 16 17571.3 780.541
    -2 -2 16 17464.6 990.582
    -2 -2 15 1368.18 137.126
    -2 2 15 980.929 228.357
    2 -2 -15 1180.95 215.846
    -2 2 15 1020.27 233.108
    -2 -2 15 1358.74 390.497
    -2 -2 14 62397.2 799.748
    -2 2 14 59297.9 1324.26
    2 -2 -14 63549 1653.33
    2 -2 -14 64080.9 1066.28
    -2 -2 14 60362.7 1671.06
    -2 2 14 60765.4 1313.28
    -2 -2 13 3575.97 205.235
    -2 2 13 4009.78 376.831
    2 -2 -13 4458.57 288.635
    -2 2 13 4205.02 358.75
    -2 -2 13 3732.86 455.475
    -2 -2 12 10672 692.905
    -2 2 12 10488.9 570.289
    -2 -2 12 11028.9 363.525
    2 -2 -12 11749.7 410.936
    2 -2 -11 655.783 120.829
    -2 2 11 775.463 239.514
    -2 -2 11 398.322 299.049
    -2 2 10 61209.7 1296.41
    2 -2 -10 65525.7 766.485
    -2 2 9 8245.47 492.302
    2 -2 -9 8389.85 250.894
    -2 2 8 281938 2661.96
    -2 2 7 17685.7 673.094
    -2 2 6 54983.8 1159.93
    -2 2 5 3637.47 341.748
    -2 2 4 35322.1 923.335
    -2 2 3 5033.1 369.825
    2 -2 -3 5085.16 369.18
    -2 2 3 4423.76 383.282
    -2 -2 3 4447.45 309.976
    2 2 -3 6001.01 385.909
    2 -2 -2 5797.24 394.348
    -2 -2 2 5726.2 344.807
    -2 2 2 6167.93 205.387
    -2 2 2 5204.94 411.12
    2 2 -2 6395.63 381.405
    -2 -2 1 64134.8 1079.34
    -2 2 1 60043.6 1174.63
    -2 2 1 62825.7 746.041
    2 -2 -1 65456.1 1164.51
    2 -2 0 21769.8 664.155
    -2 -2 0 19805.2 636.758
    -2 2 0 18716.1 678.84
    -2 2 0 20159.3 480.986
    -2 -2 -1 9362.68 464.747
    -2 2 -1 8666.15 472.537
    -2 2 -1 8979.39 372.898
    2 -2 1 9795.68 455.966
    -2 2 -2 3087.96 309.347
    2 -2 2 3282.45 271.816
    -2 2 -2 3707.63 294.647
    2 2 2 4055.28 309.647
    -2 2 -2 3364.89 304.065
    -2 -2 -2 3462.47 322.492
    -2 2 -3 23715.1 722.158
    -2 2 -3 25519 749.691
    2 -2 3 27064.9 697.332
    -2 2 -3 26820.3 701.481
    -2 -2 -3 25941.5 766.979
    2 -2 4 18007.7 553.25
    -2 2 -4 16240.5 605.606
    -2 -2 -4 16374.6 641.013
    -2 2 -4 16455.8 588.32
    2 2 4 18183.2 489.409
    2 2 5 18498 531.572
    -2 -2 -5 18228.1 666.005
    -2 2 -5 18224.5 602.919
    2 -2 5 19701.8 566.479
    2 2 6 116990 1395.22
    -2 2 -6 111868 1434.65
    -2 -2 -6 110567 1662.67
    2 -2 6 114288 1743.9
    2 -2 6 115235 1331.74
    2 -2 7 1127.21 166.787
    2 -2 7 537.434 221.529
    -2 -2 -7 855.991 232.469
    2 2 7 1233.06 292.477
    -2 2 -7 882.009 171.693
    -2 2 -8 175011 1698.96
    2 -2 8 178331 2360.69
    -2 -2 -8 178058 2194.92
    2 2 8 181273 2202.99
    -2 -2 -8 179237 1941.87
    2 -2 8 186924 1649.31
    -2 2 -9 75516.2 1085.99
    -2 -2 -9 74743 1379.26
    2 -2 9 74652.4 1589.52
    -2 -2 -9 74788.9 1456.12
    -2 -2 -9 72198.2 1244.3
    2 2 9 74213.9 1443.54
    2 -2 10 12993.9 718.924
    2 2 10 12771.3 656.79
    -2 2 -10 12957.6 460.411
    -2 -2 -10 12330.4 628.805
    -2 -2 -10 13240.3 640.157
    -2 -2 -11 55231.9 1320.98
    -2 -2 -11 55857.4 1329.74
    2 2 11 56591 1348.84
    -2 2 -11 57774.4 903.996
    2 -2 11 59416 1523.35
    -2 -2 -12 55590.6 1343.72
    2 -2 12 55008.5 1525.8
    -2 -2 -12 57718.9 1380.24
    -2 2 -12 56141.9 867.422
    -2 2 -12 54970.6 1059.6
    2 2 12 57637.2 1390.34
    2 2 12 58730.1 889.658
    -2 -2 -13 14175.1 727.453
    -2 2 -13 13189.2 409.14
    -2 -2 -13 14054.3 758.133
    2 2 13 14629.3 753.006
    2 -2 13 14041.9 816.109
    -2 2 -13 13123.7 523.906
    2 2 13 14760.9 429.404
    2 2 14 40868.7 673.928
    -2 2 -14 39779.6 892.826
    -2 -2 -14 39963.1 1225.44
    2 2 14 40353.8 1247.62
    2 -2 14 39073.1 1366.8
    -2 2 -14 39509.6 654.771
    -2 -2 -14 40947.2 1278.12
    2 2 15 5138.71 233.256
    -2 -2 -15 6067.25 545.328
    -2 -2 -15 4397.46 524.462
    2 2 15 5096.22 514.439
    -2 2 -15 5086.82 222.97
    2 -2 15 4707.17 533.917
    2 2 15 5748.52 230.978
    -2 2 -15 5963.35 365.461
    2 2 16 13062 317.202
    -2 2 -16 13009.4 527.764
    2 2 16 12499.1 768.599
    2 -2 16 12078.3 818.537
    2 2 16 12681.7 307.392
    -2 -2 -16 11943.7 758.708
    -2 -2 -16 12382.6 816.7
    -2 2 -17 414.773 158.936
    -2 -2 -17 509.733 315.311
    -2 -2 -17 576.522 412.453
    2 -2 17 -441.943 322.589
    2 2 17 262.082 326.002
    2 -2 18 552.414 360.609
    -2 2 -18 908.986 193.753
    -2 -2 -18 537.432 409.359
    2 2 18 843.992 357.583
    -2 -2 -19 3763.15 591.926
    2 -2 19 3438.88 507.655
    -2 2 -19 3494.64 305.004
    2 2 19 3224.01 510.322
    -2 -2 -19 3690.22 497.599
    -2 -2 -20 434.519 279.213
    -2 -2 -20 1197.56 474.809
    2 -2 20 283.453 307.562
    2 2 20 910.111 334.424
    -2 2 -20 745.594 197.94
    -2 -2 -21 5620.4 722.493
    -2 -2 -21 5436.3 548.216
    2 -2 21 5631.97 670.359
    2 2 21 5500.83 627.277
    -2 -2 -22 10810.4 906.847
    -2 -2 -22 11946.9 812.415
    2 2 22 11540.9 856.6
    2 -2 22 12245 959.893
    -2 -2 -23 1622.67 379.614
    2 -2 23 1365.13 340.575
    -2 -2 -23 829.072 495.537
    -2 -2 -24 1942.56 372.757
    -2 -2 -24 1380.38 470.507
    2 -2 24 1541.12 434.676
    -2 -2 -25 1040.76 549.768
    2 -2 25 884.365 375.989
    -2 -2 -25 1106.5 332.185
    -2 -2 -26 -144.83 397.253
    2 -2 26 756.573 403.677
    -2 2 -27 2309.06 529.992
    -2 -2 -27 2317.75 637.958
    2 -2 27 2208.66 497.727
    2 -2 28 56.1427 343.629
    -2 2 -28 175.875 454.514
    -2 -2 -28 -41.5865 465.911
    2 -2 29 395.927 409.908
    -2 -2 -29 1422.16 642.897
    -2 2 -29 -265.472 521.802
    -2 2 -30 4797.53 839.576
    2 -2 30 2938.5 629.447
    -2 -2 -30 6032.04 925.91
    2 -2 31 2127.76 555.097
    -2 -2 -31 3657.34 861.03
    -2 2 -31 4522.58 818.499
    2 -2 32 -593.971 424.759
    -2 -3 32 122.252 318.101
    -2 -3 31 206.778 357.218
    -2 -3 30 6932.53 856.098
    2 3 -30 11851.7 1191.29
    2 3 -29 841.013 559.998
    -2 -3 29 -167.638 401.562
    -2 -3 28 8546.68 903.278
    2 3 -28 7805 937.819
    2 3 -27 623.989 494.778
    -2 -3 27 934.372 335.885
    -2 -3 26 1223.93 404.063
    2 3 -26 386.007 467.777
    -2 -3 25 2419.28 488.427
    -2 -3 24 3860.21 608.383
    -2 3 23 10533.9 657.681
    -2 -3 23 10198.8 921.75
    -2 3 22 9646.49 614.087
    -2 -3 22 11429.8 965.773
    -2 3 21 452.563 200.527
    -2 3 21 756.09 209.004
    -2 -3 21 583.581 370.16
    -2 3 20 14160.4 716.68
    -2 3 20 13262.4 676.396
    -2 -3 20 13068.5 1032.6
    -2 3 19 4679.2 458.71
    -2 3 19 4455.25 414.367
    -2 -3 19 4042.92 631.125
    2 -3 -18 -411.121 353.267
    -2 3 18 165.166 221.907
    -2 3 18 3.62173 204.918
    -2 -3 18 -532.02 374.042
    -2 3 17 11304.7 629.673
    2 -3 -17 10784.2 778.654
    -2 -3 17 10627.3 880.279
    -2 3 17 11414.6 636.556
    -2 3 16 2306.63 333.707
    -2 3 16 2873.64 335.05
    -2 -3 16 2349.34 500.934
    2 -3 -16 2403.79 430.059
    -2 3 15 1297.06 319.125
    -2 3 15 1332.86 231.348
    -2 -3 15 1743.46 445.473
    2 -3 -15 1356.73 335.205
    2 -3 -14 52164.1 1524.95
    -2 3 14 51906.1 1311.64
    -2 -3 14 51256 1645.94
    -2 3 14 53162.3 1129.63
    -2 -3 13 999.419 104.963
    -2 -3 13 1037.37 101.303
    -2 3 13 971.942 265.267
    2 -3 -13 1362.71 365.372
    -2 -3 13 735.678 282.858
    -2 3 13 852.712 174.242
    -2 -3 12 47723.4 1491.47
    -2 -3 12 47141.9 655.527
    -2 3 12 46294 1224.21
    2 -3 -12 47497.2 1425.49
    -2 -3 11 125.696 73.0275
    2 -3 -11 380.786 273.05
    -2 3 11 321.173 180.626
    -2 3 10 17801.7 760.821
    -2 -3 10 18914.5 482.253
    2 -3 -10 18777.6 889.16
    -2 -3 10 18230.3 916.523
    -2 -3 9 2001.5 400.014
    -2 -3 9 1553.56 169.809
    2 -3 -9 1194.61 287.535
    -2 3 9 1341.13 276.684
    -2 -3 8 2301.84 199.911
    -2 3 8 2628.56 350.275
    2 -3 -8 2316.9 369.934
    2 -3 -7 397.848 255.01
    -2 3 7 401.554 210.966
    -2 -3 7 302.359 119.684
    -2 3 6 20455.8 796.098
    -2 -3 6 21115.5 593.247
    -2 3 5 11420.9 598.147
    -2 -3 5 11444.1 453.801
    -2 -3 4 6200.45 355.181
    -2 3 4 6086.17 450.066
    -2 3 3 -87.1117 79.4923
    -2 -3 3 -63.6481 161.321
    -2 3 3 45.578 210.297
    -2 -3 2 27704.9 764.134
    2 3 -2 28953.6 772.764
    -2 3 2 27330 887.236
    -2 3 2 29756.4 535.655
    -2 3 1 310.666 132.738
    -2 -3 1 143.383 165.735
    2 3 -1 269.096 133.93
    -2 3 1 89.8844 249.661
    -2 -3 0 8174.55 442.841
    -2 3 0 7455.08 348.163
    -2 3 0 6776.64 392.964
    -2 3 0 7711.35 491.904
    -2 -3 -1 22801.7 742.561
    -2 3 -1 23435.2 645.81
    -2 3 -1 23505.8 803.81
    -2 3 -1 23174 693.95
    -2 3 -2 410.582 191.252
    -2 -3 -2 222.438 184.915
    -2 3 -2 245.41 172.629
    -2 3 -3 13939.7 567.855
    -2 -3 -3 13785.3 604.685
    -2 3 -3 12705 595.62
    -2 -3 -4 36295.1 993.391
    2 -3 4 33751.8 941.843
    -2 3 -4 31859.2 928.773
    2 -3 5 866.35 195.468
    -2 -3 -5 874.358 202.72
    -2 3 -5 937.654 224.098
    -2 -3 -6 9701.73 564.406
    2 -3 6 9386.7 546.541
    -2 3 -6 9666.84 508.858
    -2 -3 -7 61868.7 1401.51
    2 -3 7 65914.7 1456.5
    -2 3 -7 60554.8 1217.28
    -2 -3 -8 17057.2 753.941
    2 -3 8 16083.6 763.753
    -2 3 -8 15202.8 610.644
    2 -3 9 -21.6105 197.624
    -2 -3 -9 224.204 278.549
    -2 -3 -9 24.6644 110.879
    2 3 9 3.06418 295.711
    -2 3 -9 122.293 159.94
    -2 -3 -10 -152.022 118.839
    -2 -3 -10 316.906 222.481
    2 3 10 188.396 248.87
    2 -3 10 76.8407 213.327
    -2 3 -10 173.194 187.113
    -2 -3 -11 2478.69 370.756
    -2 -3 -11 1392.75 194.512
    -2 3 -11 1741.94 240.178
    2 -3 11 1903.73 361.083
    2 3 11 1654.79 307.622
    -2 3 -12 68370.5 1187.64
    -2 -3 -12 69257.9 1675.24
    2 -3 12 70083.5 1806.6
    2 3 12 69205.2 1546.55
    2 3 13 -563.55 336.264
    -2 3 -13 -42.2389 148.184
    2 -3 13 121.704 241.151
    -2 -3 -13 -7.88831 242.337
    -2 -3 -14 27218.7 1134.8
    2 3 14 26743.8 1064.51
    -2 3 -14 27763.9 732.627
    2 -3 14 25334 1170.89
    -2 3 -14 29164.8 752.566
    -2 -3 -15 170.996 335.721
    2 3 15 77.7569 271.516
    -2 3 -15 -154.014 138.118
    2 3 15 552.123 168.915
    2 -3 15 314.909 311.979
    -2 3 -15 254.583 156.088
    2 3 16 630.606 347.312
    2 3 16 -15.3267 111.894
    -2 3 -16 256.034 136.248
    2 -3 16 37.2505 286.768
    -2 -3 -16 915.066 392.194
    -2 3 -16 181.541 122.678
    2 3 17 716.073 142.542
    -2 -3 -17 642.767 312.926
    -2 3 -17 813.406 153.857
    2 -3 17 681.714 362.058
    2 3 17 768.724 344.494
    -2 3 -17 823.242 160.93
    -2 -3 -18 11186.2 831.506
    -2 3 -18 11741.6 443.245
    -2 3 -18 11510.6 386.3
    2 3 18 11598.5 782.618
    2 3 18 11913.9 405.308
    2 -3 18 10876.1 886.421
    2 3 19 11054.5 780.219
    -2 -3 -19 10531.2 785.478
    2 -3 19 10032 870.28
    2 3 20 27053.8 1211.62
    2 -3 20 27914.3 1410.68
    -2 -3 -20 27290 1232.69
    -2 -3 -21 2622.1 470.494
    2 -3 21 2080.41 456.86
    2 3 21 2621.06 479.23
    -2 -3 -22 2515.69 480.178
    2 -3 22 1753.66 471.096
    2 3 22 1082.11 362.944
    2 -3 23 5768.95 730.8
    -2 -3 -23 6200.44 669.289
    2 3 23 4920.79 610.801
    -2 -3 -24 4839.7 570.066
    2 -3 24 5158.41 706.173
    2 3 24 5372.92 664.593
    -2 -3 -25 2245.69 412.128
    2 -3 25 2673.8 554.216
    -2 -3 -26 5078.69 616.941
    2 -3 26 4670.52 682.56
    2 -3 27 1323.37 405.117
    2 -3 28 8967.89 955.966
    2 -3 29 1596.49 533.558
    -2 3 -29 1431.94 573.677
    -2 3 -30 4285.21 786.676
    2 -3 30 5085.29 776.664
    2 -3 31 725.699 474.293
    -2 -4 31 129.792 395.233
    2 4 -30 -311.595 543.623
    -2 -4 30 1117.99 402.24
    -2 -4 29 2672.3 614.259
    2 4 -29 225.3 589.164
    -2 -4 28 2167.49 548.167
    -2 -4 27 557.849 351.86
    -2 -4 26 924.941 484.398
    -2 -4 25 1157.2 387.674
    -2 -4 24 3215.67 580.242
    -2 -4 23 1262.58 496.613
    -2 -4 22 21677.4 1359
    2 -4 -21 2758.59 466.114
    -2 4 21 2813.82 389.317
    -2 -4 21 3305.51 587.948
    2 -4 -20 -24.7866 328.294
    -2 4 20 7.64747 218.915
    -2 4 20 87.154 135.864
    -2 -4 20 500.446 354.23
    -2 4 19 11024.1 677.076
    -2 4 19 11180.8 549.511
    -2 -4 19 11459.9 971.65
    2 -4 -19 11479.6 870.284
    2 -4 -18 821.949 369.314
    -2 4 18 944.761 293.952
    -2 4 18 742.222 187.753
    -2 -4 18 516.559 475.435
    -2 4 17 10467.1 522.042
    2 -4 -17 9157.73 764.992
    -2 -4 17 9540.58 892.377
    -2 4 17 9536.12 633.597
    -2 4 16 38277 967.765
    -2 4 16 36090.5 1192.88
    -2 -4 16 35830.8 1573.83
    2 -4 -16 37830.1 1453.13
    2 -4 -15 -224.958 323.838
    -2 4 15 462.531 266.441
    -2 4 15 206.57 152.525
    -2 -4 15 66.9281 422.034
    -2 4 14 18891.4 857.821
    -2 4 14 20953.8 643.302
    -2 -4 14 18888.9 1081.09
    2 -4 -14 19183.8 1029
    -2 4 13 17453.7 573.092
    2 -4 -13 16856.1 967.392
    -2 4 13 17442.3 834.951
    -2 -4 13 17397 999.07
    -2 -4 13 17814.6 380.335
    -2 -4 12 973.868 130.509
    2 -4 -12 747.581 324.024
    -2 4 12 758.3 256.241
    -2 -4 12 576.755 304.276
    -2 4 12 915.211 164.442
    2 -4 -11 254.532 303.839
    -2 -4 11 420.89 112.722
    -2 4 11 731.344 250.519
    -2 -4 11 594.618 236.506
    -2 -4 10 18300.1 953.515
    -2 -4 10 19418.1 535.038
    2 -4 -10 18552.8 975.043
    -2 4 10 20388.2 889.961
    -2 -4 9 165.576 105.281
    2 -4 -9 -70.6136 269.514
    -2 4 9 7.61524 236.316
    -2 -4 9 256.908 269.044
    -2 -4 8 94149.8 1992.18
    -2 -4 8 97755.9 1317.51
    -2 4 8 98542.1 1847.69
    2 -4 -7 3908.78 451.672
    -2 -4 7 4050.95 297.73
    -2 4 7 3320.32 390.657
    -2 -4 6 88098.5 1341.53
    2 -4 -6 90878.8 1879.86
    -2 4 6 87906.3 1725.69
    2 -4 -5 35832.7 1160.43
    -2 4 5 35887.6 1106.51
    -2 -4 5 35331.8 888.572
    2 -4 -4 13134.5 704.113
    -2 4 4 13024.8 682.458
    -2 -4 4 12360.7 549.801
    -2 -4 3 14574.5 612.168
    -2 4 3 14925.8 519.46
    -2 4 3 14328 724.578
    -2 -4 2 57642.9 1226.28
    -2 4 2 58727.7 1035.84
    -2 4 2 57989.6 1393.16
    -2 -4 1 32118.1 932.67
    -2 4 1 31119 1029.53
    -2 4 1 31455.2 782.608
    -2 -4 0 401044 3372.93
    -2 4 0 415764 3654.54
    -2 -4 -1 43015.7 1123.89
    -2 4 -1 42810.9 1182.94
    -2 -4 -2 10170 569.774
    -2 4 -2 10177.1 595.244
    -2 4 -3 2049.17 299.949
    2 -4 3 2195.89 292.715
    -2 -4 -3 2364.23 348.247
    -2 -4 -4 9699.1 599.074
    2 -4 4 9240.65 540.06
    -2 4 -4 8923.34 567.152
    -2 4 -5 499.731 232.318
    -2 -4 -5 262.886 219.268
    2 -4 5 421.578 191.141
    -2 -4 -6 103263 1931.76
    2 -4 6 99608.4 1809.87
    -2 4 -7 775.852 268.681
    -2 -4 -7 956.614 335.385
    2 -4 7 724.007 236.935
    -2 -4 -8 58388.8 1539.13
    2 -4 8 55927 1462.38
    -2 4 -8 54761.5 1269.14
    -2 4 -8 53208.9 1134.06
    -2 4 -9 6791.59 417.425
    -2 4 -9 7232.49 483.55
    2 -4 9 7226.93 576.832
    -2 -4 -9 7491.92 616.124
    -2 4 -10 662.052 221.883
    -2 -4 -10 452.679 291.863
    -2 -4 -10 588.093 151.002
    2 -4 10 623.111 276.358
    -2 4 -10 789.024 196.205
    -2 4 -11 10607.1 503.549
    2 -4 11 10642.5 729.309
    -2 -4 -11 10611.7 489.607
    -2 -4 -11 11690.5 786.279
    -2 4 -11 11166.5 585.357
    2 4 11 9974.29 642.701
    -2 4 -12 15590.5 599.383
    -2 -4 -12 15266.6 896.509
    2 -4 12 16506 941.772
    -2 -4 -12 15408.6 585.69
    -2 4 -12 16733.4 702.222
    2 4 12 15929.9 791.149
    -2 -4 -13 45351.6 1554.29
    -2 -4 -13 43540.4 986.334
    -2 4 -13 45598.4 1122.66
    2 4 13 44117.4 1329.96
    -2 4 -13 42781.2 936.999
    2 -4 13 42276.2 1523.89
    -2 4 -14 37958.6 839.455
    -2 -4 -14 38231.7 1442.71
    -2 4 -14 38039.2 1024.28
    2 4 14 35771.6 1202.39
    2 -4 14 33977.5 1408.22
    -2 4 -15 8.16967 131.46
    -2 -4 -15 299.912 359.484
    2 -4 15 155.89 294.373
    -2 4 -15 -52.9728 174.005
    -2 4 -16 31830.1 745.688
    -2 -4 -16 33285.2 1399.71
    -2 4 -16 30450 899.213
    2 -4 16 30240.5 1396.77
    2 4 16 33521.1 895.36
    2 4 16 30886.4 1193.63
    2 4 17 -23.4142 338.978
    2 4 17 916.637 222.525
    -2 4 -17 266.297 106.134
    2 -4 17 685.415 323.798
    -2 -4 -17 373.938 345.456
    -2 4 -17 107.228 160.183
    2 4 18 11298.6 521.262
    2 4 18 10918.1 790.849
    -2 -4 -18 10894.4 846.081
    2 -4 18 10336 890.421
    -2 4 -18 10527.3 522.552
    2 4 19 42654.8 1473.13
    2 -4 19 41550.5 1731.85
    -2 -4 -19 40781.7 1599.76
    2 -4 20 6524.2 736.561
    2 4 20 6920.04 658.44
    -2 -4 -20 7264.5 674.667
    2 -4 21 976.426 412.245
    -2 -4 -21 587.781 372.105
    2 4 21 617.667 325.169
    -2 -4 -22 21245.7 1224.54
    2 4 22 21770.7 1160.54
    2 -4 22 23496.3 1400.63
    -2 -4 -23 650.104 382.097
    2 4 23 241.074 330.948
    2 -4 23 529.76 392.483
    -2 -4 -24 -60.9857 343.204
    2 -4 24 -684.395 428.676
    2 4 24 -663.249 442.355
    -2 -4 -25 896.242 382.063
    2 4 25 533.163 389.104
    2 -4 25 632.459 366.235
    -2 -4 -26 47.3975 324.829
    2 -4 26 269.057 302.103
    2 -4 27 -236.38 348.562
    2 -4 28 1327.24 464.195
    2 -4 29 735.668 436.27
    2 -4 30 1391.87 487.992
    -2 -5 29 1461.61 565
    -2 -5 28 5274.86 788.447
    -2 -5 27 1632.91 486.694
    -2 -5 26 2220 539.195
    -2 -5 25 1823.4 457.411
    -2 -5 24 958.582 421.723
    2 -5 -23 3771.05 602.764
    -2 -5 23 3513.53 658.816
    2 -5 -22 14101.5 1020.6
    -2 -5 22 16260.9 1228.92
    2 -5 -21 726.68 359.707
    -2 -5 21 914.084 404.979
    -2 5 21 503.952 277.797
    -2 5 20 12658.7 796.213
    2 -5 -20 12399.9 941.755
    -2 -5 20 13242.7 1104.1
    2 -5 -19 510.906 352.176
    -2 5 19 44.4883 214.66
    -2 -5 19 733.077 433.951
    2 -5 -18 5668.16 694.935
    -2 5 18 6165.5 572.882
    -2 -5 18 5640.32 732.334
    2 -5 -17 1527.2 425.024
    -2 -5 17 1701.49 532.906
    -2 5 17 1374.05 310.502
    2 -5 -16 2777.43 549.912
    -2 -5 16 1308.56 402.052
    -2 5 16 2030.97 193.284
    -2 5 16 2584.01 425.186
    -2 5 15 4943.42 518.906
    -2 5 15 5044.48 284.689
    2 -5 -15 5394.68 675.28
    -2 -5 15 4974.1 697.087
    -2 -5 14 1253.97 103.857
    2 -5 -14 768.733 375.487
    -2 -5 14 1112.75 465.043
    -2 5 14 855.055 323.543
    -2 5 14 1330.95 159.747
    2 -5 -13 12257.2 904.803
    -2 5 13 12435.9 755.563
    -2 5 13 12212.5 410.022
    -2 -5 13 13238.8 957.065
    -2 -5 13 13401.1 389.665
    -2 -5 12 47706.5 832.331
    -2 5 12 47172.3 722.732
    -2 5 12 46944 678.909
    -2 -5 12 47241.3 1634.67
    2 -5 -12 41286.7 1526.79
    -2 5 12 46878.7 1426.36
    2 -5 -11 25152.2 1201.22
    -2 5 11 27089 1092.93
    -2 -5 11 28787.9 713.222
    -2 5 11 27935.1 495.779
    -2 -5 11 27178.3 1215.74
    -2 5 11 26499 549.765
    2 -5 -10 13444.3 880.329
    -2 5 10 13248.5 756.47
    -2 5 10 14631.7 351.406
    -2 -5 10 13852.7 866.835
    -2 -5 10 15739.7 561.557
    2 -5 -9 11243.7 796.71
    -2 -5 9 10602.5 510.726
    -2 5 9 10909.7 324.557
    -2 5 9 11122.2 714.508
    -2 -5 9 10408.8 711.588
    -2 -5 8 221.788 163.692
    2 -5 -8 237.394 305.614
    -2 -5 8 126.386 256.386
    -2 5 8 433.548 260.275
    -2 -5 7 27465.7 850.216
    -2 5 7 28467.1 595.146
    -2 -5 7 25752.2 1065.39
    -2 5 7 27316.8 1046.86
    2 -5 -7 27317.8 1166.75
    2 -5 -6 33582.6 1264.58
    -2 -5 6 35029.6 981.498
    -2 5 6 35513.1 679.92
    -2 5 6 33994.8 1170.93
    -2 -5 6 31402.1 1158.81
    2 -5 -5 87449.8 1963.82
    -2 -5 5 85137.4 1573.75
    -2 5 5 87296.9 1155.89
    -2 -5 5 84554.3 1801.1
    -2 5 5 88414.1 1864.1
    -2 -5 4 23661.3 859.242
    -2 5 4 22841.9 976.22
    -2 5 4 23627.4 626.36
    2 -5 -4 23827.1 1029.9
    -2 5 3 2152.22 387.088
    2 -5 -3 2137.94 344.225
    -2 5 3 2187.03 213.564
    -2 -5 3 2372.04 333.846
    -2 -5 2 22366.8 881.069
    -2 5 2 24249.1 681.26
    -2 5 2 22869.3 970.551
    2 -5 -2 21810.2 922.785
    -2 -5 1 40993.3 1199.34
    -2 5 1 40079.1 1263.58
    -2 -5 0 11292.7 685.626
    -2 5 0 11022.9 680.263
    -2 -5 -1 20047 898.137
    -2 5 -1 19392.7 883.81
    -2 -5 -2 19647.2 902.402
    -2 5 -2 18966.1 876.827
    -2 5 -3 502.276 260.308
    -2 -5 -3 177.084 218.194
    2 -5 3 545.616 211.969
    -2 5 -4 -274.264 247.634
    -2 -5 -4 6.82237 298.085
    2 -5 4 -155.338 184.571
    -2 5 -5 795.588 297.52
    2 -5 5 768.924 224.507
    -2 -5 -5 721.119 296.019
    -2 -5 -6 60282.2 1679.29
    2 -5 6 62502.9 1508.34
    -2 -5 -7 45716.9 1513.11
    2 -5 7 48827.2 1395.11
    -2 5 -8 295.881 226.924
    -2 -5 -8 998.808 315.911
    2 -5 8 289.589 236.117
    -2 -5 -9 137.409 334.17
    -2 5 -9 924.863 287.428
    2 -5 9 482.61 269.038
    -2 5 -10 2008.19 359.39
    -2 -5 -10 2433.59 497.396
    -2 -5 -10 2135.87 229.552
    2 -5 10 2429.73 408.583
    -2 5 -11 5056.46 451.427
    -2 -5 -11 4800.52 312.413
    2 -5 11 5001.09 550.358
    -2 -5 -11 5344.13 623.807
    -2 5 -12 67148.6 1285.07
    -2 -5 -12 69220.7 1987.59
    2 -5 12 69811.8 1961.13
    -2 -5 -12 71287.2 1123.91
    -2 5 -12 69684.4 1561.69
    2 5 12 69044 1661.78
    -2 5 -13 12494.3 570.55
    2 -5 13 13253.1 901.255
    -2 -5 -13 13134.3 924.575
    -2 -5 -13 12580.8 489.533
    2 5 13 12675.3 767.834
    -2 5 -13 12865 690.109
    -2 -5 -14 11817.7 881.775
    -2 5 -14 11854 660.765
    2 -5 14 11334.2 876.799
    2 5 14 11680 754.469
    -2 5 -15 1656.91 336.592
    -2 -5 -15 2006.93 456.79
    2 -5 15 1780.09 450.328
    2 5 15 1464.3 377.016
    -2 -5 -16 5846.77 724.616
    2 5 16 5664.94 590.325
    -2 5 -16 5140.64 458.085
    2 -5 16 4965.33 661.7
    2 5 16 6002.49 470.811
    2 5 17 2128.31 298.71
    -2 -5 -17 1916.54 468.396
    2 -5 17 2046.8 513.367
    2 5 17 2231.52 421.158
    -2 5 -17 2124.18 321.004
    -2 -5 -18 10285.2 883.243
    2 5 18 10592.9 776.171
    -2 5 -18 9906.88 587.385
    2 -5 18 10509.4 891.993
    2 5 18 10347.7 590.891
    2 5 19 -235.523 304.429
    2 -5 19 -373.197 309.008
    2 5 20 10878 814.05
    -2 -5 -20 10138.3 859.711
    2 -5 20 11498.8 995.556
    -2 -5 -21 73.484 332.554
    2 -5 21 948.432 454.311
    2 5 21 801.275 398.14
    -2 -5 -22 2699.17 531.012
    2 -5 22 3156.06 564.433
    2 5 22 2997.77 546.638
    -2 -5 -23 4142.48 637.71
    2 -5 23 4609.3 695.379
    2 5 23 4422.36 607.417
    -2 -5 -24 1564.13 417.151
    2 -5 24 1685.79 522.063
    2 5 24 2276.23 517.237
    2 -5 25 -233.032 315.703
    2 5 25 33.1837 353.124
    -2 -5 -25 -275.916 394.036
    -2 -5 -26 2718.11 584.885
    2 5 26 2323.29 504.91
    2 -5 26 2502.76 569.561
    -2 -5 -27 184.466 386.407
    2 5 27 933.751 483.691
    2 -5 27 515.799 354.572
    2 -5 28 8261.4 952.11
    2 -5 29 1088.06 477.173
    -2 -6 28 -194.876 517.791
    -2 -6 27 900.294 534.491
    -2 -6 26 1860.94 567.168
    -2 -6 25 382.71 382.262
    2 -6 -24 5188.97 754.463
    -2 -6 24 4828.37 708.847
    2 -6 -23 4278.49 692.205
    -2 -6 23 3483.83 621.176
    2 -6 -22 22186.6 1338.3
    -2 -6 22 23480.8 1459.12
    -2 6 21 669.405 316.103
    2 -6 -21 710.384 391.682
    -2 -6 21 521.62 414.211
    2 -6 -20 3888.18 586.493
    -2 6 20 3789.84 504.522
    -2 -6 20 4012.48 620.813
    2 -6 -19 3835.38 657.044
    -2 -6 19 3168.86 649.284
    -2 6 19 2216.27 386.178
    2 -6 -18 782.039 455.665
    -2 6 18 433.39 293.792
    -2 -6 18 283.959 374.101
    -2 6 17 22625.5 1112.38
    -2 -6 17 21417.8 1366.43
    2 -6 -17 22289.6 1294.12
    -2 6 16 19000.7 1011.65
    2 -6 -16 19145.4 1185.74
    -2 -6 16 16994.7 1215.22
    -2 6 15 6907.34 657.107
    -2 -6 15 7244.06 820.671
    2 -6 -15 7063.01 754.539
    -2 -6 14 8417.69 840.795
    -2 6 14 9281.09 733.09
    2 -6 -14 9313.17 862.059
    -2 6 14 9192.6 356.968
    2 -6 -13 3124.68 557.837
    -2 6 13 2944.82 206.319
    -2 -6 13 3182.8 246.092
    -2 -6 13 2425.39 553.024
    -2 6 13 3165.65 472.213
    2 -6 -12 5912.73 727.552
    -2 -6 12 6966.92 377.973
    -2 6 12 7305.82 646.427
    -2 6 12 6224.41 285.278
    -2 -6 12 6069.51 683.904
    -2 -6 11 1577.08 226.191
    -2 6 11 1375.47 164.821
    2 -6 -11 1265.79 393.007
    -2 -6 11 1411.68 397.932
    -2 6 11 1731.9 398.017
    2 -6 -10 18584.6 1102.69
    -2 -6 10 20470.9 724.041
    -2 6 10 18694 992.314
    -2 6 10 19222.9 532.033
    -2 -6 10 20812 1116.71
    -2 -6 9 2894.76 491.467
    -2 -6 9 3864.51 357.271
    2 -6 -9 3277.94 534.103
    -2 6 9 3228.99 155.632
    -2 6 9 3526.53 503.659
    2 -6 -8 30933.2 1349.82
    -2 -6 8 32523.7 987.497
    -2 -6 8 29853.2 1248.13
    -2 6 8 29557.4 1205.93
    -2 6 8 29848.5 526.145
    -2 -6 7 2574.64 337.283
    2 -6 -7 2879.21 515.897
    -2 6 7 3083.78 197.261
    -2 -6 7 2967.58 482.319
    -2 6 7 3157.02 480.366
    -2 6 6 102396 2205.54
    -2 -6 6 103536 1889.23
    -2 6 6 103802 1202.24
    -2 -6 6 100509 2129.44
    2 -6 -6 107689 2395.21
    -2 -6 5 2386.86 365.486
    -2 6 5 2574.24 214.091
    2 -6 -5 2708.07 479.658
    -2 6 5 2267.87 446.62
    -2 -6 5 2441.08 384.501
    2 -6 -4 59061.7 1715.3
    -2 -6 4 57795.1 1500.33
    -2 6 4 57925.4 1009.6
    -2 6 4 58030.1 1644.38
    -2 -6 4 54657.5 1497.25
    -2 -6 3 73518.3 1768.15
    -2 6 3 77605.7 1242.77
    -2 6 3 75546.8 1858.11
    -2 -6 3 75814.9 1695.27
    2 -6 -3 76235.8 1885.09
    -2 -6 2 112390 2212.51
    -2 6 2 118635 2306.44
    2 -6 -2 119690 2290.12
    -2 -6 2 115371 2057.03
    2 -6 -1 150581 2533.67
    -2 6 1 157978 2648.43
    -2 -6 1 147284 2580.55
    -2 -6 0 238162 3329.38
    -2 6 0 257626 3415.05
    -2 6 -1 799.378 311.953
    -2 -6 -1 679.67 337.562
    -2 6 -2 4005.66 463.975
    -2 -6 -2 4014.93 508.966
    -2 6 -3 4004.56 498.087
    -2 -6 -3 3829.51 521.373
    2 -6 3 3676.9 388.843
    -2 -6 -4 15627.5 953.535
    2 -6 4 15401.7 752.682
    -2 6 -4 14142.5 846.35
    -2 -6 -5 14725.8 934.242
    2 -6 5 14470.8 748.398
    -2 6 -5 12795.3 804.664
    -2 -6 -6 25008.7 1218.17
    2 -6 6 24791.9 1010.05
    -2 6 -6 22656.8 1007.32
    2 -6 7 19869.6 929.881
    -2 -6 -7 19529.8 1100.51
    -2 6 -7 18008.5 911.663
    -2 -6 -8 29898.5 1359.67
    2 -6 8 29266.3 1177.72
    -2 6 -8 26582.9 1102.53
    2 -6 9 5997.68 602.71
    -2 -6 -9 6783.42 719.709
    -2 6 -9 6205.74 569.986
    -2 -6 -10 16961.1 1062.23
    -2 -6 -10 14780.2 497.318
    2 -6 10 15646.4 929.206
    -2 6 -10 15497.6 874.38
    -2 6 -11 484.658 280.059
    -2 -6 -11 857.492 447.028
    2 -6 11 704.278 353.358
    -2 -6 -11 423.542 121.983
    -2 6 -12 2523.64 409.129
    -2 -6 -12 2309.38 524.67
    2 -6 12 3177.41 500.848
    -2 6 -13 4551.51 474.217
    2 6 13 5796.34 608.692
    -2 -6 -13 5386.96 684.679
    2 -6 13 5370.63 634.635
    2 -6 14 29667.8 1402.31
    -2 6 -14 30606.9 1159.09
    2 6 14 31249.5 1207.11
    -2 6 -15 3954.14 447.798
    -2 -6 -15 4795.18 675.598
    2 6 15 5088.77 548.907
    2 -6 15 4590.4 658.619
    -2 6 -16 28802.1 1093.98
    -2 -6 -16 30979 1488.69
    2 -6 16 27710.8 1433.34
    2 6 16 29448.7 1205.31
    2 6 17 503.429 226.983
    -2 6 -17 1032.9 292.034
    -2 -6 -17 1418.91 493.252
    2 -6 17 571.059 346.796
    2 6 17 1045.21 350.378
    -2 -6 -18 3630.8 571.359
    -2 6 -18 3534.05 430.584
    2 -6 18 3423.79 611.935
    2 6 18 4267.58 461.189
    2 6 18 3750.62 531.772
    -2 -6 -19 8660.52 851.888
    2 6 19 8141.66 721.082
    2 -6 19 7994.17 866.654
    -2 -6 -20 4975.91 678.372
    2 6 20 4859.37 603.428
    2 -6 20 5130.52 723.382
    -2 -6 -21 2858 588.77
    2 -6 21 3352.29 593.833
    2 6 21 3374.78 550.26
    -2 -6 -22 10034.6 919.749
    2 6 22 11396.7 864.338
    2 -6 22 12206.7 1060.72
    2 -6 23 2256.13 531.968
    -2 -6 -23 2075.42 518.33
    2 6 23 1806.93 425.976
    2 6 24 406.645 394.264
    -2 -6 -24 -65.1739 394.037
    2 -6 24 488.762 457.305
    -2 -6 -25 124.293 378.422
    2 -6 25 560.942 376.531
    2 6 25 431.267 371.959
    -2 -6 -26 1463.99 555.415
    2 -6 26 248.309 378.281
    2 -6 27 711.334 405.511
    -2 -6 -27 263.175 392.018
    -2 -6 -28 200.531 468.878
    2 -6 28 409.986 452.623
    -2 -7 27 3160.95 678.688
    -2 -7 26 -37.0979 459.409
    -2 -7 25 -550.247 485.01
    2 -7 -25 439.327 433.779
    2 -7 -24 -3.79454 424.905
    -2 -7 24 538.38 455.922
    2 -7 -23 1472.55 446.891
    -2 -7 23 481.335 330.002
    2 -7 -22 12570.4 1085.14
    -2 -7 22 12180.3 1099.81
    -2 7 21 88.2406 288.891
    2 -7 -21 -66.9996 459.827
    -2 -7 21 476.109 315.142
    2 -7 -20 10828.1 992.081
    -2 -7 20 9703.76 958.347
    -2 7 20 11124.7 832.036
    2 -7 -19 1284.95 390.624
    -2 -7 19 1270.86 483.186
    -2 7 19 854.231 357.637
    2 -7 -18 1335.14 523.843
    -2 -7 18 780.273 428.448
    -2 7 18 768.04 375.007
    2 -7 -17 164.938 329.298
    -2 -7 17 378.229 391.198
    -2 7 17 462.178 313.337
    2 -7 -16 1718.42 524.054
    -2 7 16 1981.69 393.283
    -2 -7 16 2434.3 562.979
    2 -7 -15 4349.46 665.849
    -2 -7 15 4391.4 685.482
    -2 7 15 4574.04 574.866
    2 -7 -14 3542.07 596.112
    -2 -7 14 4136.6 651.695
    -2 7 14 4581.6 600.829
    2 -7 -13 1575.68 497.577
    -2 -7 13 1456.05 468.942
    -2 7 13 1141.51 379.695
    2 -7 -12 5093.21 704.325
    -2 -7 12 5976.75 401.536
    -2 7 12 5242.11 321.671
    -2 -7 12 4585.31 671.395
    -2 7 12 5033.09 567.952
    2 -7 -11 11796.5 956.599
    -2 -7 11 14672.6 631.48
    -2 7 11 13036.5 893.605
    -2 -7 11 12922 1037.75
    -2 7 11 13430 522.751
    2 -7 -10 2643.84 572.738
    -2 -7 10 2332.15 304.625
    -2 -7 10 1974.87 460.102
    -2 7 10 2570.08 450.381
    2 -7 -9 10464.7 897.177
    -2 -7 9 11033 613.589
    -2 7 9 10403.7 797.591
    -2 -7 9 11857.7 882.969
    -2 -7 8 4299.28 427.202
    2 -7 -8 4207.68 625.14
    -2 -7 8 4438.75 537.692
    -2 7 8 3802.29 536.016
    -2 -7 7 10727.9 647.35
    -2 -7 7 9988.31 788.745
    2 -7 -7 10290.4 874.236
    -2 7 7 10121.1 781.352
    -2 7 7 10322.4 362.008
    -2 7 6 1117.26 396.706
    2 -7 -6 648.815 382.164
    -2 -7 6 1500.51 338.543
    -2 7 6 1057.87 161.537
    -2 -7 6 1117.83 357.425
    -2 -7 5 16596 845.08
    2 -7 -5 16416.8 1043.59
    -2 7 5 15195.4 568.733
    -2 -7 5 15440.3 888.996
    -2 7 5 15341.9 916.567
    2 -7 -4 -95.5602 317.683
    -2 -7 4 355.641 282.025
    -2 7 4 185.181 153.213
    -2 7 4 73.7918 318.203
    -2 -7 4 -409.243 309.795
    -2 -7 3 2148.94 418.898
    2 -7 -3 2167.36 450.918
    -2 7 3 1661.35 394.178
    -2 -7 3 2313.77 393.024
    -2 7 2 3507.56 518.427
    2 -7 -2 3185.2 506.059
    -2 -7 2 3537.88 502.776
    -2 -7 2 2869.91 390.912
    -2 7 1 1163.21 340.277
    -2 -7 1 1313.44 381.879
    2 -7 -1 986.938 304.457
    -2 -7 1 1016.4 306.034
    -2 7 0 196.122 300.297
    -2 -7 0 160.084 343.064
    -2 -7 0 -167.349 258.949
    2 -7 0 619.679 329.201
    -2 7 -1 449.08 324.873
    -2 -7 -1 642.874 416.568
    -2 -7 -1 73.1363 219.408
    -2 7 -2 224.893 359.639
    2 -7 2 47.1052 174.657
    -2 -7 -2 946.338 462.967
    -2 -7 -2 171.632 236.141
    -2 7 -3 3243.63 489.135
    -2 -7 -3 3623.76 596.074
    2 -7 3 3502.29 397.699
    -2 -7 -3 3886.44 398.721
    -2 -7 -4 4313.41 408.744
    -2 7 -4 3544.71 540.898
    -2 -7 -4 3310.82 570.58
    2 -7 4 3664.73 421.533
    -2 -7 -5 432.214 334.488
    -2 7 -5 506.627 332.542
    2 -7 5 665.349 251.851
    2 -7 6 24918 1053.21
    -2 -7 -6 27962.4 1346.67
    -2 -7 -7 16682 1075.46
    2 -7 7 16469.9 885.796
    -2 7 -8 481.204 327.63
    -2 -7 -8 1056.53 462.053
    2 -7 8 685.347 318.883
    2 -7 9 7915.03 698.521
    -2 -7 -9 8749.2 869.801
    -2 7 -9 7699.26 685.256
    -2 7 -10 932.97 377.986
    -2 -7 -10 1870.58 581.406
    2 -7 10 653.424 320.572
    -2 -7 -11 11445.3 959.588
    2 -7 11 12896.8 928.037
    -2 7 -11 11059.7 797.279
    -2 -7 -12 17013.6 1153.69
    2 -7 12 17047.3 1059.5
    -2 7 -12 16486.5 945.219
    -2 7 -13 4077.48 501.306
    2 -7 13 3760.09 572.802
    -2 7 -14 2951.92 455.049
    -2 -7 -14 3483.71 628.954
    2 7 14 4641.26 551.728
    2 -7 14 2828.39 512.947
    2 7 15 3494.87 496.678
    -2 7 -15 3552.25 475.107
    -2 -7 -15 4089.27 667.405
    2 7 15 4209.7 476.012
    2 -7 15 3849.38 604.254
    -2 7 -16 859.456 329.399
    -2 -7 -16 1387.68 496.945
    2 7 16 725.187 308.24
    2 -7 16 236.91 309.623
    2 7 16 1178.83 322.938
    -2 7 -17 4231.28 510.255
    2 7 17 3771.82 522.351
    -2 -7 -17 4424.7 662.578
    2 -7 17 4397.9 667.436
    2 7 17 5417.72 552.873
    -2 7 -18 502.509 282.036
    2 7 18 1193.6 365.869
    2 7 18 1004.82 316.332
    2 -7 18 1518.12 532.974
    -2 -7 -18 960.681 467.692
    -2 -7 -19 1102.4 449.155
    2 7 19 1107.43 423.634
    2 -7 19 1022.6 452.931
    2 -7 20 16452.4 1244.81
    -2 -7 -20 16619.7 1221.1
    2 7 20 16009.3 1001.67
    2 7 21 -60.9849 310.827
    2 -7 21 216.656 384.254
    -2 -7 -21 493.462 490.745
    2 7 22 2814.96 509.449
    -2 -7 -22 2703.09 564.145
    2 -7 22 2954.61 642.759
    2 -7 23 1176.97 491.819
    -2 -7 -23 1209.23 485.053
    2 7 23 1054.12 395.474
    -2 -7 -24 363.867 351.592
    2 -7 24 790.071 487.26
    -2 -7 -25 -8.16148 474.523
    2 -7 25 228.601 365.147
    2 -7 26 6751.54 933.644
    -2 -7 -26 5982.07 862.138
    -2 -7 -27 -326.596 494.211
    -2 -7 -28 1168.18 600.783
    -2 -7 -29 894.052 521.938
    2 -8 -25 362.643 491.05
    -2 -8 25 29.7914 394.907
    2 -8 -24 4845.95 788.17
    -2 -8 24 5739.82 832.714
    2 -8 -23 900.148 499.258
    -2 -8 23 59.6196 358.422
    2 -8 -22 8123.39 942.658
    -2 -8 22 8602.25 997.123
    2 -8 -21 507.129 454.128
    -2 8 21 428.211 313.405
    -2 -8 21 927.694 492.254
    2 -8 -20 2636.55 652.315
    -2 8 20 1354.26 408.905
    -2 -8 20 1584.46 493.979
    -2 -8 19 1950.8 497.028
    2 -8 -19 2201.63 529.94
    -2 8 19 3017.18 536.643
    2 -8 -18 1233.99 540.615
    -2 8 18 1673.79 467.475
    -2 -8 18 2252.92 516.085
    2 -8 -17 5474.47 792.175
    -2 -8 17 5470.73 766.777
    -2 8 17 4885.54 645.754
    2 -8 -16 10579.4 992.476
    -2 8 16 11567.1 915.807
    -2 -8 16 12461.9 1055.71
    2 -8 -15 1997.92 573.737
    -2 -8 15 3062.92 607.991
    -2 8 15 2100.7 430.065
    2 -8 -14 3519.97 675.35
    -2 -8 14 3124.84 599.942
    -2 8 14 3680.23 566.76
    2 -8 -13 2698.92 565.642
    -2 -8 13 2644.26 549.077
    -2 8 13 2543.44 476.499
    2 -8 -12 270.93 389.48
    -2 -8 12 91.9598 323.986
    -2 8 12 -805.482 390.31
    -2 -8 11 703.968 219.815
    2 -8 -11 129.534 359.345
    -2 -8 11 592.424 308.107
    -2 8 11 963.073 354.078
    -2 -8 10 9281.5 583.593
    2 -8 -10 9413.42 898.984
    -2 8 10 10383.1 857.883
    -2 -8 10 9082.68 890.623
    2 -8 -9 158.435 409.847
    -2 -8 9 427.658 233.321
    -2 -8 9 -148.634 421.009
    -2 8 9 -18.4094 289.664
    2 -8 -8 20164.2 1244.43
    -2 8 8 19502 1108.79
    -2 -8 8 18796.3 1159.28
    -2 -8 8 19852.3 900.66
    -2 8 7 -82.4369 356.739
    2 -8 -7 -53.7185 379.673
    -2 -8 7 213.867 258.944
    -2 -8 7 214.447 351.794
    2 -8 -6 20085.3 1207.2
    -2 -8 6 18684.2 935.994
    -2 -8 6 19892.9 1123.19
    -2 8 6 20245.4 1133.25
    -2 8 5 2288.89 501.449
    2 -8 -5 2551 565.029
    -2 -8 5 2174.69 436.179
    -2 -8 5 1685.39 390.735
    -2 8 4 7661.4 742.522
    -2 -8 4 9235.35 723.854
    -2 -8 4 8387.37 715.864
    2 -8 -4 10476.7 907.832
    2 -8 -3 1786.44 460.076
    -2 8 3 1328.45 446.349
    -2 -8 3 1426.99 391.718
    -2 -8 3 1433.74 379.227
    -2 -8 2 16750.6 985.173
    2 -8 -2 16803.5 1038.59
    -2 -8 2 16963.8 913.67
    -2 8 2 16670.3 1038.44
    2 -8 -1 20651.5 1109.5
    -2 -8 1 22079 991.92
    -2 -8 1 22324.5 1160.09
    -2 8 1 20148.5 1134
    -2 -8 0 19039.4 896.912
    2 -8 0 17469.7 1013.31
    -2 8 0 18585.4 1089.33
    -2 -8 0 19216.3 1116.21
    -2 -8 -1 40.2207 224.642
    -2 8 -1 -9.79422 297.03
    -2 -8 -1 218.872 457.402
    -2 8 -2 833.085 392.362
    -2 -8 -2 786.2 384.51
    -2 -8 -2 684.026 279.215
    -2 8 -3 1673.63 444.13
    -2 -8 -3 1704.84 424.819
    2 -8 3 1659.4 336.94
    -2 -8 -3 1819.8 324.106
    2 -8 4 6625.36 566.658
    -2 -8 -4 6902.93 741.562
    -2 -8 -4 7387.96 515.285
    -2 8 -4 6886.96 689.392
    -2 -8 -5 7713.18 803.106
    2 -8 5 6599.72 591.33
    -2 -8 -5 7252.4 468.659
    -2 8 -5 6566.48 737.384
    -2 -8 -6 2372.79 592.633
    -2 -8 -6 2921.67 299.544
    -2 8 -6 2101.43 471.524
    2 -8 6 2701.97 420.951
    -2 -8 -7 11462 942.4
    2 -8 7 11033.4 782.423
    -2 -8 -7 11290.4 478.123
    -2 8 -8 3570.57 589.686
    -2 -8 -8 4086.16 611.351
    2 -8 8 3584.46 485.977
    -2 8 -9 3940.24 590.035
    -2 -8 -9 4197.12 662.793
    2 -8 9 4506.26 545.329
    -2 8 -10 1973.39 443.594
    -2 -8 -10 3113.06 612.376
    2 -8 10 2697.94 456.854
    -2 8 -11 262.848 317.384
    -2 -8 -11 1002.43 488.648
    2 -8 11 599.977 383.771
    -2 8 -12 1087.35 390.894
    -2 -8 -12 1590.63 500.742
    2 -8 12 1121.29 425.972
    -2 8 -13 2532.56 486.467
    -2 -8 -13 1836.66 451.64
    2 -8 13 2060.29 415.335
    -2 -8 -14 20702.9 1324.24
    2 -8 14 18789.7 1223.88
    -2 8 -14 18328.5 1048.18
    -2 8 -15 4071.42 557.083
    -2 -8 -15 4717.27 718.783
    2 -8 15 4485.88 651.422
    2 8 15 4040.2 517.238
    2 8 15 5221.01 608.421
    -2 8 -16 1481.81 385.102
    2 8 16 1113.32 330.147
    2 8 16 277.231 281.465
    -2 -8 -16 1582.2 461.893
    2 -8 16 1337.65 372.171
    -2 8 -17 1426.98 354.303
    2 8 17 1631.79 366.662
    -2 -8 -17 1014.77 471.864
    2 8 17 786.733 331.645
    2 -8 17 1236.13 400.887
    -2 8 -18 697.355 386.838
    -2 -8 -18 360.491 403.66
    2 8 18 770.914 353.903
    2 -8 18 411.736 371.36
    2 8 18 -89.3619 287.085
    2 8 19 -352.625 342.996
    -2 -8 -19 -128.784 418.137
    2 -8 19 243.59 382.71
    -2 -8 -20 2855.03 680.161
    2 -8 20 1875.33 530.494
    2 8 20 2204.15 495.729
    -2 -8 -21 6553.64 885.574
    2 8 21 6292.08 689.504
    2 -8 21 6036.15 818.538
    -2 -8 -22 -620.276 498.983
    2 -8 22 311.753 424.865
    -2 -8 -23 479.618 502.445
    2 -8 23 805.517 466.634
    -2 -8 -24 247.834 386.467
    2 -8 24 791.75 495.164
    2 -8 25 1459.79 532.456
    -2 -8 -25 219.649 447.291
    -2 -8 -26 1170.1 652.422
    -2 -8 -27 -668.008 548.551
    -2 -8 -28 566.761 561.478
    2 -9 -25 968.598 551.626
    2 -9 -24 -920.193 608.442
    2 -9 -23 1287.07 525.451
    -2 -9 23 1713.41 578.524
    2 -9 -22 2775.75 765.389
    -2 -9 22 2966.67 650.322
    -2 -9 21 -32.5199 450.282
    2 -9 -21 1138.25 603.089
    2 -9 -20 2458.52 631.412
    -2 9 20 2801.08 562.88
    -2 -9 20 2599.41 610.452
    2 -9 -19 -119.564 562.324
    -2 -9 19 484.614 348.571
    -2 9 19 131.944 398.148
    2 -9 -18 502.53 493.325
    -2 -9 18 359.427 310.176
    -2 9 18 414.208 345.557
    -2 -9 17 -173.149 294.336
    -2 9 17 -185.034 370.952
    2 -9 -17 -36.0692 389.641
    2 -9 -16 1687.55 631.574
    -2 -9 16 941.982 349.689
    -2 9 16 901.389 435.547
    2 -9 -15 5600.96 831.968
    -2 9 15 6022.07 728.38
    -2 -9 15 6370.08 801.669
    2 -9 -14 1855.12 495.577
    -2 -9 14 2055.76 510.968
    -2 9 14 2345.03 513.896
    2 -9 -13 892.891 448.981
    -2 -9 13 858.834 449.051
    -2 9 13 1092.19 414.197
    2 -9 -12 922.36 462.874
    -2 -9 12 1318.98 433.783
    -2 9 12 1970.2 543.799
    2 -9 -11 -251.396 417.857
    -2 -9 11 -24.0185 338.714
    -2 9 11 90.7928 292.099
    -2 -9 10 4020.85 459.244
    2 -9 -10 3054.01 577.222
    -2 -9 10 3440.77 583.201
    -2 9 10 3553.15 569.98
    -2 -9 9 4986.03 485.481
    2 -9 -9 4600.77 686.61
    -2 -9 9 4438.29 655.761
    -2 9 9 5572.21 717.744
    -2 9 8 240.18 400.536
    -2 -9 8 358.387 258.024
    -2 -9 8 457.521 327.164
    2 -9 -8 346.4 401.397
    -2 9 7 3375.46 558.662
    2 -9 -7 3105.38 625.411
    -2 -9 7 3105.93 448.768
    -2 -9 7 3697.21 590.311
    -2 9 6 8347.93 792.286
    2 -9 -6 8036.56 837.755
    -2 -9 6 7411.67 766.162
    -2 -9 6 8545.15 672.08
    -2 -9 5 4008.33 525.066
    -2 9 5 4428.61 609.067
    2 -9 -5 4821.62 716.282
    -2 -9 5 4366.4 572.928
    -2 9 4 -331.65 383.716
    2 -9 -4 125.345 343.512
    -2 -9 4 -332.151 344.55
    -2 -9 4 121.94 316.478
    -2 9 3 -18.2269 385.033
    -2 -9 3 196.602 363.61
    2 -9 -3 874.856 419.31
    -2 -9 3 478.852 334.949
    2 -9 -2 1209.9 446.249
    -2 9 2 1549.71 436.859
    -2 -9 2 1301.5 399.795
    -2 -9 2 1320.99 382.516
    2 -9 -1 2094.59 482.502
    -2 9 1 1782.45 485.854
    -2 -9 1 2223.77 472.647
    -2 -9 1 2659.82 461.433
    2 -9 0 -505.176 394.132
    -2 9 0 421.895 359.344
    -2 -9 0 -66.7144 350.374
    -2 -9 0 -306.619 289.968
    -2 9 -1 491.836 376.465
    -2 -9 -1 343.001 393.181
    -2 -9 -1 774.471 296.052
    -2 9 -2 760.93 464.933
    -2 -9 -2 602.309 393.409
    -2 -9 -2 -202.425 263.443
    -2 9 -3 1726.31 528.335
    -2 -9 -3 1662.39 466.747
    2 -9 3 1484.29 325.105
    -2 -9 -3 1434.91 297.945
    -2 9 -4 1900.51 482.688
    2 -9 4 2703.62 386.002
    -2 -9 -4 1770.94 445.44
    -2 -9 -4 2581.02 346.449
    -2 9 -5 -3.07061 293.357
    2 -9 5 156.773 227.6
    -2 -9 -5 208.817 337.374
    -2 -9 -5 700.207 238.888
    -2 9 -6 1581.4 437.889
    -2 -9 -6 1943.34 499.464
    2 -9 6 1226.7 316.692
    -2 -9 -7 3049.17 644.423
    -2 9 -7 2252.27 477.472
    2 -9 7 3008.47 460.013
    -2 9 -8 -46.0079 337.365
    -2 -9 -8 504.184 409.33
    2 -9 8 550.961 301.46
    -2 9 -9 1842.03 451.963
    -2 -9 -9 2372.5 524.259
    2 -9 9 2292.89 451.041
    -2 -9 -10 6804.48 816.273
    2 -9 10 7027 722.53
    -2 9 -10 7461.88 752.736
    -2 9 -11 1043.7 373.609
    -2 -9 -11 1859.45 548.476
    2 -9 11 1421.32 360.948
    -2 9 -12 4494.33 621.717
    -2 -9 -12 4600.11 693.899
    2 -9 12 5002.3 674.191
    -2 9 -13 309.647 347.53
    -2 -9 -13 1396.69 509.278
    2 -9 13 475.38 367.533
    -2 9 -14 524.013 403.423
    -2 -9 -14 247.513 425.352
    2 9 14 724.901 357.193
    2 -9 14 408.443 331.149
    -2 9 -15 4841.87 616.454
    -2 -9 -15 5174.81 742.674
    2 -9 15 4719.44 662.928
    2 9 15 6743.07 710.444
    -2 -9 -16 7616.75 959.385
    -2 9 -16 5875.73 705.552
    2 -9 16 6527.69 802.171
    2 9 16 6335.65 650.711
    2 9 16 7140.87 728.209
    -2 9 -17 324.591 275.724
    2 9 17 517.027 304.441
    -2 -9 -17 550.608 490.872
    2 9 17 268.897 308.368
    2 -9 17 -163.898 347.247
    -2 9 -18 33.7786 289.27
    2 9 18 213.297 339.393
    -2 -9 -18 -422.999 448.478
    2 9 18 233.152 300.526
    2 -9 18 37.4867 359.25
    2 9 19 1796.22 459.607
    -2 -9 -19 1749.41 550.497
    2 -9 19 2119.87 595.245
    -2 -9 -20 4104.68 706.048
    2 -9 20 3288.58 615.531
    -2 -9 -21 -753.044 493.37
    2 -9 21 320.512 396.858
    2 -9 22 3841.67 703.358
    -2 -9 -22 4119.92 758.659
    -2 -9 -23 1517.26 637.508
    2 -9 23 739.464 513.138
    -2 -9 -24 -19.8243 480.272
    -2 -9 -25 162.223 452.887
    2 -10 -22 798.538 521.555
    2 -10 -21 1832.63 642.005
    -2 -10 21 1917.18 526.326
    2 -10 -20 1822.9 572.337
    -2 -10 20 2403.37 546.978
    -2 10 20 3407.71 706.696
    -2 10 19 451.31 440.648
    2 -10 -19 448.624 488.03
    -2 -10 19 1007.52 465.54
    2 -10 -18 1227.5 449.113
    -2 -10 18 1222.09 508.676
    -2 10 18 1319.05 508.155
    2 -10 -17 -346.221 510.323
    -2 -10 17 797.065 409.763
    -2 10 17 -575.668 448.985
    2 -10 -16 1668.79 558.193
    -2 -10 16 1363.44 446.91
    -2 10 16 2266.68 574.346
    -2 -10 15 216.777 320.428
    2 -10 -15 255.195 381.061
    -2 10 15 310.333 329.863
    2 -10 -14 2761.86 624.913
    -2 -10 14 3104.38 644.354
    -2 10 14 2418.58 540.22
    2 -10 -13 5613.75 839.811
    -2 10 13 6318.92 784.756
    -2 -10 13 5655.74 719.494
    2 -10 -12 601.163 516.02
    -2 -10 12 728.752 414.597
    -2 10 12 601.109 359.308
    2 -10 -11 3229.18 709.157
    -2 -10 11 3912.73 635.408
    -2 10 11 3706.7 596.396
    -2 -10 10 3843.48 598.371
    2 -10 -10 3564.43 700.358
    -2 10 10 3992.24 654.913
    2 -10 -9 311.863 436.37
    -2 -10 9 -62.1936 257.338
    -2 -10 9 254.712 338.543
    -2 10 9 615.811 436.81
    2 -10 -8 23869.8 1470.29
    -2 -10 8 22318.2 1102.31
    -2 -10 8 24968.6 1390.9
    -2 10 8 24088.3 1387.36
    2 -10 -7 18931 1342.3
    -2 -10 7 19493.7 1202.04
    -2 10 7 18597.9 1212.91
    -2 -10 7 17583.7 1019.98
    2 -10 -6 13913.6 1124.91
    -2 10 6 14961.2 1091.05
    -2 -10 6 14284.3 1040.39
    -2 -10 6 13975.1 915.555
    -2 10 5 1472.64 457.002
    -2 -10 5 292.326 296.662
    -2 -10 5 1351.31 380.911
    2 -10 -5 1293.96 452.968
    -2 -10 4 3473.15 543.404
    -2 10 4 2828.99 527.757
    2 -10 -4 3096.54 588.497
    -2 -10 4 3542.56 569.234
    2 -10 -3 2875.15 608.2
    -2 10 3 2189.63 492.775
    -2 -10 3 2400.04 473.926
    -2 -10 3 2642.12 518.434
    2 -10 -2 7412.44 789.294
    -2 -10 2 6614.08 726.675
    -2 -10 2 7290.95 693.766
    -2 10 2 7240.64 806.609
    -2 10 1 -483.621 354.641
    -2 -10 1 231.781 405.182
    2 -10 -1 -347.491 354.145
    -2 -10 1 -2.0946 283.992
    -2 -10 0 8943.88 831.273
    -2 -10 0 9375.39 705.312
    -2 10 0 9853.31 955.711
    -2 10 -1 555.106 346.597
    -2 -10 -1 334.294 374.726
    -2 -10 -1 331.94 234.18
    -2 10 -2 3848.82 637.023
    -2 -10 -2 3482.54 589.699
    -2 -10 -3 1485.86 477.714
    -2 10 -3 1950.39 501.796
    -2 10 -4 3499.41 611.116
    2 -10 4 3106.79 451.833
    -2 -10 -4 3623.53 638.752
    -2 10 -5 -41.6512 411.259
    2 -10 5 671.751 275.763
    -2 -10 -5 -393.864 487.981
    -2 10 -6 151.365 407.32
    -2 -10 -6 1373.6 519.009
    2 -10 6 917.831 314.415
    -2 10 -7 1055.26 414.752
    -2 -10 -7 1063.57 506.987
    2 -10 7 892.034 336.504
    -2 -10 -8 8220.58 906.506
    -2 10 -8 7181.8 773.179
    2 -10 8 8789.29 788.231
    -2 -10 -9 5177.56 769.574
    2 -10 9 4261.31 569.125
    -2 10 -9 3423.17 577.761
    -2 10 -10 4502.66 638.642
    -2 -10 -10 4608.5 761.872
    2 -10 10 4924.21 637.331
    -2 10 -11 -127.191 344.682
    -2 -10 -11 439.438 472.876
    2 -10 11 141.198 311.157
    -2 10 -12 1158.77 360.982
    -2 -10 -12 1986.93 552.776
    2 -10 12 1945.02 485.036
    2 10 12 2054.7 487.979
    2 10 13 1130.17 417.638
    -2 10 -13 1259.31 412.195
    -2 -10 -13 2114.17 659.68
    2 -10 13 1531.86 451.72
    -2 -10 -14 9499.74 1057.65
    2 -10 14 10659.8 980.408
    -2 10 -14 9511.42 868.866
    2 10 14 11964.8 1002.16
    -2 10 -15 -432.439 393.9
    -2 -10 -15 -95.2517 458.719
    2 10 15 272.203 353.657
    2 -10 15 461.335 386.91
    -2 -10 -16 1638.86 534.223
    2 10 16 1851.35 490.942
    -2 10 -16 1740.15 485.721
    2 -10 16 1431.26 483.836
    2 10 16 1985.47 489.879
    -2 10 -17 -169.805 303.512
    2 10 17 226.707 312.465
    -2 -10 -17 -588.248 404.508
    2 -10 17 -55.6771 358.266
    -2 -10 -18 242.09 548.66
    2 -10 18 96.0035 366.935
    -2 -10 -19 1475.9 616.124
    2 -10 19 293.93 372.03
    -2 -10 -20 2461.84 687.352
    2 -10 20 1573.41 541.235
    -2 -10 -21 2074.99 628.077
    2 -10 21 3040.37 703.412
    -2 -10 -22 429.773 509.665
    -2 -11 20 1325.74 600.597
    -2 11 20 -100.981 434.302
    2 -11 -19 157.56 590.949
    -2 -11 19 713.964 442.716
    -2 11 19 1142.95 526.956
    2 -11 -18 103.322 505.674
    -2 -11 18 -310.137 365.501
    -2 11 18 841.391 507.12
    2 -11 -17 1634.86 717.935
    -2 -11 17 1138.22 447.542
    -2 11 17 1391.93 546.338
    2 -11 -16 1207.54 670.885
    -2 -11 16 1142.9 468.933
    -2 11 16 632.712 406.652
    2 -11 -15 1667.72 594.131
    -2 -11 15 2857.57 619.931
    -2 11 15 2630.15 563.796
    2 -11 -14 508.452 500.46
    -2 11 14 -195.861 434.009
    -2 -11 14 66.6543 396.634
    2 -11 -13 832.452 467.652
    -2 -11 13 848.735 370.746
    -2 11 13 1768.57 578.077
    2 -11 -12 52.7224 385.281
    -2 -11 12 40.5829 365.766
    -2 11 12 -76.228 365.31
    2 -11 -11 1427.39 577.975
    -2 -11 11 1777.36 528.006
    -2 11 11 1663.56 535.174
    2 -11 -10 -300.553 394.451
    -2 -11 10 293.61 365.455
    -2 11 10 -750.778 464.397
    2 -11 -9 1787.73 580.984
    -2 -11 9 3040.92 529.46
    -2 11 9 1275.73 472.202
    -2 11 8 -307.961 373.173
    2 -11 -8 -368.554 579.291
    -2 -11 8 -487.094 355.421
    -2 11 7 1091.71 457.755
    2 -11 -7 583.356 462.349
    -2 -11 7 571.037 341.266
    -2 -11 7 1319.01 373.568
    -2 11 6 221.306 394.491
    -2 -11 6 484.113 361.832
    2 -11 -6 -68.5156 363.264
    -2 -11 6 29.2569 323.599
    -2 11 5 135.511 341.767
    2 -11 -5 691.361 415.465
    -2 -11 5 110.159 329.304
    -2 -11 5 -192.076 303.933
    -2 11 4 1647.1 535.41
    -2 -11 4 1981.79 484.731
    2 -11 -4 1425.81 464.703
    -2 -11 4 1648.76 395.473
    -2 11 3 1205.68 518.843
    -2 -11 3 1224.42 448.424
    2 -11 -3 1044.04 442.016
    -2 -11 3 1783.02 408.53
    -2 11 2 -835.718 438.513
    -2 -11 2 -38.2226 374.718
    -2 -11 2 80.1498 240.871
    -2 -11 1 6233.51 762.471
    -2 11 1 6771.74 843.597
    -2 11 0 1065.16 450.837
    -2 -11 0 519.926 425.948
    -2 -11 -1 2453.5 544.324
    -2 11 -1 2402.7 554.149
    -2 11 -2 -167.053 436.313
    -2 -11 -2 -82.57 404.352
    -2 -11 -3 2839.23 628.307
    -2 11 -3 2904.58 611.864
    -2 11 -4 -234.657 373.684
    -2 -11 -4 721.424 466.08
    -2 11 -5 -57.7083 402.624
    -2 -11 -5 81.3543 363.204
    -2 -11 -6 1560.54 520.95
    2 -11 6 2394.04 493.442
    -2 11 -6 1870.77 565.904
    -2 11 -7 2184.7 608.485
    2 -11 7 2216.96 430.491
    -2 -11 -7 1822.25 494.49
    -2 11 -8 390.292 423.729
    -2 -11 -8 403.338 481.176
    2 -11 8 -381.056 301.663
    -2 11 -9 3204.66 595.36
    -2 -11 -9 3248.29 714.5
    2 -11 9 3122.24 530.407
    -2 11 -10 1032.51 451.327
    -2 -11 -10 1104.63 530.666
    2 -11 10 441.08 335.208
    2 11 11 1310.82 446.003
    -2 11 -11 1095.86 444.047
    -2 -11 -11 589.171 470.704
    2 -11 11 1086.9 377.663
    -2 11 -12 3824.8 712.259
    2 11 12 4743.97 692.119
    -2 -11 -12 3574.66 743.627
    2 -11 12 3971.62 641.056
    -2 11 -13 -57.0588 384.277
    -2 -11 -13 884.707 596.151
    2 11 13 259.071 361.294
    2 -11 13 -683.913 428.405
    -2 11 -14 516.797 405.971
    -2 -11 -14 628.225 455.881
    2 11 14 54.1482 379.716
    2 -11 14 151.003 373.123
    -2 11 -15 724.117 447.059
    -2 -11 -15 333.671 522.901
    2 -11 15 1007.16 471.972
    2 11 15 792.827 365.549
    -2 11 -16 351.16 338.441
    2 11 16 531.499 422.376
    2 -11 16 857.719 472.142
    -2 -11 -16 606.888 445.266
    -2 11 -17 -118.154 326.549
    -2 -11 -17 -529.006 571.21
    2 -11 17 -9.17866 420.105
    -2 -11 -18 588.779 488.359
    2 -11 18 643.864 419.706
    2 -11 19 1278.38 582.902
    2 -11 20 1063.6 563.922
    -2 12 19 -123.294 429.542
    -2 12 18 690.657 577.554
    -2 -12 17 61.1396 398.518
    -2 12 17 686.543 521.281
    -2 -12 16 1439.15 518.193
    -2 12 16 2528.5 686.746
    -2 -12 15 -247.777 364.674
    -2 12 15 92.4993 404.415
    2 -12 -14 3374.84 726.384
    -2 -12 14 3037.88 651.322
    -2 12 14 3305.85 732.784
    -2 -12 13 1283.11 472.413
    2 -12 -13 1073.24 543.708
    -2 12 13 2475.3 679.968
    2 -12 -12 2037.4 663.697
    -2 -12 12 2160.97 536.716
    -2 12 12 2017.3 595.474
    2 -12 -11 618.365 541.492
    -2 -12 11 -110.928 370.93
    -2 12 11 910.107 536.972
    2 -12 -10 3696.54 846.739
    -2 -12 10 2895.03 581.14
    -2 12 10 3094.63 654.207
    2 -12 -9 276.756 499.302
    -2 -12 9 1373.65 413.15
    -2 12 9 1929.25 580.335
    2 -12 -8 1186.66 504.362
    -2 -12 8 1468.02 353.222
    -2 12 8 796.352 487.729
    -2 12 7 4314.95 734.595
    2 -12 -7 4489.82 750.997
    -2 -12 7 3941.5 598.638
    -2 12 6 2673.26 650.233
    2 -12 -6 3773.25 799.15
    -2 -12 6 3280.95 594.864
    -2 -12 6 2985.65 535.923
    -2 12 5 572.245 329.514
    -2 -12 5 431.392 332.686
    2 -12 -5 391.698 425.111
    2 -12 -4 3920.47 712.387
    -2 12 4 3962 700.814
    -2 -12 4 4417.5 623.413
    -2 12 3 45.7876 414.718
    -2 -12 3 596.829 365.451
    -2 12 2 1710.5 488.519
    -2 -12 2 2566.22 605.514
    -2 12 1 272.047 493.416
    -2 -12 1 837.122 509.38
    -2 -12 0 2177.58 537.431
    -2 12 0 3126.25 631.972
    -2 12 -1 732.976 464.665
    -2 -12 -1 430.173 457.043
    -2 12 -2 2016.47 626.272
    -2 -12 -2 1466.77 477.71
    -2 12 -3 674.66 495.295
    -2 -12 -3 375.677 526.335
    -2 12 -4 2685.58 596.499
    -2 -12 -4 4052.27 818.335
    -2 12 -5 2338.38 571.029
    -2 -12 -5 2561.61 669.667
    -2 -12 -6 9088.11 1076.2
    -2 12 -6 6254.07 847.889
    -2 12 -7 1170.79 439.062
    -2 -12 -7 1213.76 558.721
    -2 12 -8 2332.49 515.4
    -2 -12 -8 2418.33 691.877
    2 -12 8 3245.5 576.822
    -2 12 -9 1223.21 480.859
    -2 -12 -9 1066.26 637.729
    2 12 9 1953.72 547.895
    2 -12 9 2259.24 553.523
    -2 12 -10 4936.92 812.137
    -2 -12 -10 5830.1 954.089
    2 -12 10 5917.5 772.543
    2 12 10 4697.45 707.715
    -2 12 -11 50.3324 445.688
    2 -12 11 751.851 412.728
    -2 -12 -11 110.121 471.384
    2 12 11 502.723 440.933
    -2 12 -12 4069.79 720.242
    -2 -12 -12 5881.59 919.753
    2 -12 12 6966.95 892.464
    2 12 12 6181.05 840.188
    -2 12 -13 149.07 393.852
    -2 -12 -13 -286.461 590.414
    2 12 13 -264.657 405.217
    2 -12 13 162.337 356.295
    -2 12 -14 1121.19 418.903
    2 12 14 1478.76 538.402
    -2 -12 -14 1550.59 615.018
    2 -12 14 1060.77 429.802
    -2 12 -15 206.636 487.771
    2 12 15 821.649 472.737
    2 -12 15 228.04 410.471
    -2 12 -16 710.066 370.14
    2 12 16 879.682 505.264
    2 -12 16 1315.32 563.773
    2 12 17 -788.066 487.984
    2 -12 17 497.618 442.912
    -2 -13 15 925.329 470.163
    -2 -13 14 -723.75 526.606
    -2 -13 13 96.0414 368.062
    -2 -13 12 2345.72 654.03
    -2 -13 11 277.396 419.389
    -2 13 10 462.715 401.556
    2 -13 -9 1499.11 652.039
    -2 13 9 129.114 383.99
    2 -13 -8 -737.395 626.327
    -2 13 8 1257.93 610.345
    2 -13 -7 475.093 520.931
    -2 13 7 126.431 499.303
    -2 13 6 -799.246 504.616
    -2 13 5 818.885 355.605
    -2 13 4 1006.34 537.902
    -2 -13 4 1267.54 560.105
    -2 13 3 129.313 393.582
    -2 -13 3 82.4121 428.235
    -2 13 2 -152.678 465.364
    -2 -13 2 194.996 355.757
    -2 13 1 2575.83 608.035
    -2 -13 1 1846.03 526.688
    -2 13 0 851.442 552.827
    -2 -13 0 303.017 438.943
    -2 -13 -1 478.848 386.61
    -2 13 -1 718.329 371.809
    -2 13 -2 784.52 483.46
    -2 -13 -2 1339.75 570.492
    -2 13 -3 1387.06 674.751
    -2 -13 -3 1431.15 611.749
    -2 13 -4 212.826 497.016
    -2 -13 -4 1053.17 605.257
    -2 13 -5 715.158 483.108
    -2 -13 -5 1037.8 642.02
    -2 13 -6 -205.551 466.809
    -2 -13 -6 201.072 559.071
    2 13 6 -151.524 528.597
    -2 13 -7 252.985 460.843
    -2 -13 -7 -318.892 615.105
    2 13 7 311.47 503.636
    -2 13 -8 119.057 453.931
    -2 -13 -8 905.248 567.174
    2 13 8 1134.5 546.716
    2 13 9 101.085 431.313
    -2 13 -9 -202.812 474.673
    -2 -13 -9 649.151 641.707
    -2 13 -10 -149.731 514.709
    2 13 10 -527.331 533.85
    -2 13 -11 146.475 381.37
    2 13 11 -954.934 509.363
    -2 13 -12 -475.589 511.62
    2 13 12 682.187 511.968
    2 -13 12 1222.92 507.392
    -2 13 -13 377.845 531.292
    2 13 13 99.5001 396.09
    2 -13 13 958.566 498.622
    -2 13 -14 180.481 446.253
    2 -13 14 813.06 503.635
    -2 13 -15 1526.77 648.311
    2 -13 15 1415.5 557.803
    -2 -14 2 313.783 440.47
    -2 -14 1 743.035 470.085
    -2 -14 0 1065.05 539.702
    -2 -14 -1 719.998 648.91
    -2 -14 -2 357.541 494.749
    -2 -14 -3 101.374 524.82
    3 0 -31 1121.92 581.873
    3 0 -30 65.4488 514.534
    -3 0 30 -28.6935 326.288
    3 0 -29 13181.6 1149.76
    -3 0 29 13163.8 1028.23
    -3 0 28 -144.444 319.509
    3 0 -28 -60.7928 486.045
    3 0 -27 12754 1066.47
    -3 0 27 11857.9 952.183
    3 0 -26 612.606 486.493
    -3 0 26 444.72 311.123
    -3 0 25 655.902 382.21
    3 0 -25 912.292 508.419
    3 0 -24 112.83 435.995
    -3 0 24 0.1741 311.132
    3 0 -23 2105.86 511.029
    -3 0 23 2214.97 504.082
    3 0 -22 55.2948 413.643
    -3 0 22 -121.609 295.819
    3 0 -21 32038.4 1389.44
    -3 0 21 31026.1 1445.72
    3 0 -20 -613.593 384.765
    -3 0 20 244.735 289.661
    -3 0 20 -243.177 238.53
    -3 0 19 2834.65 371.705
    3 0 -19 3289.74 555.734
    -3 0 19 3217.6 529.094
    3 0 -18 108.919 362.046
    -3 0 18 -188.585 254.922
    -3 0 18 -320.19 314.231
    -3 0 17 3419.25 393.626
    3 0 -17 3050.74 514.305
    -3 0 17 3079.73 493.63
    3 0 -16 -9.79165 381.377
    -3 0 16 -465.014 263.921
    -3 0 16 602.333 339.585
    3 0 -15 13596.3 799.012
    -3 0 15 15767.6 925.797
    -3 0 15 14605.7 745.54
    -3 0 14 7.53794 204.675
    3 0 -14 -95.3109 320.739
    -3 0 13 74030.9 1551.36
    3 0 -13 74197.3 1602.65
    -3 0 12 -219.599 237.157
    3 0 -12 289.422 281.056
    3 0 -11 2156.05 335.402
    -3 0 11 2377.68 330.732
    -3 0 10 -58.9595 211.867
    3 0 -10 -33.4238 220.116
    3 0 -9 219.769 230.477
    -3 0 9 -1.72198 221.76
    3 0 -8 -143.085 188.658
    -3 0 8 -308.771 218.444
    -3 0 7 31478.6 962.916
    3 0 -7 29768 726.893
    3 0 -6 -41.8759 148.325
    -3 0 6 5.49248 206.921
    -3 0 5 10914.3 592.567
    3 0 -5 10999.9 374.785
    -3 0 4 -227.171 250.358
    -3 0 3 8435.89 524.459
    -3 0 2 -225.199 224.857
    -3 0 1 34731.4 953.447
    -3 0 0 45.1633 202.946
    -3 0 -1 75817.3 1338.08
    -3 0 -2 -123.815 221.588
    3 0 2 -244.325 204.156
    3 0 2 42.6987 211.864
    -3 0 -3 93390.9 1428.32
    3 0 3 99630.8 1464.92
    3 0 3 94024.1 1442.92
    -3 0 -4 -59.3282 169.642
    3 0 4 150.707 140.352
    3 0 4 -108.904 229.229
    -3 0 -5 20351.4 656.519
    3 0 5 22174.2 672.075
    3 0 5 21204.6 749.567
    3 0 6 56.0386 214.151
    -3 0 -6 -324.963 176.152
    3 0 6 -95.3595 141.768
    -3 0 -7 57429.3 1013.62
    3 0 7 57504.9 1312.56
    3 0 7 61891.3 1076.83
    3 0 8 2.69417 270.005
    -3 0 -8 83.7942 139.023
    3 0 8 -30.6343 124.117
    -3 0 -9 42897.3 1151.74
    3 0 9 42359.7 1215.69
    3 0 9 46367.6 891.353
    -3 0 -9 42003.8 834.634
    -3 0 -10 -48.3759 180.117
    -3 0 -10 128.571 125.494
    3 0 10 -30.8242 100.823
    3 0 10 -198.438 292.536
    3 0 11 3316.25 235.398
    3 0 11 3026.67 409.39
    -3 0 -11 2957.57 343.219
    -3 0 -12 51.1699 195.634
    3 0 12 52.075 97.166
    3 0 12 -178.999 284.78
    -3 0 -13 63058.1 1450.63
    3 0 13 64628.3 1667.89
    3 0 13 66218.4 852.188
    -3 0 -14 -167.397 223.834
    3 0 14 -50.6955 314.74
    3 0 14 -1.55982 66.638
    3 0 15 20666.5 1028.65
    -3 0 -15 22252.5 891.305
    3 0 15 20155.3 329.083
    -3 0 -15 20612.6 916.369
    -3 0 -16 147.214 217.271
    3 0 16 -174.078 333.056
    -3 0 -16 -22.4695 361.298
    -3 0 -17 18860.6 872.712
    3 0 17 20708.4 1067.95
    -3 0 -17 17992.9 936.832
    -3 0 -18 -50.1489 233.104
    -3 0 -18 -58.1429 344.02
    3 0 18 401.693 414.733
    -3 0 -19 45521.8 1357.14
    3 0 19 42316.9 1580.3
    -3 0 -19 43479.5 1544.21
    -3 0 -20 370.485 228.411
    -3 0 -20 388.45 394.069
    -3 0 -21 30900.3 1203.47
    -3 0 -21 27115.8 1330.8
    -3 0 -22 -733.641 312.561
    -3 0 -22 368.052 405.67
    -3 0 -23 38.7961 276.839
    -3 0 -23 -224.241 436.041
    -3 0 -24 -178.184 379.367
    -3 0 -25 21820.5 1319.68
    -3 0 -26 -516.294 433.48
    -3 0 -27 11437.4 1065.24
    -3 0 -28 -1133.22 512.352
    -3 0 -29 13139 1156.99
    -3 0 -30 467.477 543.575
    -3 0 -31 -2270.02 755.181
    -3 -1 32 654.396 366.548
    -3 -1 31 2820.07 596.113
    3 1 -31 3113.32 748.064
    -3 -1 30 70.5273 329.86
    3 1 -30 -724.93 574.589
    3 -1 -30 906.238 625.422
    3 1 -29 -147.928 552.264
    -3 -1 29 892.02 374.528
    3 -1 -29 1701.57 732.587
    -3 1 28 916.513 397.433
    3 -1 -28 1365.11 660.434
    3 1 -28 -594.673 507.284
    -3 -1 28 -241.141 366.527
    3 1 -27 3563.19 662.366
    -3 1 27 3651.75 548.364
    -3 -1 27 3250.96 567.366
    3 -1 -27 2546.5 567.26
    -3 -1 26 576.539 381.383
    3 -1 -26 235.509 441.039
    3 1 -26 315.598 374.034
    -3 1 26 723.84 310.522
    3 1 -25 1276.57 442.209
    3 -1 -25 2111.96 577.167
    -3 1 25 1391.14 398.555
    -3 -1 25 2073.1 529.872
    3 1 -24 130.34 384.756
    -3 1 24 -378.305 288.509
    -3 -1 24 -528.937 390.677
    3 -1 -24 5.15624 417.182
    3 1 -23 28245 1379.36
    3 -1 -23 29055.2 1402.95
    -3 1 23 27313.9 1366.05
    -3 -1 23 26875.4 1509.14
    -3 1 22 59.6128 198.146
    3 -1 -22 413.504 425.925
    -3 1 22 -90.0043 299.856
    -3 -1 22 642.54 417.659
    3 1 -22 260.968 382.639
    -3 -1 21 15096.3 1053.18
    3 -1 -21 16348.2 1042.65
    -3 1 21 15929.9 988.023
    3 1 -21 14439.9 976.025
    -3 1 21 15653.4 781.276
    -3 1 20 2585.39 374.379
    3 -1 -20 1979.49 474.054
    -3 1 20 1972.05 407.212
    -3 -1 20 1801.14 445.871
    -3 1 19 3198 417.075
    3 -1 -19 4227.06 642.78
    3 1 -19 2974.87 500.879
    -3 -1 19 2468.33 474.216
    -3 1 19 3617.23 512.267
    -3 1 18 130.333 224.328
    3 1 -18 -6.16353 407.295
    3 -1 -18 -568.943 400.35
    -3 -1 18 -303.435 352.653
    -3 1 18 64.7516 303.851
    -3 1 17 25732.4 998.033
    3 -1 -17 26414.8 1166.36
    -3 -1 17 27208.1 1271.84
    -3 1 17 26967.2 1134.71
    3 1 -17 25300.9 1101.33
    -3 1 16 4362.47 427.671
    3 1 -16 5083.43 547.403
    3 -1 -16 4843.24 563.597
    -3 1 16 5705.86 547.37
    -3 -1 16 4393.08 572.278
    -3 1 15 37083 1161.1
    3 -1 -15 38664.6 1288.12
    -3 -1 15 39965.1 1477.79
    3 1 -15 35384.3 1212.2
    -3 1 14 12776.7 716.845
    3 -1 -14 13461.6 766.372
    3 -1 -14 13431.1 555.73
    3 1 -14 12062.2 713.173
    -3 -1 14 13654.5 711.102
    -3 1 13 35073.7 1106.66
    3 -1 -13 34178.5 1120.64
    3 1 -13 31439.3 1046.28
    -3 -1 13 34591.4 1080.3
    -3 1 12 10862.3 644.007
    3 -1 -12 11028.2 678.873
    3 1 -12 11142 589.923
    -3 -1 12 11388.5 636.363
    -3 1 11 18365.3 800.381
    3 -1 -11 18833.9 796.763
    -3 -1 11 18841.8 814.983
    -3 1 10 59883.8 1386.75
    3 -1 -10 59008.3 1327.14
    -3 -1 10 60148 1406.57
    -3 1 9 175765 2373.39
    -3 -1 9 177566 2368.22
    -3 1 8 23360.1 871.591
    -3 -1 8 22701.7 840.921
    -3 1 7 233827 2665.33
    -3 1 7 245166 2222.55
    -3 -1 7 237421 2645.91
    -3 -1 6 128.931 201.231
    -3 1 6 525.974 257.686
    -3 1 6 70.9856 171.547
    -3 1 5 25064.7 856.465
    -3 1 5 26696.7 644.869
    -3 -1 5 23857.8 848.805
    -3 1 4 11285.8 609.641
    -3 1 4 11568.3 412.631
    -3 -1 4 11710.1 583.19
    -3 1 3 2678.84 343.835
    -3 -1 3 2934.77 349.368
    -3 1 2 31056.8 917.441
    -3 -1 2 28690.6 879.791
    -3 1 1 187291 2224.12
    3 -1 -1 188691 1628.1
    -3 -1 1 192392 2189.81
    -3 1 0 33713.5 921.489
    3 -1 0 31262.2 711.916
    -3 -1 0 30861.6 879.186
    -3 1 -1 44274.2 1044.85
    3 -1 1 42630.3 886.066
    -3 -1 -1 44282.3 1031.83
    -3 -1 -2 1843.67 256.361
    3 -1 2 1672.58 248.988
    -3 1 -2 1858.05 280.063
    -3 1 -3 25121.7 771.735
    3 -1 3 25137.3 747.463
    -3 -1 -3 26258 765.602
    3 1 4 6650.72 403.49
    -3 1 -4 6023.99 402.724
    3 -1 4 6412.33 394.04
    3 -1 4 6114.42 416.195
    -3 -1 -4 6678.87 268.641
    -3 -1 -4 6416.22 405.879
    3 1 5 57838.6 1108.22
    3 1 5 54435.3 1230.87
    -3 1 -5 52253.8 1077.94
    -3 -1 -5 55749.7 823.32
    3 -1 5 58243.9 1108.84
    3 -1 5 52576.4 1165.07
    -3 -1 -5 52734.4 1061.89
    3 1 6 680.894 171.86
    -3 1 -6 444.955 169.385
    -3 -1 -6 514.032 167.422
    -3 -1 -6 396.445 201.227
    3 1 6 636.643 229.828
    3 -1 6 435.667 174.091
    3 -1 6 397.732 240.879
    -3 1 -7 293970 2437.64
    -3 -1 -7 300650 2311.51
    -3 -1 -7 306439 3036.31
    3 -1 7 309566 2460.66
    3 -1 7 297754 2941.71
    3 1 7 297024 2963.39
    -3 -1 -8 1464.69 269.825
    3 1 8 1739.44 215.53
    -3 1 -8 1054.34 175.81
    3 1 8 1520.46 338.341
    -3 -1 -8 2193.93 319.444
    3 -1 8 1320.23 183.905
    3 -1 8 969.912 291.668
    -3 -1 -9 186135 2080.28
    -3 1 -9 175205 1782.99
    3 1 9 194522 1879.33
    -3 -1 -9 188784 2452.04
    3 -1 9 181520 2514.72
    3 -1 9 194110 1812.06
    3 1 9 187398 2477.78
    -3 -1 -10 51470.5 1178.32
    -3 1 -10 50627.3 932.616
    3 1 10 56214.1 976.948
    -3 -1 -10 50817.7 1307.2
    3 -1 10 52215.8 1387.9
    3 -1 10 54278.1 935.826
    3 1 10 53877.4 1386.69
    3 1 11 -184.385 329.873
    -3 1 -11 -61.2262 126.11
    3 1 11 -168.763 109.75
    -3 -1 -11 -113.81 207.919
    3 -1 11 236.817 284.523
    -3 -1 -11 12.338 246.015
    3 -1 11 204.735 105.82
    -3 -1 -12 6407.55 513.435
    -3 1 -12 6150.77 312.384
    -3 -1 -12 6556.37 521.512
    3 1 12 6986.57 329.663
    -3 1 -12 6293.84 469.94
    3 -1 12 6998.79 311.899
    3 -1 12 6325.39 598.84
    3 1 12 6726.88 587.858
    -3 -1 -13 83374 1715.29
    3 1 13 87907.2 1085.66
    -3 -1 -13 83097.5 1747.37
    -3 1 -13 82098.4 1624.2
    3 -1 13 83853.5 1919.77
    3 1 13 85491.8 1882
    3 -1 13 86035.8 993.074
    -3 1 -13 82898 1035.78
    -3 -1 -14 8174.57 618.183
    3 1 14 7545.71 312.517
    -3 -1 -14 7575.12 557.336
    -3 1 -14 7878.7 521.351
    3 -1 14 7315.99 652.987
    3 1 14 6779.02 587.146
    -3 1 -14 7955.1 308.783
    -3 1 -15 8054.44 559.892
    -3 -1 -15 7820.95 620.525
    3 -1 15 8189.95 711.202
    3 1 15 8234.6 284.457
    -3 -1 -15 7870.37 593.306
    3 1 15 7803.95 669.488
    -3 -1 -16 1812.82 457.414
    3 -1 16 2112.06 509.889
    -3 1 -16 1639.54 295.707
    -3 -1 -16 1479.55 320.608
    3 1 16 1034.83 374.977
    -3 -1 -17 634.407 381.889
    -3 -1 -17 486.53 239.547
    3 1 17 714.999 325.005
    -3 1 -17 883.939 258.085
    -3 -1 -18 1902.34 472.198
    -3 -1 -18 2217.8 413.655
    -3 1 -18 1377.16 282.632
    3 1 18 1302.29 434.486
    -3 -1 -19 -73.2792 406.691
    -3 -1 -19 752.638 361.69
    -3 1 -19 275.83 205.863
    3 1 19 331.134 341.55
    -3 -1 -20 4332.71 523.795
    -3 -1 -20 2615.76 517.774
    -3 1 -20 3522.11 424.766
    3 1 20 4130.53 607.044
    -3 1 -21 2149.36 335.622
    -3 -1 -21 2405.61 539.328
    3 1 21 2168.31 552.031
    -3 -1 -21 2420.23 410.549
    -3 -1 -22 -315.912 309.44
    3 1 22 99.558 348.689
    -3 -1 -22 44.7733 386.394
    -3 1 -22 -576.627 430.838
    -3 -1 -23 21594.7 1136.64
    -3 -1 -23 21030.6 1241.08
    -3 1 -23 18910 1190.85
    -3 -1 -24 509.923 311.651
    -3 1 -24 622.915 500.781
    -3 -1 -24 110.839 402.226
    -3 1 -25 486.657 425.865
    -3 -1 -25 94.0174 402.284
    -3 1 -26 336.218 425.536
    -3 -1 -26 -19.495 376.508
    -3 -1 -27 422.516 511.61
    -3 1 -27 137.754 418.586
    -3 -1 -28 1090.79 560.52
    -3 1 -28 -54.3009 421.719
    -3 1 -29 9989.71 1027.78
    -3 -1 -29 10822.7 1058.54
    -3 1 -30 -305.674 506.413
    -3 -1 -30 -321.712 495.578
    -3 1 -31 -222.267 579.919
    -3 -1 -31 -591.558 537.339
    -3 -2 32 -340.954 423.456
    3 2 -31 773.985 615.637
    -3 -2 31 140.45 308.921
    3 2 -30 2903.61 768.756
    -3 -2 30 741.825 433.185
    3 2 -29 21996.6 1484.88
    -3 -2 29 18880.9 1333.54
    3 2 -28 1042.19 513.959
    -3 -2 28 931.002 419.857
    -3 -2 27 6329.97 799.867
    3 2 -27 8065.74 886.416
    -3 -2 26 1539.85 498.846
    3 2 -26 986.482 431.624
    3 2 -25 1283.51 452.021
    -3 2 25 1143.34 321.296
    -3 -2 25 1186.92 432.054
    3 2 -24 819.405 435.385
    -3 2 24 376.509 252.001
    -3 -2 24 699.036 410.041
    -3 2 23 14468.8 935.857
    -3 -2 23 12743.4 1096.41
    3 2 -23 11981.1 960.773
    -3 2 22 2083.09 347.324
    3 2 -22 1817.94 421.71
    -3 2 22 1921.6 422.092
    -3 -2 22 806.056 404.453
    -3 2 21 15716.6 824.766
    -3 2 21 15366.2 930.48
    -3 -2 21 15005 1118.63
    3 2 -21 13824.4 906.456
    -3 2 20 13074 752.287
    -3 2 20 12794.9 823.158
    -3 -2 20 12935.3 1009.49
    3 2 -20 11193.6 818.821
    -3 2 19 2567.26 377.903
    -3 -2 19 2182.93 453.255
    -3 2 19 2677.48 406.857
    -3 2 18 1656.05 365.211
    -3 -2 18 2326.8 503.739
    -3 2 18 1620.86 352.01
    -3 2 17 450.079 249.884
    -3 -2 17 901.13 468.171
    -3 2 17 496.421 279.495
    -3 -2 16 3993.02 301.411
    -3 2 16 4750.26 473.311
    3 -2 -16 4468.28 322.312
    -3 2 16 4940.44 509.442
    -3 -2 16 5176.82 676.806
    -3 -2 15 999.398 181.678
    3 -2 -15 957.446 166.476
    -3 2 15 1669.59 336.453
    -3 -2 15 1067.39 407.463
    -3 2 14 9177.54 630.64
    -3 -2 14 8611.53 430.035
    3 -2 -14 8624.48 371.031
    -3 -2 14 8360.17 780.206
    -3 2 13 33629.6 1113.8
    3 -2 -13 35803.6 659.593
    -3 2 12 676.599 253.829
    3 -2 -12 621.192 103.558
    -3 2 11 282.223 233.711
    3 -2 -11 158.46 74.6398
    -3 2 10 285.809 243.503
    3 -2 -10 -12.4335 57.0667
    3 -2 -9 1435.94 95.838
    -3 2 9 1227.58 273.396
    -3 2 8 28114.1 979.706
    -3 2 7 33851.1 1068.75
    -3 2 6 29.8607 207.222
    3 -2 -5 18650.1 328.37
    -3 2 5 20292 816.697
    -3 2 4 44813.5 1194.4
    3 -2 -4 43032.5 574.955
    -3 2 3 10320.2 588.022
    3 -2 -3 10473.3 314.176
    -3 2 2 103414 1780.12
    3 -2 -2 106627 1090.51
    -3 2 1 125256 1883.04
    3 -2 -1 122071 1280.88
    -3 2 0 45.3777 220.614
    -3 2 0 -37.3666 137.92
    3 -2 0 17.5432 141.454
    -3 -2 -1 124638 1831.66
    3 -2 1 118105 1456.46
    -3 2 -1 122893 1461.03
    -3 2 -1 120169 1833.46
    -3 2 -2 44609.7 1102.7
    3 2 2 44452.9 611.694
    -3 -2 -2 45109.3 1129.79
    3 -2 2 45016.7 948.018
    -3 2 -2 48232.7 951.411
    -3 -2 -3 173.609 171.039
    3 2 3 138.54 98.3866
    -3 2 -3 483.684 202.735
    3 -2 3 251.875 183.533
    -3 -2 -4 37933.1 1077.18
    3 -2 4 39245.2 977.342
    -3 2 -4 37383.3 995.983
    3 2 4 37635.4 661.529
    -3 2 -5 167870 2046.17
    -3 -2 -5 173404 2301.85
    3 -2 5 165355 2110.04
    3 2 5 162680 1495.74
    -3 -2 -6 2480.35 314.771
    -3 2 -6 2129.94 287.778
    3 -2 6 2171.27 319.635
    3 -2 7 15929.8 741.321
    -3 -2 -7 16130.3 740.128
    -3 2 -7 16172.1 640.378
    3 2 7 16751.3 786.714
    -3 2 -8 9356.85 487.999
    -3 -2 -8 8901.11 587.219
    3 -2 8 9057.05 596.523
    3 2 8 9391.08 588.938
    3 -2 8 8850.51 430.232
    3 -2 9 -92.1257 124.306
    3 2 9 47.014 132.694
    3 -2 9 201.707 257.13
    -3 -2 -9 305.188 243.558
    -3 -2 -9 182.066 312.226
    3 2 9 -66.3415 257.275
    -3 2 -9 -247.249 176.655
    3 -2 10 2097.67 214.4
    3 2 10 2111.11 236.09
    3 -2 10 2108.61 396.654
    -3 -2 -10 1802.99 340.057
    3 2 10 1908.74 369.025
    -3 2 -10 1888.26 255.079
    -3 -2 -10 2276.1 354.669
    3 2 11 40678 897.202
    -3 2 -11 38523.6 899.818
    -3 -2 -11 41022.5 1223.42
    3 2 11 38316.6 1228.78
    -3 -2 -11 39496.7 1122.13
    3 -2 11 41909.1 841.798
    3 -2 12 756.522 156.038
    3 2 12 872.931 327.897
    -3 -2 -12 733.999 260.259
    -3 2 -12 484.753 169.118
    3 2 12 816.603 177.094
    -3 -2 -12 534.11 297.387
    3 2 13 41280.3 851.625
    -3 2 -13 39148.4 846.559
    -3 -2 -13 41134.7 1301.32
    3 2 13 37699.4 1271.87
    -3 -2 -13 41131.1 1241.13
    3 2 14 -100.083 114.531
    3 2 14 127.819 307.277
    -3 2 -14 199.984 138.582
    -3 -2 -14 -134.597 279.796
    -3 -2 -14 -227.541 329.14
    -3 2 -14 228.779 178.686
    -3 2 -15 9694.97 386.371
    3 2 15 9117.27 377.449
    -3 -2 -15 10078.6 699.123
    -3 2 -15 8963.7 559.718
    -3 -2 -15 8463.31 649.122
    3 2 15 9262.82 728.206
    -3 2 -16 409.569 112.722
    -3 -2 -16 167.721 255.818
    -3 -2 -16 615.983 399.875
    -3 2 -16 -156.931 204.701
    3 -2 16 130.467 291.594
    3 2 16 -568.871 364.458
    -3 2 -17 284.86 214.148
    -3 2 -17 310.855 84.1237
    3 -2 17 714.1 370.444
    -3 -2 -17 465.579 293.859
    -3 -2 -17 -325.695 425.905
    3 2 17 239.53 306.285
    3 -2 18 212.921 331.023
    -3 -2 -18 486.013 338.284
    -3 -2 -18 56.3474 423.796
    -3 2 -18 108.727 184.068
    3 2 18 -338.098 321.437
    -3 -2 -19 21354.4 1133.56
    -3 -2 -19 20972.9 1093.72
    -3 2 -19 20919.5 834.281
    3 2 19 19079.6 1080.94
    3 -2 19 18433.1 1154.02
    -3 2 -20 233.735 177.659
    -3 -2 -20 467.934 461.814
    3 -2 20 90.4793 330.733
    3 2 20 162.167 377.446
    -3 -2 -20 212.864 297.666
    -3 -2 -21 23037.9 1219.11
    3 2 21 22679.6 1222.42
    -3 -2 -21 22955.9 1223.87
    3 -2 21 22352.7 1305.94
    -3 -2 -22 911.591 394.065
    3 -2 22 21.2388 315.075
    3 2 22 -230.638 417.705
    3 -2 23 823.718 418.041
    -3 -2 -23 -100.659 329.807
    3 2 23 211.602 384.216
    -3 -2 -23 -54.4305 463.507
    -3 -2 -24 -584.143 493.766
    3 2 24 332.688 401.163
    -3 -2 -24 177.397 296.161
    -3 -2 -25 10233 847.395
    -3 -2 -25 9111.27 893.138
    -3 -2 -26 444.015 527.981
    -3 2 -26 -98.1056 471.261
    -3 -2 -27 9345.65 1001.01
    -3 2 -27 9681.36 969.807
    -3 -2 -28 1364.29 605.353
    -3 2 -28 -140.804 477.166
    -3 -2 -29 10675.5 1151.49
    -3 2 -29 10214.4 1074.75
    -3 -2 -30 1984.25 702.025
    -3 2 -30 66.245 478.697
    -3 -2 -31 3724.31 913.302
    -3 -3 31 3794.89 724.165
    -3 -3 30 16.2825 370.22
    3 3 -30 411.362 544.824
    3 3 -29 3289.09 725.595
    -3 -3 29 4768.04 808.987
    3 3 -28 693.205 537.092
    -3 -3 28 -72.139 316.802
    3 3 -27 1050.24 434.421
    -3 -3 27 2906 663.826
    -3 -3 26 2737.87 584.584
    3 3 -26 2156.76 486.042
    3 3 -25 424.534 423.496
    -3 -3 25 1115.21 494.383
    3 3 -24 -248.591 410.161
    -3 -3 24 994.32 440.396
    -3 3 23 22619.5 1053.25
    -3 -3 23 20567.2 1426.71
    -3 3 22 -66.8553 216.217
    -3 -3 22 -50.0754 378.726
    -3 3 22 -315.442 249.574
    -3 3 21 683.753 245.934
    -3 3 21 1123.25 344.988
    -3 -3 21 954.792 491.211
    -3 3 20 677.605 295.092
    -3 3 20 333.946 265.566
    -3 -3 20 368.883 355.387
    -3 3 19 1603.7 339.489
    -3 3 19 1662.4 337.423
    -3 -3 19 1876.89 466.677
    -3 3 18 1121.6 310.278
    -3 -3 18 311.696 371.32
    -3 3 18 490.735 206.551
    -3 3 17 16539.2 874.794
    -3 -3 17 18603.5 491.529
    -3 -3 17 18484.5 1157.3
    -3 3 17 18345.7 842.545
    -3 3 16 11274 723.732
    -3 -3 16 10372.9 405.309
    -3 -3 16 11249.4 905.224
    -3 3 16 11515.5 659.08
    -3 3 15 29275.9 1102.69
    -3 -3 15 30086.5 697.725
    -3 -3 15 29773.9 697.044
    -3 -3 15 30011.5 1362.38
    -3 3 14 7417.35 590.004
    -3 -3 14 8178.78 742.553
    -3 -3 14 7849.34 378.677
    -3 3 13 57216.9 1501.29
    -3 -3 13 57515.1 1054.45
    -3 -3 13 57822.1 1838.7
    -3 3 12 5943.4 539.68
    -3 -3 12 7659.25 398.437
    -3 3 11 39774.7 1252.5
    -3 -3 11 40453.5 900.403
    -3 -3 10 54873.3 1076.2
    -3 3 10 53511.1 1440.71
    -3 3 9 189646 2650.51
    -3 -3 9 184665 2028.72
    -3 -3 8 47686 1036.28
    -3 3 8 48642.4 1344.69
    -3 3 7 177396 2554.82
    -3 -3 7 173612 2020.26
    -3 3 6 6120.96 526.173
    -3 -3 6 5765.6 399.464
    -3 -3 5 23379.3 784.99
    -3 3 5 24808.7 958.933
    -3 -3 4 285.488 177.408
    -3 3 4 217.015 239.532
    -3 3 3 3662.58 207.411
    -3 -3 3 3097.78 319.271
    -3 3 3 3318.56 403.705
    -3 3 2 6554.55 528.202
    -3 -3 2 6469.51 452.618
    -3 3 2 6878.76 300.283
    -3 -3 1 109545 1774.69
    -3 3 1 114468 1938.5
    -3 3 1 115616 1255.2
    -3 3 0 43857 1227.73
    -3 -3 0 45333.2 1142.76
    -3 3 0 44232.6 870.859
    -3 -3 -1 33021.9 997.038
    -3 3 -1 34533.4 816.095
    -3 3 -1 32639.8 1059.83
    -3 -3 -2 14550.2 684.564
    -3 3 -2 14389.2 700.955
    -3 -3 -3 14235.9 688.971
    -3 3 -3 13660.3 688.894
    -3 -3 -4 11664.6 630.345
    -3 3 -4 10283.2 607.444
    -3 -3 -5 70893.6 1546.32
    3 3 5 71283.9 1131.75
    -3 3 -5 67684.6 1440.03
    -3 3 -6 19308.9 774.125
    -3 -3 -6 20720.3 867.45
    -3 -3 -7 170599 2454.6
    -3 3 -7 166024 2166.43
    -3 -3 -8 14723.5 773.944
    -3 3 -8 15245.5 676.658
    -3 3 -9 104845 1702.95
    -3 -3 -9 110262 2063.95
    3 3 9 111586 2043.54
    -3 -3 -10 7989.15 601.6
    -3 3 -10 7426.64 465.614
    3 3 10 8240.64 626.771
    -3 -3 -11 242.999 232.897
    3 3 11 157.183 281.725
    -3 3 -11 670.858 219.333
    -3 -3 -12 776.188 290.205
    3 3 12 742.892 338.39
    3 -3 12 1040.91 364.087
    -3 3 -12 1020.87 224.712
    -3 -3 -13 32096 1233.01
    -3 3 -13 31797.9 889.309
    3 -3 13 31469.4 1334.11
    3 3 13 31577.7 1174.72
    3 3 14 -322.956 352.126
    -3 -3 -14 279.841 309.166
    -3 3 -14 511.681 168.186
    3 -3 14 167.276 311.351
    -3 3 -15 34394.6 883.62
    3 -3 15 34945.8 1470.73
    3 3 15 32918.9 1280.73
    -3 -3 -15 33628.6 1330.75
    3 3 16 800.543 406.278
    -3 -3 -16 352.725 328.886
    -3 3 -16 846.529 191.463
    3 -3 16 264.286 329.624
    -3 3 -16 617.739 248.913
    3 3 17 20.2069 383.29
    -3 -3 -17 309.487 302.806
    -3 3 -17 310.382 153.242
    -3 3 -17 441.844 219.083
    3 -3 17 877.133 418.464
    -3 3 -18 2305.61 299.354
    3 -3 18 1773.17 468.059
    -3 -3 -18 2881.95 529.996
    3 3 18 1527.34 419.607
    -3 -3 -19 884.143 363.062
    -3 3 -19 907.251 214.083
    3 -3 19 2103.76 495.22
    3 3 19 1893.65 462.859
    -3 -3 -20 -133.093 343.729
    3 -3 20 310.123 369.274
    3 3 20 492.11 416.025
    -3 -3 -21 16571.1 1086.33
    3 3 21 15388.3 1018.45
    3 -3 21 17244.3 1212.87
    -3 -3 -22 104.629 358.279
    3 -3 22 -449.452 318.641
    3 3 22 -159.765 372.023
    -3 -3 -23 5185.99 676.695
    3 -3 23 4460.33 688.61
    3 3 23 3924.29 608.025
    -3 -3 -24 573.279 415.537
    3 -3 24 683.857 441.148
    3 3 24 250.601 387.853
    -3 -3 -25 118.607 397.293
    3 -3 25 67.3353 306.709
    3 3 25 -299.935 357.741
    -3 -3 -26 436.879 375.903
    3 -3 26 -125.624 335.794
    3 3 26 511.147 434.444
    3 -3 27 127.266 338.289
    -3 3 -29 -76.9109 664.039
    -3 3 -30 -1144.17 710.931
    3 4 -30 287.382 468.384
    -3 -4 30 1596.85 630.351
    -3 -4 29 11155 1127.08
    3 4 -29 11331.6 1104.8
    3 4 -28 -1700.69 695.868
    -3 -4 28 362.411 451.466
    3 4 -27 1025.27 468.334
    -3 -4 27 1648.37 513.946
    -3 -4 26 192.438 425.173
    -3 -4 25 1955.9 497.371
    -3 -4 24 613.161 476.553
    -3 -4 23 2754.06 554.687
    -3 4 22 804.491 303.814
    -3 -4 22 -601.877 559.473
    -3 4 21 13798.5 860.69
    -3 -4 21 12635.1 1133.21
    -3 4 20 6820.89 619.863
    -3 -4 20 6790.48 852.308
    -3 4 19 3305.83 453.445
    -3 4 19 3700.35 406.411
    -3 -4 19 4294.91 701.185
    -3 4 18 2820.59 416.55
    -3 4 18 3324.65 376.639
    -3 -4 18 3199.41 619.46
    -3 4 17 -105.24 298.825
    -3 -4 17 199.89 345.499
    -3 4 17 26.7968 185.061
    -3 4 16 2313.69 409.192
    -3 -4 16 2573.92 556.621
    -3 4 16 2750.78 344.226
    -3 4 15 8370.89 668.48
    -3 -4 15 8613.19 358.032
    -3 -4 15 8892.13 847.898
    -3 4 15 9644.79 572.734
    -3 -4 14 123.077 108.139
    -3 4 14 -388.786 315.483
    -3 -4 14 16.6071 375.28
    -3 -4 13 40176 843.481
    -3 4 13 36854.7 1279.36
    -3 -4 13 39888.9 1559.57
    -3 -4 12 4009.13 302.927
    -3 4 12 4132.58 463.614
    -3 -4 12 4023.77 615.089
    -3 -4 11 2532.7 262.155
    -3 4 11 2362.4 390.894
    -3 -4 10 3649.71 310.831
    -3 4 10 3361.69 451.079
    -3 -4 9 1311.91 217.635
    -3 4 9 1311.79 317.909
    -3 -4 8 5642.91 396.311
    -3 4 8 5251.33 518.958
    -3 4 7 12448.6 763.279
    -3 -4 7 13359.1 592.094
    -3 -4 6 209.083 175.311
    -3 4 6 330.431 251.883
    -3 -4 5 818.235 206.273
    -3 4 5 685.002 85.0105
    -3 4 5 1080.66 307.259
    -3 -4 4 21116.2 787.989
    -3 4 4 20527.5 956.057
    -3 4 4 20573.9 420.205
    -3 -4 3 1996.58 291.543
    -3 4 3 2597.87 196.106
    -3 4 3 2131.92 359.763
    -3 -4 2 3178.93 348.464
    -3 4 2 2670.93 222.451
    -3 4 2 2516.38 406.092
    -3 -4 1 1001.11 264.05
    -3 4 1 648.187 296.586
    -3 4 1 818.717 176.362
    -3 -4 0 1399.69 290.934
    -3 4 0 1213 312.113
    -3 4 0 1194.98 210.815
    -3 -4 -1 87.096 218.75
    -3 4 -1 569.926 294.336
    -3 -4 -2 3936.31 430.477
    -3 4 -2 3686.82 434.393
    -3 4 -3 737.583 305.961
    -3 -4 -3 112.623 232.937
    -3 -4 -4 11147.7 668.571
    -3 4 -4 10931.3 664.019
    -3 -4 -5 25666.3 1018.18
    -3 4 -5 25508 984.769
    -3 -4 -6 3380.06 416.619
    -3 4 -6 3208.9 397.321
    -3 4 -7 34759.4 1128.87
    -3 -4 -7 37171.7 1243.8
    -3 -4 -8 22909.6 1020.19
    -3 4 -8 20964.2 893.124
    -3 -4 -9 3016.79 463.485
    -3 4 -9 2485.54 361.028
    -3 -4 -10 6971.75 607.63
    -3 4 -10 6836.26 534.346
    3 -4 10 7213.19 650.867
    -3 -4 -11 57006.2 1665.19
    -3 4 -11 55496.9 1377.92
    3 -4 11 58125.7 1737.84
    3 4 11 58336.4 1604.49
    -3 -4 -12 6043.39 605.234
    -3 4 -12 5595.11 467.564
    3 -4 12 5526.14 618.094
    3 4 12 5435.38 571.653
    -3 -4 -13 32264.3 1321.14
    -3 4 -13 30369.1 1003.35
    3 -4 13 33554.5 1397.19
    3 4 13 31824.8 1218.01
    3 4 14 2080.47 414.468
    3 -4 14 3415.07 529.001
    -3 -4 -14 3122.04 518.245
    -3 4 -14 2613.51 343.496
    3 4 15 643.701 338.154
    3 -4 15 425.066 396.33
    -3 4 -15 114.458 179.164
    -3 -4 -15 342.126 364.89
    -3 -4 -16 754.414 349.901
    3 4 16 448.581 322.811
    3 -4 16 286.561 331.672
    -3 4 -16 529.019 228.726
    3 4 17 1330.06 396.297
    -3 4 -17 1458.98 258.062
    -3 4 -17 1589.22 268.622
    3 -4 17 1054.14 373.434
    -3 -4 -17 1923.84 529.948
    -3 -4 -18 -51.6835 363.952
    3 4 18 579.979 347.91
    -3 4 -18 90.5686 173.373
    3 -4 18 350.662 356.96
    3 4 19 3610.73 535.357
    -3 -4 -19 3331.53 568.292
    3 -4 19 2875.79 521.999
    -3 -4 -20 -311.172 409.197
    3 -4 20 -153.889 390.532
    3 4 20 -80.0495 312.829
    -3 -4 -21 25925.3 1423.48
    3 4 21 25093.9 1281.01
    3 -4 21 26072 1491.66
    3 -4 22 -169.696 388.542
    -3 -4 -22 1075.14 457.691
    3 4 22 786.721 414.733
    -3 -4 -23 3560.12 614.574
    3 -4 23 3376.41 602.515
    3 4 23 3160.27 554.603
    -3 -4 -24 -29.558 377.198
    3 -4 24 475.179 378.793
    3 4 24 65.5398 360.017
    -3 -4 -25 775.39 479.073
    3 -4 25 768.034 414.117
    3 4 25 624.375 424.264
    -3 -4 -26 231.57 363.714
    3 -4 26 104.747 384.297
    3 4 26 -605.802 438.824
    3 4 27 14843.6 1155.37
    3 -4 27 13706.3 1208.55
    -3 -4 -27 14805.4 1164.37
    3 -4 28 -293.014 416.151
    3 -4 29 6365.86 921.175
    -3 -5 29 3713.51 776.146
    -3 -5 28 861.413 466.898
    -3 -5 27 231.572 382.503
    -3 -5 26 2032.87 606.114
    -3 -5 25 2505.76 545.854
    -3 -5 24 943.9 518.048
    -3 -5 23 7072 954.66
    -3 5 22 3542.1 487.093
    -3 -5 22 4125.3 752.189
    -3 5 21 704.208 303.83
    -3 -5 21 396.477 403.241
    -3 -5 20 -54.6585 431.394
    -3 5 20 328.427 308.284
    -3 5 19 492.808 318.319
    -3 -5 19 598.457 496.701
    -3 5 18 397.101 276.237
    -3 -5 18 336.866 412.843
    -3 5 17 14519.5 895.238
    -3 -5 17 14151.6 1095.49
    -3 -5 16 -83.3502 391.548
    -3 5 16 432.478 152.841
    -3 5 15 11710.3 805.825
    -3 -5 15 10864 927.214
    -3 5 15 12939.7 553.032
    -3 5 14 3930.69 505.443
    -3 -5 14 4681.87 308.385
    -3 -5 14 4588.47 686.32
    -3 -5 13 22971.5 680.327
    -3 5 13 20746.3 1053.4
    -3 -5 13 20153.8 1170.35
    -3 -5 12 -16.0083 148.321
    -3 5 12 -135.902 315.577
    -3 -5 12 -193.583 379.315
    -3 -5 11 11510.5 526.965
    -3 5 11 9912.37 723.604
    -3 -5 11 9067.58 813.882
    -3 -5 10 2190.51 278.79
    -3 5 10 2508.27 460.439
    -3 -5 10 2661.82 532.505
    -3 -5 9 41947.7 1059.55
    -3 5 9 40640.6 1409.93
    -3 -5 8 1574.46 270.884
    -3 5 8 1653.73 418.477
    -3 5 7 76384 1930.93
    -3 -5 7 77675.9 1536.59
    -3 -5 6 407.868 189.081
    -3 5 6 457.341 299.895
    -3 5 6 349.859 68.2428
    -3 5 5 19477.3 444.362
    -3 5 5 19452 977.834
    -3 -5 5 18120.1 793.59
    -3 -5 4 14888.9 736.248
    -3 5 4 15096.4 456.807
    -3 5 4 15090.2 875.53
    -3 -5 3 13741 708.569
    -3 5 3 12986.2 474.682
    -3 5 3 13290.9 819.621
    -3 -5 2 263.636 190.639
    -3 5 2 223.653 156.7
    -3 5 2 59.0098 299.952
    -3 -5 1 9596.84 633.68
    -3 5 1 9645.5 470.019
    -3 5 1 10133.6 733.413
    -3 -5 0 325.074 228.571
    -3 5 0 1168.45 348.857
    -3 -5 -1 862.475 257.873
    -3 5 -1 1301.77 340.186
    -3 -5 -2 1499.09 311.507
    -3 5 -2 1021.02 323.881
    -3 -5 -3 563.954 286.309
    -3 5 -3 433.618 245.809
    -3 -5 -4 32417.1 1203.53
    -3 5 -4 29721.6 1162.86
    -3 -5 -5 65361.9 1717.78
    -3 5 -5 61975.8 1635.48
    -3 -5 -6 1058.3 356.805
    -3 5 -6 87.9344 266.425
    -3 -5 -7 21315.6 1023.77
    -3 5 -7 20175.2 963.894
    -3 -5 -8 11931 793.019
    -3 5 -8 11540.6 719.373
    -3 -5 -9 24808.7 1174.81
    -3 5 -9 26904.8 1075.47
    3 -5 9 25657.3 1136.45
    -3 -5 -10 1121.11 377.032
    3 -5 10 779.406 306.905
    -3 5 -10 469.734 273.054
    -3 -5 -11 4642.13 621.957
    3 -5 11 5449.64 622.264
    -3 5 -11 3818.4 465.4
    -3 -5 -12 122.502 351.711
    3 -5 12 269.901 278.855
    -3 5 -12 372.806 241.744
    3 -5 13 5124.69 634.074
    3 5 13 4906.96 582.433
    -3 -5 -13 4341.45 609.171
    -3 5 -13 4073.08 468.764
    3 5 14 2679.93 463.695
    3 -5 14 2779.03 511.427
    -3 5 -14 2688.71 374.742
    -3 -5 -14 2542.43 527.294
    -3 -5 -15 22792.6 1270.69
    -3 5 -15 23389.4 961.967
    3 -5 15 23882.3 1311.54
    3 5 15 23012.9 1088.39
    3 -5 16 765.089 391.427
    3 5 16 760.79 347.599
    -3 5 -16 680.598 256.238
    -3 -5 -16 51.978 398.928
    3 -5 17 304.123 383.909
    -3 -5 -17 -354.784 350.362
    3 5 17 -76.8826 314.118
    -3 5 -17 213.58 245.636
    3 5 18 599.112 400.72
    -3 -5 -18 1408.61 515.203
    3 -5 18 676.593 422.816
    3 5 19 4966 625.792
    -3 -5 -19 5349.74 716.673
    3 -5 19 3729.07 636.388
    3 5 20 4880.78 635.327
    -3 -5 -20 5495.42 732.081
    3 -5 20 5579.94 770.676
    3 5 21 5617 690.904
    3 -5 21 6180.48 764.857
    -3 -5 -21 5528.08 732.385
    -3 -5 -22 342.765 382.774
    3 -5 22 251.696 330.151
    3 5 22 382.533 417.862
    -3 -5 -23 -20.6743 334.559
    3 -5 23 281.293 364.173
    3 5 23 218.934 377.445
    3 5 24 -190.227 350.613
    -3 -5 -24 493.895 440.338
    3 -5 24 99.4599 365.056
    -3 -5 -25 538.779 489.352
    3 -5 25 -437.863 348.213
    3 5 25 -346.968 423.44
    3 -5 26 -216.828 430.027
    -3 -5 -26 -778.166 482.193
    3 5 26 -875.937 536.179
    -3 -5 -27 916.898 499.273
    3 5 27 76.6624 427.006
    3 -5 27 -624.013 475
    3 -5 28 -218.171 406.187
    3 5 28 2109.28 642.637
    3 5 29 1073.12 538.198
    -3 -6 27 1444.74 516.808
    -3 -6 26 29.8027 416.511
    -3 -6 25 3340.71 756.59
    -3 -6 24 783.272 440.133
    -3 -6 23 405.433 423.149
    -3 6 22 1818.6 390.603
    -3 -6 22 2423.95 686.494
    -3 6 21 7820.27 737.224
    -3 -6 21 6231.8 838.056
    -3 6 20 1934.98 444.009
    -3 -6 20 2333.85 573.809
    -3 6 19 692.005 343.478
    -3 -6 19 198.35 448.738
    -3 6 18 -269.239 295.075
    -3 -6 18 -457.625 488.482
    -3 6 17 604.798 292.748
    -3 -6 17 552.13 446.346
    -3 6 16 12007 858.642
    -3 -6 16 10161.5 945.089
    -3 -6 15 15004.2 1104.51
    -3 6 15 14056.7 918.803
    -3 6 14 2489.33 482.86
    -3 -6 14 2639.52 560.404
    -3 -6 13 11104.6 521.507
    -3 -6 13 11085.7 950.086
    -3 6 13 9769.99 792.142
    -3 -6 12 121.645 187.809
    -3 6 12 144.729 333.664
    -3 -6 12 499.493 326.974
    -3 -6 11 1040.52 263.421
    -3 6 11 654.889 383.25
    -3 -6 11 911.255 460.371
    -3 -6 10 1317.11 283.914
    -3 6 10 989.418 393.754
    -3 -6 10 1000.79 344.212
    -3 -6 9 1788.34 297.916
    -3 6 9 1296.9 206.848
    -3 6 9 751.849 336.175
    -3 -6 9 1287.66 419.176
    -3 -6 8 8108.93 558.821
    -3 6 8 6962.05 199.955
    -3 6 8 8258.72 726.94
    -3 6 8 7637.99 420.867
    -3 -6 8 8169.6 788.258
    -3 -6 7 4418.82 435.493
    -3 6 7 4367.24 218.345
    -3 6 7 4753.32 346.103
    -3 6 7 5193.06 621.802
    -3 6 6 226.342 144.312
    -3 -6 6 -265.173 258.689
    -3 6 6 264.759 337.732
    -3 -6 5 25.7077 219.175
    -3 6 5 73.7281 351.348
    -3 -6 4 374.401 275.497
    -3 6 4 129.792 339.81
    -3 -6 3 788.547 301.83
    -3 6 3 1379.54 415.493
    -3 -6 2 9974.25 689.148
    -3 6 2 9252.05 763.337
    -3 -6 1 361.261 310.876
    -3 6 1 366.739 307.015
    -3 -6 0 326.555 287.179
    -3 6 0 324.434 368.917
    -3 -6 -1 3.22578 302.939
    -3 6 -1 423.614 331.668
    -3 -6 -2 514.989 357.06
    -3 6 -2 386.31 359.444
    -3 -6 -3 816.604 403.903
    -3 6 -3 561.569 329.185
    -3 -6 -4 -94.5907 290.439
    -3 6 -4 220.163 330.046
    -3 -6 -5 7244.88 729.459
    -3 6 -5 5973.72 647.641
    -3 -6 -6 1157.29 451.953
    -3 6 -6 1049.72 365.833
    -3 -6 -7 14765.2 962.627
    -3 6 -7 14291.2 877.654
    -3 -6 -8 9043.91 809.592
    -3 6 -8 10134 771.076
    -3 -6 -9 2166.28 491.148
    3 -6 9 2113.13 403.467
    -3 6 -9 2092.93 402.375
    -3 -6 -10 4911.11 692.225
    3 -6 10 5095.93 580.944
    -3 6 -10 5324.36 591.379
    -3 -6 -11 33969.2 1550.83
    3 -6 11 37282.5 1499.75
    -3 6 -11 35534.9 1329.24
    -3 -6 -12 -36.4248 417.994
    3 -6 12 15.3703 322.138
    -3 6 -12 182.659 315.375
    -3 -6 -13 19828.8 1244.03
    -3 6 -13 18014.6 967.531
    3 -6 13 20449.7 1203.25
    -3 -6 -14 5540.37 690.331
    -3 6 -14 6141.54 607.238
    3 -6 14 6444.08 714.844
    3 6 14 5870.37 631.905
    -3 -6 -15 628.613 377.412
    3 6 15 766.733 359.244
    3 -6 15 1230.77 467.985
    -3 6 -15 294.52 252.209
    -3 -6 -16 1018.85 422.715
    3 6 16 1420.54 391.102
    3 -6 16 1596.92 439.665
    -3 6 -16 1989.59 374.224
    -3 -6 -17 8087.02 858.736
    -3 6 -17 8541.87 673.322
    3 -6 17 7601.74 858.015
    3 6 17 8062.65 721.894
    -3 -6 -18 11.9624 394.809
    3 6 18 -261.745 337.632
    3 -6 18 342.048 324.026
    -3 -6 -19 960.2 460.241
    3 6 19 -250.269 301.279
    3 -6 19 881.261 380.079
    3 6 20 710.762 423.501
    -3 -6 -20 -311.744 380.95
    3 -6 20 455.747 430.426
    3 6 21 4925.38 647.022
    -3 -6 -21 5235.27 757.263
    3 -6 21 4337.33 748.94
    3 6 22 1312.41 407.543
    -3 -6 -22 1814.13 572.403
    3 -6 22 1136.55 346.439
    -3 -6 -23 2685.36 563.047
    3 -6 23 3382.66 688.209
    3 6 23 3187.44 558.826
    3 -6 24 3236.69 681.952
    3 6 24 1901.04 520.126
    -3 -6 -24 1508.78 488.794
    -3 -6 -25 1337.74 504.925
    3 6 25 1162.49 451.544
    3 -6 25 1293.59 550.615
    -3 -6 -26 1840.38 605.201
    3 -6 26 2221.53 625.469
    3 6 26 2413.27 559.939
    -3 -6 -27 6851.82 926.876
    3 -6 27 7062.52 1003.21
    3 6 27 5689 781.984
    -3 -6 -28 321.887 487.02
    -3 -7 26 124.974 401.122
    -3 -7 25 2608.77 677.391
    -3 -7 24 45.7118 454.906
    -3 -7 23 2391.15 637.542
    -3 -7 22 4445.2 733.961
    -3 7 21 157.531 327.473
    -3 -7 21 204.735 465.965
    -3 -7 20 4959.28 846.497
    -3 7 20 5615.71 686.609
    -3 7 19 933.778 394.721
    -3 -7 19 1639.89 537.95
    -3 7 18 668.769 374.412
    -3 -7 18 -229.637 351.918
    -3 7 17 3073.73 530.435
    -3 -7 17 2444.3 592.536
    -3 7 16 -77.5054 301.983
    -3 -7 16 -510.345 507.311
    -3 7 15 21883.5 1209.87
    -3 -7 15 21040.5 1365.95
    -3 7 14 3863.68 586.922
    -3 -7 14 3789.57 625.414
    -3 7 13 2941.16 530.045
    -3 -7 13 4013.89 663.216
    -3 -7 12 2285.04 318.49
    -3 7 12 1116.29 404.276
    -3 -7 12 2181.19 552.328
    -3 -7 11 5773.01 457.453
    -3 7 11 5548.68 653.691
    -3 -7 11 4846.58 642.724
    -3 -7 10 1065.44 325.776
    -3 7 10 1406.47 463.788
    -3 -7 10 687.322 440.121
    -3 -7 9 113095 2136.67
    -3 7 9 115551 2634.42
    -3 -7 9 110511 2594.28
    -3 -7 8 7605.72 608.659
    -3 7 8 6393.83 682.284
    -3 -7 8 6150.5 665.832
    -3 -7 7 14169.5 835.825
    -3 7 7 13774.3 941.21
    -3 -7 7 13096.7 932.268
    -3 -7 6 12210.4 782.347
    -3 7 6 11788.8 886.164
    -3 -7 6 11695.7 882.444
    -3 -7 5 13107.9 852.872
    -3 7 5 13451.4 981.323
    -3 -7 5 13223.5 895.621
    -3 -7 4 59.2133 283.13
    -3 7 4 1064.69 462.978
    -3 -7 4 1219.76 467.107
    -3 -7 3 31570.4 1311.02
    -3 7 3 30135.5 1391.27
    -3 -7 2 18279.9 1009.7
    -3 7 2 18688.6 1104.42
    -3 -7 1 31498.1 1328.73
    -3 7 1 31395.7 1385.34
    -3 -7 0 832.72 410.924
    -3 7 0 435.682 323.981
    -3 -7 -1 26966.6 1273.66
    -3 7 -1 28808.6 1331.12
    -3 -7 -2 2679.45 568.212
    -3 7 -2 2395.78 515.601
    -3 -7 -3 907.866 391.117
    -3 7 -3 815.644 381.156
    -3 -7 -4 4255.37 639.043
    -3 7 -4 3319.84 577.178
    -3 -7 -5 24441.4 1320.13
    -3 7 -5 21849.1 1166.18
    -3 -7 -6 446.578 405.95
    -3 7 -6 97.8641 351.223
    -3 -7 -7 23827.4 1351.76
    -3 7 -7 22689.7 1176.87
    -3 -7 -8 143.352 460.416
    -3 7 -8 839.159 427.715
    3 -7 9 6153.93 650.898
    -3 7 -9 6383.3 692.981
    -3 -7 -9 6128.56 757.371
    -3 -7 -10 3275.7 618.34
    3 -7 10 3136.49 515.226
    -3 7 -10 3182.62 536.159
    -3 -7 -11 15317.6 1157.93
    3 -7 11 17366.5 1071.63
    -3 7 -11 15342.1 969.742
    -3 -7 -12 606.857 509.326
    3 -7 12 -168.639 320.089
    -3 7 -12 158.963 303.11
    -3 -7 -13 10785.5 978.909
    3 -7 13 10471.4 888.632
    -3 7 -13 10692.4 824.574
    -3 -7 -14 9290.15 941.08
    -3 7 -14 7842.84 687.385
    3 -7 14 9000.33 862.901
    3 7 14 8486.43 746.642
    -3 -7 -15 13845.8 1136.57
    -3 7 -15 11299.9 813.756
    3 -7 15 12440.1 1028.84
    3 7 15 11478.7 863.209
    -3 -7 -16 186.661 414.982
    3 7 16 -315.332 310.519
    3 -7 16 -568.081 398.373
    -3 -7 -17 12162.7 1092.65
    -3 7 -17 10151 777.604
    3 -7 17 9200.01 927.782
    3 7 17 9812.5 804.645
    3 7 18 3432.85 541.904
    -3 -7 -18 4217.67 693.179
    3 -7 18 3910 652.31
    -3 -7 -19 883.578 502.429
    3 7 19 1471.74 424.979
    3 -7 19 1028 482.882
    -3 -7 -20 20033.6 1375.26
    3 -7 20 18122.1 1350.93
    3 7 20 17324.2 1062.54
    3 7 21 4853.38 634.55
    -3 -7 -21 4975.81 758.241
    3 -7 21 4625.79 805.035
    3 7 22 -229.385 367.031
    -3 -7 -22 325.528 504.157
    3 -7 22 795.495 456.062
    3 7 23 78.2499 378.657
    -3 -7 -23 119.622 476.454
    3 -7 23 249.938 485.202
    -3 -7 -24 204.397 439.658
    3 -7 24 1244.87 568.994
    3 7 24 494.493 350.188
    -3 -7 -25 539.095 477.472
    3 -7 25 403.866 398.25
    3 7 25 -717.587 495.443
    -3 -7 -26 1629.93 636.57
    3 -7 26 1299.89 559.872
    -3 -7 -27 0.25426 447.382
    -3 -7 -28 1381.33 711.811
    -3 -7 -29 755.205 575.694
    -3 -8 24 1237.14 540.669
    -3 -8 23 -282.227 386.006
    -3 -8 22 931.615 439.876
    -3 8 21 14927.4 1103.85
    -3 -8 21 16496.3 1361.45
    -3 8 20 -387.505 390.274
    -3 -8 20 460.135 479.8
    -3 8 19 252.56 347.238
    -3 -8 19 307.182 422.827
    -3 8 18 -844.679 430.407
    -3 -8 18 -95.0224 477.107
    -3 8 17 1908.35 501.226
    -3 -8 17 1412.19 589.817
    -3 8 16 4031.38 639.889
    -3 -8 16 3435.91 689.117
    -3 8 15 7752.67 802.872
    -3 -8 15 7710.21 925.963
    -3 8 14 3367.32 582.848
    -3 -8 14 3713.42 663.982
    -3 8 13 91.1097 358.323
    -3 -8 13 -41.5841 448.357
    -3 8 12 186.194 374.52
    -3 -8 12 138.419 386.047
    -3 -8 11 -24.9085 196.676
    -3 8 11 172.483 337.413
    -3 -8 11 736.249 471.305
    -3 -8 10 3336.56 439.676
    -3 8 10 3867.09 622.008
    -3 -8 10 3743.75 593.438
    -3 -8 9 2111.75 365.797
    -3 -8 9 2413.47 501.212
    -3 8 9 3162.48 575.887
    -3 -8 8 2057.12 388.81
    -3 -8 8 1555.24 434.999
    -3 8 8 1602.14 472.299
    -3 -8 7 996.713 327.841
    -3 -8 7 547.028 314.495
    -3 8 7 1506.45 486.345
    -3 -8 6 5184.04 653.095
    -3 -8 6 4514.65 562.274
    -3 8 6 4841.71 643.513
    -3 -8 5 -26.2107 319.82
    -3 -8 5 572.849 372.348
    -3 8 5 102.966 399.349
    -3 -8 4 3987.75 564.883
    -3 -8 4 3971.19 555.272
    -3 8 4 4287.07 678.458
    -3 -8 3 20333.7 1144.78
    -3 8 3 20915.9 1201.98
    -3 -8 3 20068.3 1071.73
    -3 -8 2 1207.01 415.34
    -3 -8 2 1939.13 428.98
    -3 8 2 1805.36 468.212
    -3 -8 1 2523.72 535.811
    -3 -8 1 3513.6 532.541
    -3 8 1 3466.45 602.943
    -3 -8 0 32975.8 1504.03
    -3 8 0 33353.4 1524.88
    -3 -8 0 32485.6 1277.76
    -3 -8 -1 10542 920.961
    -3 8 -1 10712.5 921.464
    -3 8 -2 886.477 419.824
    -3 -8 -2 2019.4 563.611
    -3 -8 -3 6180.78 725.198
    -3 8 -3 6242.9 747.027
    -3 8 -4 5457.27 705.79
    -3 -8 -4 5326.48 740.461
    -3 8 -5 -334.43 431.199
    -3 -8 -5 879.095 524.997
    -3 8 -6 6831.5 767.731
    -3 -8 -6 8928.83 900.401
    -3 8 -7 3942.34 635.664
    -3 -8 -7 3169.7 641.978
    -3 8 -8 9460.37 841.453
    -3 -8 -8 10587.2 1020.38
    -3 -8 -9 7404.88 849.649
    3 -8 9 6922.78 709.056
    -3 8 -9 7267.09 771.243
    -3 -8 -10 -323.06 443.47
    3 -8 10 126.759 288.466
    -3 8 -10 52.6783 319.997
    -3 -8 -11 10984.8 1010.95
    3 -8 11 9618.83 842.733
    -3 8 -11 8935.54 795.095
    -3 -8 -12 -26.2856 394.735
    3 -8 12 -251.682 321.777
    -3 8 -12 492.68 380.981
    -3 -8 -13 7015.82 863.343
    -3 8 -13 4953.53 638.045
    3 -8 13 5417.66 690.805
    -3 -8 -14 983.002 492.329
    3 -8 14 650.823 378.523
    -3 8 -14 654.792 346.297
    -3 -8 -15 2777.1 680.885
    3 -8 15 2224.87 535.6
    3 8 15 2618.54 506.653
    -3 8 -15 2633.18 550.733
    -3 -8 -16 1145.62 591.927
    3 -8 16 1274.07 452.936
    3 8 16 906.603 391.824
    -3 8 -16 1332.48 411.867
    -3 -8 -17 4237.18 705.078
    3 8 17 3136.96 525.911
    3 -8 17 3698.6 645.792
    -3 8 -17 4091.47 561.333
    -3 -8 -18 94.3624 459.344
    3 -8 18 -205.1 335.949
    3 8 18 -425.47 340.77
    -3 -8 -19 1412.82 585.661
    3 8 19 1212.59 400.832
    3 -8 19 1699.33 488.298
    -3 -8 -20 -2.29439 441.405
    3 8 20 67.8817 345.697
    3 -8 20 109.989 308.55
    3 8 21 645.239 346.633
    -3 -8 -21 1684.23 653.209
    3 -8 21 1374.35 494.365
    3 8 22 87.8859 328.807
    -3 -8 -22 407.308 514.053
    3 -8 22 114.848 477.864
    3 8 23 765.333 411.587
    -3 -8 -23 737.961 467.181
    3 -8 23 1353.11 563.45
    -3 -8 -24 1198.27 585.394
    3 -8 24 461.708 373.563
    -3 -8 -25 451.196 451.195
    -3 -8 -26 740.612 622.759
    -3 -8 -27 2414.02 751.491
    -3 -9 23 1770.36 537.014
    -3 -9 22 31.5378 338.514
    -3 9 21 7465.33 861.049
    -3 -9 21 6424.83 890.955
    -3 9 20 -553.352 417.669
    -3 -9 20 -117.641 366.003
    -3 9 19 2439.75 554.163
    -3 -9 19 2485.35 626.963
    -3 9 18 116.709 346.173
    -3 -9 18 440.498 395.226
    -3 9 17 828.604 386.204
    -3 -9 17 1397.71 531.6
    -3 9 16 -65.4322 388.608
    -3 -9 16 -147.09 395.477
    -3 9 15 18485.3 1244.38
    -3 -9 15 17137.7 1343.95
    -3 9 14 1704.59 498.076
    -3 -9 14 1603.94 532.596
    -3 -9 13 2645.48 618.147
    -3 9 13 2595.61 564.143
    -3 -9 12 816.55 420.169
    -3 9 12 1740.84 496.561
    -3 -9 11 1664.96 497.978
    -3 9 11 1908.42 468.109
    -3 -9 10 942.068 315.963
    -3 -9 10 1229.04 490.851
    -3 -9 9 27755.9 1167.25
    -3 9 9 29466.6 1499.72
    -3 -9 9 26076.3 1456.56
    -3 -9 8 139.481 252.166
    -3 -9 8 168.186 368.821
    -3 9 8 1051.81 500.869
    -3 -9 7 5922.11 619.378
    -3 -9 7 5696.18 703.483
    -3 9 7 5171.62 703.152
    -3 -9 6 4249.74 530.735
    -3 -9 6 3460.79 562.308
    -3 9 6 3963.66 672.071
    -3 -9 5 30086.6 1349.76
    -3 9 5 29756.3 1521.93
    -3 -9 5 28656.4 1376.59
    -3 -9 4 14095.7 992.797
    -3 9 4 12217.2 1018.93
    -3 -9 4 13345.3 923.651
    -3 -9 3 44355.5 1721.64
    -3 9 3 40914.3 1775.79
    -3 -9 3 41836.1 1584.81
    -3 -9 2 23053.7 1290.59
    -3 9 2 21420.2 1278.25
    -3 -9 2 21822 1119.97
    -3 -9 1 23553.2 1340.18
    -3 9 1 23395.6 1342.15
    -3 -9 1 23920.1 1141.88
    -3 -9 0 145.496 356.408
    -3 -9 0 488.589 331.667
    -3 9 0 484.805 438.581
    -3 -9 -1 30430.4 1582.55
    -3 9 -1 29815.8 1524.4
    -3 -9 -1 29483.2 1203.15
    -3 9 -2 1003.89 507.375
    -3 -9 -2 1221.01 524.494
    -3 -9 -2 600.209 270.369
    -3 9 -3 2963.54 591.449
    -3 -9 -3 4010.79 689.869
    -3 -9 -3 3222.92 431.005
    -3 9 -4 155.434 356.22
    -3 -9 -4 -468.198 456.738
    -3 -9 -4 291.073 250.889
    -3 9 -5 5347.87 703.929
    -3 -9 -5 6701.45 852.909
    -3 -9 -5 6021.44 518.435
    -3 9 -6 899.895 423.476
    -3 -9 -6 489.133 371.059
    -3 -9 -7 15256.7 1207.56
    -3 9 -7 11146.9 935.951
    -3 9 -8 2436.34 570.749
    -3 -9 -8 2494.33 633.76
    -3 9 -9 2968.59 589.678
    -3 -9 -9 2521.8 565.95
    -3 9 -10 4046.61 641.579
    -3 -9 -10 3624.78 739.77
    3 -9 10 4012.35 603.919
    -3 -9 -11 15758.4 1222.75
    3 -9 11 15187.5 1074.72
    -3 9 -11 13668.3 1040.6
    -3 -9 -12 303.996 444.672
    3 -9 12 508.195 354.075
    -3 9 -12 995.556 458.587
    -3 -9 -13 22525.6 1516.04
    3 -9 13 21590.4 1357.51
    -3 9 -13 19667.1 1211.33
    -3 -9 -14 1630.43 534.256
    3 -9 14 578.743 380.44
    -3 9 -14 436.972 348.007
    -3 -9 -15 5499.56 817.099
    3 -9 15 4206.45 662.159
    -3 9 -15 4884 661.801
    -3 -9 -16 841.19 571.745
    3 -9 16 784.164 445.89
    3 9 16 993.009 417.783
    -3 9 -16 797.955 389.713
    -3 -9 -17 5856.01 910.645
    3 9 17 3926.53 566.202
    3 -9 17 5205.6 757.091
    3 9 17 6939.82 757.308
    -3 9 -17 4160.84 636.402
    -3 -9 -18 481.692 553.434
    3 9 18 127.676 326.916
    3 -9 18 1070.02 449.788
    3 9 19 2095.73 468.476
    -3 -9 -19 2297.14 604.912
    3 -9 19 2596.02 631.88
    3 9 20 1977.33 425.556
    3 -9 20 2613.6 702.379
    -3 -9 -20 3193.56 638.558
    -3 -9 -21 1151.37 489.181
    3 9 21 1336.11 421.54
    3 -9 21 1087.58 500.439
    -3 -9 -22 487.95 433.388
    3 -9 22 765.659 502.793
    -3 -9 -23 52.5751 432.831
    -3 -9 -24 2000.71 677.343
    -3 10 21 4381.81 783.918
    -3 -10 21 2863.67 680.533
    -3 10 20 519.117 452.398
    -3 -10 20 900.294 537.032
    -3 10 19 75.5103 352.28
    -3 -10 19 647.4 520.926
    -3 10 18 86.0193 459.94
    -3 -10 18 -736.554 480.462
    -3 10 17 2107.31 546.56
    -3 -10 17 1229.42 537.903
    -3 10 16 5266.1 780.58
    -3 -10 16 5412.52 821.564
    -3 -10 15 623.068 416.338
    -3 10 15 1130.09 407.492
    -3 -10 14 508.318 359.602
    -3 10 14 594.679 476.735
    -3 -10 13 427.549 459.642
    -3 10 13 107.745 412.63
    -3 -10 12 4440.56 765.985
    -3 10 12 4478.42 658.413
    -3 10 11 8328.95 880.529
    -3 -10 11 7845.92 913.598
    -3 -10 10 294.501 394.474
    -3 10 10 -175.033 355.996
    -3 -10 9 218.616 377.431
    -3 10 9 -102.42 363.632
    -3 -10 8 1003.95 440.64
    -3 10 8 1106.51 450.955
    -3 -10 8 2425.48 449.722
    -3 -10 7 -574.735 396.651
    -3 -10 7 -222.905 411.738
    -3 10 7 526.505 347.878
    -3 -10 6 376.318 308.477
    -3 -10 6 346.535 352.676
    -3 10 6 365.423 381.061
    -3 -10 5 1084.96 371.374
    -3 -10 5 625.121 354.372
    -3 10 5 1544.76 550.266
    -3 -10 4 -379.834 376.69
    -3 -10 4 -298.486 390.708
    -3 10 4 521.194 419.962
    -3 -10 3 1035.46 397.614
    -3 -10 3 1333.31 445.635
    -3 10 3 1534.51 497.611
    -3 -10 2 365.221 303.817
    -3 -10 2 1547.11 430.299
    -3 10 2 1277.51 498.538
    -3 -10 1 145.528 376.323
    -3 -10 1 374.427 326.165
    -3 10 1 84.2223 396.565
    -3 10 0 5262.67 754.543
    -3 -10 0 4807.22 680.773
    -3 -10 0 5656.85 627.337
    -3 10 -1 -503.179 406.079
    -3 -10 -1 309.748 366.554
    -3 -10 -1 41.065 261.195
    -3 10 -2 310.627 430.856
    -3 -10 -2 -107.83 430.213
    -3 -10 -2 627.939 328.815
    -3 10 -3 2571.81 588.855
    -3 -10 -3 2808.52 626.28
    -3 10 -4 697.538 492.835
    -3 -10 -4 211.597 434.488
    -3 10 -5 431.637 425.964
    -3 -10 -5 235.967 494.598
    -3 10 -6 1789.36 493.044
    -3 -10 -6 1654 523.121
    -3 10 -7 2695.5 536.934
    -3 -10 -7 2722.32 591.542
    -3 10 -8 -187.988 417.026
    -3 -10 -8 374.882 489.097
    -3 10 -9 1613.58 521.926
    -3 -10 -9 865.434 438.314
    -3 10 -10 363.973 376.44
    -3 -10 -10 87.9184 397.083
    -3 10 -11 -121.413 325.998
    -3 -10 -11 595.411 543.814
    -3 -10 -12 1534.49 547.572
    3 -10 12 1164.94 439.158
    -3 10 -12 462.509 394.264
    -3 -10 -13 5933.81 905.654
    3 -10 13 4833.43 747.043
    -3 10 -13 5507.94 775.642
    -3 -10 -14 2124.12 628.191
    3 -10 14 1768.02 481.627
    -3 10 -14 2200.39 541.352
    -3 -10 -15 673.43 489.356
    3 -10 15 75.7337 367.659
    -3 10 -15 642.45 412.543
    -3 -10 -16 2716.06 689.343
    3 -10 16 2661.04 593.549
    3 10 16 2830.5 559.938
    3 10 16 2688.99 521.548
    -3 10 -16 2242.5 496.768
    -3 -10 -17 992.82 527.096
    3 10 17 603.937 382.331
    3 -10 17 1195.56 476.182
    3 10 17 439.39 371.126
    -3 -10 -18 3203.48 644.814
    3 10 18 1872.43 476.793
    3 -10 18 3548.75 747.601
    -3 -10 -19 4814.18 866.67
    3 -10 19 4262.35 765.665
    -3 -10 -20 264.094 608.309
    3 -10 20 134.001 368.218
    -3 -10 -21 1307.41 623.437
    3 -10 21 1862.98 584.139
    -3 11 20 1788.17 590.791
    -3 11 19 1768.15 563.974
    -3 -11 19 1441.49 607.628
    -3 11 18 781.222 529.484
    -3 -11 18 150.786 431.143
    -3 11 17 2279.75 631.893
    -3 -11 17 882.244 463.188
    -3 -11 16 724.982 504.918
    -3 11 16 841.865 549.49
    -3 -11 15 1189.37 384.322
    -3 11 15 2160.38 615.414
    -3 -11 14 4478.94 778.872
    -3 11 14 5024.66 804.809
    -3 -11 13 301.177 449.739
    -3 11 13 130.199 372.187
    -3 -11 12 733.104 418.398
    -3 11 12 2523.4 613.161
    -3 -11 11 1017.46 519.817
    -3 11 11 521.352 429.941
    -3 -11 10 4419.66 716.383
    -3 11 10 4616.36 761.962
    -3 -11 9 140.457 338.108
    -3 11 9 310.843 413.139
    -3 -11 8 5377.42 783.289
    -3 11 8 4734.36 715.065
    -3 -11 7 201.9 286.458
    -3 -11 7 7.72831 393.753
    -3 11 7 -283.628 338.468
    -3 -11 6 42.836 314.485
    -3 -11 6 1182.04 586.417
    -3 11 6 688.515 416.108
    -3 -11 5 4929.92 654.672
    -3 -11 5 5000.35 706.203
    -3 11 5 5258.07 790.783
    -3 -11 4 1263.76 452.815
    -3 -11 4 1501.35 474.532
    -3 11 4 1108.83 467.422
    -3 -11 3 2708.1 580.949
    -3 -11 3 2385.92 540.487
    -3 11 3 2139.38 539.125
    -3 -11 2 1378.63 472.686
    -3 -11 2 1316.61 443.886
    -3 11 2 943.601 550.061
    -3 -11 1 2131.76 508.649
    -3 11 1 2887.17 664.378
    -3 -11 0 93.4576 399.73
    -3 11 0 99.4183 495.799
    -3 11 -1 7832.36 895.549
    -3 -11 -1 8370.9 931.144
    -3 11 -2 6.94571 334.279
    -3 -11 -2 275.204 382.627
    -3 11 -3 503.974 481.207
    -3 -11 -3 2038.4 654.099
    -3 11 -4 -371.219 451.88
    -3 -11 -4 -129.26 465.315
    -3 11 -5 -158.416 518.588
    -3 -11 -5 824.366 528.641
    -3 11 -6 -104.404 422.209
    -3 -11 -6 1341.12 572.263
    -3 11 -7 834.92 536.964
    -3 -11 -7 2203.11 660.828
    -3 11 -8 2785.33 663.203
    -3 -11 -8 3702.46 742.643
    -3 11 -9 295.185 396.637
    -3 -11 -9 -633.076 476.334
    -3 11 -10 788.689 497.06
    -3 -11 -10 908.208 630.052
    -3 -11 -11 -497.814 438.01
    -3 11 -11 152.164 435.672
    -3 -11 -12 13211.1 1324.06
    -3 11 -12 11115.3 1041.47
    -3 -11 -13 253.303 467.318
    -3 11 -13 829.793 489.516
    -3 -11 -14 760.068 496.965
    3 11 14 487.303 460.763
    -3 11 -14 658.815 435.505
    3 11 15 523.413 446.471
    -3 -11 -15 123.047 459.582
    3 -11 15 1120.03 487.359
    -3 11 -15 749.25 516.542
    -3 -11 -16 -97.7951 548.476
    3 11 16 48.6482 367.638
    3 -11 16 452.37 410.781
    3 11 16 148.383 383.292
    -3 11 -16 163.363 506.349
    -3 -11 -17 766.586 513.592
    3 -11 17 9.09848 412.212
    3 -11 18 160.469 473.003
    3 -11 19 1152.42 585.03
    -3 -12 16 1076.22 507.663
    -3 12 16 1861.39 654.698
    -3 -12 15 634.982 447.51
    -3 12 15 -346.477 523.618
    -3 -12 14 389.038 435.142
    -3 12 14 1010.21 509.897
    -3 -12 13 475.423 378.949
    -3 12 13 57.6584 396.311
    -3 -12 12 460.731 413.431
    -3 12 12 386.24 446.473
    -3 -12 11 184.589 377.365
    -3 12 11 461.022 430.698
    -3 -12 10 -34.049 358.8
    -3 12 10 9.89494 401.779
    -3 -12 9 171.454 357.406
    -3 12 9 37.3017 394.448
    -3 -12 8 2187.21 530.794
    -3 12 8 1303.53 482.709
    -3 -12 7 588.667 387.88
    -3 12 7 1478.26 478.257
    -3 -12 6 2280.44 512.898
    -3 12 6 2643.79 645.794
    -3 -12 5 261.526 348.391
    -3 12 5 -715.595 543.155
    -3 -12 4 634.241 456.694
    -3 12 4 -449.364 527.492
    -3 -12 3 -271.423 398.844
    -3 12 3 -37.7862 479.427
    -3 -12 2 -787.418 433.577
    -3 12 2 -1083.48 502.648
    -3 -12 1 -17.7887 356.928
    -3 12 1 -62.1898 435.367
    -3 -12 0 5937.6 856.558
    -3 12 0 4381.95 733.9
    -3 -12 -1 660.022 486.793
    -3 12 -1 917.819 474.014
    -3 -12 -2 960.471 551.811
    -3 12 -2 768.212 525.234
    -3 -12 -3 -135.764 487.709
    -3 12 -3 560.944 534.796
    -3 12 -4 -216.411 454.162
    -3 -12 -4 -432.856 478.54
    -3 12 -5 -31.1752 398.541
    -3 -12 -5 -776.154 596.569
    -3 12 -6 2975.42 690.268
    -3 -12 -6 4321.47 846.626
    -3 12 -7 492.152 442.541
    -3 -12 -7 965.624 586.928
    -3 12 -8 596.057 589.968
    -3 -12 -8 -992.414 596.517
    -3 -12 -9 898.094 624.485
    -3 12 -9 -789.772 563.281
    -3 -12 -10 373.003 468.553
    -3 12 -10 1694.51 601.734
    -3 -12 -11 357.141 511.31
    -3 12 -11 279.731 468.266
    -3 -12 -12 1407.4 719.798
    -3 12 -12 170.878 524.673
    3 12 13 1347.82 569.694
    -3 12 -13 1139.2 507.836
    3 12 14 911.946 481.515
    -3 12 -14 1612.59 648.5
    3 12 15 1789.5 581.026
    -3 12 -15 632.378 444.697
    3 12 16 2257.73 570.264
    -3 -13 14 2797.72 674.479
    -3 -13 13 -117.642 418.156
    -3 -13 12 746.903 453.965
    -3 -13 11 -104.795 341.673
    -3 13 6 1188.26 618.315
    -3 13 5 146.863 520.948
    -3 -13 4 -93.6963 398.979
    -3 13 4 -197.15 431.376
    -3 -13 3 1468.33 516.727
    -3 13 3 1568.25 632.517
    -3 -13 2 40.0759 433.17
    -3 13 2 866.289 535.682
    -3 -13 1 2830.14 668.977
    -3 13 1 3031.46 734.914
    -3 -13 0 -281.242 492.325
    -3 13 0 -503.691 480.401
    -3 -13 -1 800.355 509.803
    -3 13 -1 1187.78 542.061
    -3 -13 -2 971.592 609.542
    -3 13 -2 2404.6 725.176
    -3 -13 -3 2600.18 747.921
    -3 13 -3 2204.18 706.372
    -3 -13 -4 212.623 456.94
    -3 13 -4 472.224 481.86
    -3 -13 -5 1603.22 582.516
    -3 13 -5 1724.76 574.425
    -3 -13 -6 2078.93 625.673
    -3 13 -6 414.719 463.745
    -3 -13 -7 584.946 523.291
    -3 13 -7 1515.83 682.967
    -3 13 -8 834.279 620.449
    -3 13 -9 -143.014 503.015
    -3 13 -10 -395.225 562.378
    -3 13 -11 303.172 458.419
    -3 13 -12 3742.01 821.189
    -3 13 -13 -374.873 521.568
    -3 13 -14 990.393 545.996
    -3 13 -15 392.832 439.536
    -3 -14 2 -125.072 449.554
    -3 -14 1 1684.05 656.038
    -3 -14 0 534.301 510.39
    -3 -14 -1 1097.43 631.382
    -4 0 30 4885.35 722.746
    4 0 -30 4793.77 854.618
    4 0 -29 -244.59 499.595
    -4 0 29 -475.68 419.228
    4 0 -28 -43.4132 456.259
    -4 0 28 880.217 488.444
    -4 0 27 -68.9843 359.515
    4 0 -27 -252.925 499.523
    4 0 -26 4139.31 716.775
    -4 0 26 3613.83 656.805
    4 0 -25 1174.92 426.888
    -4 0 25 93.0674 360.106
    4 0 -24 1234.7 492.869
    -4 0 24 1872.99 498.152
    4 0 -23 -229.909 376.872
    -4 0 23 236.394 296.216
    4 0 -22 18181.1 1108.95
    -4 0 22 20344.5 1214.55
    4 0 -21 260.56 351.267
    -4 0 21 -333.736 360.781
    -4 0 21 -140.146 263.354
    4 0 -20 3351.53 564.733
    -4 0 20 2737.39 425.206
    -4 0 20 1960.24 445.966
    -4 0 19 123.964 269.479
    -4 0 19 -17.1214 346.307
    4 0 -19 116.503 380.3
    -4 0 18 691.64 298.616
    4 0 -18 691.287 392.262
    -4 0 17 1041.7 341.322
    4 0 -17 206.226 357.308
    4 0 -16 100315 2116.6
    -4 0 16 108401 2207.92
    -4 0 15 -171.179 282.975
    4 0 -15 -338.76 335.385
    4 0 -14 16511.5 807.173
    -4 0 14 16120.1 875.379
    -4 0 13 745.23 355.704
    4 0 -13 -757.409 326.174
    4 0 -12 915.408 296.844
    -4 0 12 1405.13 344.318
    4 0 -11 -369.748 257.345
    -4 0 11 364.812 292.56
    -4 0 10 194442 2815.5
    4 0 -10 195081 2228.73
    -4 0 9 1139.32 340.942
    4 0 -9 37.7936 198.5
    -4 0 8 119195 2153.54
    4 0 -8 117331 1550.08
    -4 0 7 128.412 235.474
    -4 0 6 79125.2 1734.38
    -4 0 5 399.159 254.865
    -4 0 4 2242.45 366.442
    -4 0 3 438.84 244.421
    -4 0 2 18628.7 823.896
    -4 0 1 221.066 289.001
    -4 0 0 222457 2704.84
    -4 0 -1 67.7452 220.332
    -4 0 -2 5973.9 485.161
    4 0 2 6551.9 469.071
    -4 0 -3 466.134 240.943
    4 0 3 169.684 229.333
    -4 0 -4 52921.7 1257.08
    4 0 4 50658.6 1251.7
    -4 0 -5 50.6021 208.195
    4 0 5 -134.141 233.502
    -4 0 -6 173531 2184.69
    4 0 6 173765 2390.24
    4 0 7 237.538 287.054
    -4 0 -7 30.5041 172.745
    4 0 8 65284.2 1553.07
    -4 0 -8 62543.4 1276.23
    4 0 9 225.259 281.779
    -4 0 -9 165.705 171.48
    4 0 10 3296.35 446.102
    -4 0 -10 3898.82 439.295
    -4 0 -10 4128.45 342.576
    4 0 11 -437.15 350.333
    -4 0 -11 -189.738 152.729
    -4 0 -11 27.7193 248.049
    4 0 12 12343.1 534.593
    4 0 12 12572.6 805.154
    -4 0 -12 13246.7 779.171
    -4 0 -12 12384 540.162
    -4 0 -13 356.793 245.399
    4 0 13 -46.7123 132.225
    4 0 13 576.357 411.405
    -4 0 -14 21751 988.181
    4 0 14 21972 653.105
    4 0 14 22900.4 1121.61
    -4 0 -14 21030.4 919.58
    -4 0 -15 -500.458 415.559
    -4 0 -15 -9.47683 254.936
    4 0 15 499.344 385.931
    -4 0 -16 7292.54 618.322
    -4 0 -16 6702.21 574.377
    4 0 16 5673.32 644.972
    -4 0 -17 541.484 278.846
    -4 0 -17 -44.8807 339.221
    4 0 17 -477.616 424.718
    -4 0 -18 109.964 260.36
    4 0 18 483.605 408.386
    -4 0 -19 19.1886 262.528
    -4 0 -19 -400.744 374.667
    4 0 19 164.875 358.346
    -4 0 -20 2987.52 468.797
    4 0 20 2896.69 584.593
    -4 0 -20 2312.23 478.594
    4 0 21 444.078 408.445
    -4 0 -21 480.91 286.129
    -4 0 -21 -88.0068 355
    -4 0 -22 22381.3 1120.55
    -4 0 -22 20566.6 1188.31
    -4 0 -23 -149.567 304.893
    -4 0 -23 392.458 459.049
    -4 0 -24 1739.16 535.932
    -4 0 -25 -791.101 366.54
    -4 0 -26 1295.58 521.918
    -4 0 -27 -374.565 423.694
    -4 0 -28 1204.06 589.033
    -4 0 -29 846.89 505.311
    -4 0 -30 449.965 566.963
    -4 0 -31 -414.667 555.375
    -4 -1 32 -117.858 404.127
    -4 -1 31 729.657 348.754
    -4 -1 30 3077.02 640.883
    4 1 -30 2682.04 653.812
    4 1 -29 795.173 508.245
    -4 -1 29 61.24 360.228
    4 1 -28 13847.4 1154.22
    -4 1 28 13863 1092.38
    -4 -1 28 13184 1166.88
    -4 1 27 228.33 370.533
    -4 -1 27 -430.217 410.353
    4 1 -27 -197.008 427.918
    4 1 -26 446.083 468.801
    -4 1 26 -437.921 410.841
    -4 -1 26 518.294 417.258
    4 -1 -25 756.686 573.436
    4 1 -25 -189.086 375.107
    -4 1 25 52.9942 331.685
    -4 -1 25 -230.63 396.252
    4 -1 -24 2629.72 664.495
    4 1 -24 2460.98 555.444
    -4 1 24 2266.99 515.328
    -4 -1 24 2403.18 582.439
    4 1 -23 195.051 417.582
    -4 1 23 1010.89 386
    -4 -1 23 519.185 437.947
    4 -1 -22 42366.2 1748.26
    -4 -1 22 45278.4 1904.34
    -4 1 22 45159.5 1717.88
    -4 1 22 46533.7 1501.75
    -4 1 21 155.183 271.054
    4 1 -21 68.9381 432.553
    4 -1 -21 739.152 499.273
    -4 -1 21 92.9486 307.381
    -4 1 21 -232.011 346.113
    4 1 -20 2123.72 474.758
    -4 1 20 2122.08 391.968
    4 -1 -20 1719.33 481.668
    -4 -1 20 1809.58 447.495
    -4 1 20 2322.35 459.012
    4 1 -19 632.386 339.398
    -4 1 19 -76.1206 239.081
    4 -1 -19 1069.2 503.448
    -4 -1 19 906.407 440.753
    -4 1 19 335.563 326.94
    4 1 -18 1642.15 454.785
    -4 1 18 917.283 324.747
    4 -1 -18 1040.2 535.865
    -4 -1 18 1401.69 505.343
    -4 1 18 1651.01 477.443
    -4 1 17 549.897 317.011
    4 -1 -17 973.111 542.89
    4 1 -17 -537.863 375.576
    -4 1 16 12.7316 291.025
    4 1 -16 315.046 308.992
    -4 -1 16 170.209 293.069
    -4 -1 15 1540.77 374.325
    -4 1 15 1127.84 346.173
    4 -1 -15 2293.94 563.161
    4 1 -15 1060.91 376.274
    -4 1 14 6033.6 588.631
    4 1 -14 6943.38 565.959
    -4 -1 14 7101.07 590.315
    -4 -1 13 1447.17 345.447
    -4 1 13 2303.64 432.283
    4 1 -13 2281.42 403.996
    -4 1 12 46207.3 1434.48
    4 1 -12 43449.4 1184.17
    -4 -1 12 45041.3 1408.37
    -4 -1 11 761.553 340.799
    -4 1 11 403.862 277.276
    4 1 -11 313.35 243.925
    -4 1 10 75063.9 1779.51
    4 1 -10 68205.9 1353.14
    -4 -1 10 72954 1737.39
    -4 -1 9 463.151 249.725
    -4 1 9 620.683 309.723
    4 1 -9 574.884 233.449
    -4 1 8 19075.6 899.793
    4 1 -8 18108.2 613.08
    -4 -1 8 16901.9 861.624
    -4 1 7 -274.739 243.104
    -4 -1 7 141.193 259.616
    4 1 -7 65.2455 147.04
    4 1 -6 70242.4 1004.62
    -4 1 6 72007.5 1678.01
    -4 1 6 75562.6 1187.47
    -4 -1 6 67693.6 1616.69
    4 1 -5 2962.46 202.293
    -4 -1 5 3061.86 425.542
    -4 1 5 2621.5 375.338
    -4 1 5 3108.86 266.139
    -4 1 4 25031.3 1000.32
    -4 1 4 27423.1 631.386
    4 1 -4 24841.1 462.044
    -4 -1 4 26540.7 989.862
    -4 1 3 21627.1 916.064
    -4 1 3 22267.5 540.582
    -4 -1 3 21047.9 877.499
    -4 1 2 6441.37 522.806
    4 -1 -2 6320.42 389.644
    -4 -1 2 6544 533.888
    -4 -1 1 704.1 270.085
    -4 1 1 639.317 272.046
    4 -1 -1 730 182.623
    -4 1 0 7503.99 559.99
    4 -1 0 6773.46 415.3
    -4 -1 0 7791.77 553.293
    -4 -1 -1 879.301 264.883
    -4 1 -1 893.324 269.001
    4 -1 1 908.779 233.699
    -4 -1 -2 144.339 201.103
    -4 1 -2 241.184 220.791
    4 -1 2 273.979 202.046
    4 -1 3 190.86 196.931
    -4 -1 -3 160.024 193.359
    -4 1 -3 277.894 208.165
    -4 1 -4 35611.4 1054.11
    4 -1 4 36991.7 1045.93
    -4 -1 -4 37086.1 1055.14
    -4 1 -5 3122.81 383.263
    -4 -1 -5 2975.68 338.226
    4 -1 5 3154.25 379.445
    -4 -1 -5 3255.62 230.699
    4 1 5 2984.46 407.173
    -4 1 -6 99985.9 1704.21
    -4 -1 -6 101788 1200.5
    4 -1 6 101384 1830.77
    4 1 6 100311 1871.56
    -4 -1 -6 99071.1 1657.33
    4 -1 7 1378.7 324.879
    -4 -1 -7 1695.41 335.396
    4 1 7 1760.61 319.936
    -4 -1 -7 1677.22 240.024
    -4 1 -7 1916.52 283.003
    -4 -1 -7 1676.52 258.9
    -4 1 -8 429.506 209.759
    -4 -1 -8 296.063 201.232
    4 1 8 596.884 315.949
    -4 -1 -8 541.996 283.594
    4 -1 8 280.451 268.555
    -4 -1 -9 1341.67 261.091
    4 1 9 1331.11 333.245
    -4 -1 -9 1649.39 330.073
    4 -1 9 1428.48 324.433
    -4 1 -9 1302.33 253.778
    4 1 10 1697.48 357.435
    -4 -1 -10 2358.45 312.146
    -4 1 -10 2003.12 264.129
    -4 -1 -10 1908.91 363.071
    4 -1 10 2185.21 409.238
    -4 1 -11 5530.52 394.699
    -4 -1 -11 5455.68 454.948
    -4 -1 -11 6384.24 550.793
    4 1 11 5939.03 592.644
    4 -1 11 5470.83 576.772
    -4 1 -12 87740.5 1422.98
    -4 -1 -12 87092.3 1660.46
    -4 -1 -12 91045.8 1986.8
    4 -1 12 88070.1 2030.89
    4 1 12 83249.8 1971.33
    4 1 13 97.6224 372.5
    -4 -1 -13 637.283 301.508
    -4 1 -13 761.39 186.082
    -4 -1 -13 979.378 321.666
    -4 1 -13 526.246 267.693
    4 1 13 508.345 169.238
    4 -1 13 317.875 357.447
    4 -1 13 483.394 164.353
    4 1 14 1213.83 466.756
    4 -1 14 899.381 172.305
    -4 1 -14 865.807 194.953
    -4 -1 -14 439.65 342.367
    -4 -1 -14 481.53 246.632
    -4 1 -14 871.954 282.24
    4 1 14 817.079 180.212
    4 -1 14 -89.7606 438.298
    -4 1 -15 881.559 182.193
    -4 -1 -15 792.745 315.62
    -4 1 -15 1131.65 337.952
    -4 -1 -15 811.451 326.251
    4 -1 15 646.328 368.027
    4 1 15 276.399 387.858
    -4 -1 -16 361.491 345.523
    -4 -1 -16 221.875 257.754
    -4 1 -16 73.4743 226.377
    4 -1 16 -177.657 395.052
    4 1 16 297.618 391.401
    -4 -1 -17 7934.69 690.143
    -4 -1 -17 8458.02 699.751
    -4 1 -17 7727.18 628.903
    4 1 17 8183.11 750.411
    4 -1 17 9362.56 848.397
    -4 -1 -18 8439.43 698.696
    -4 -1 -18 9170.53 742.881
    -4 1 -18 9654 679.218
    4 -1 18 9423.21 880.73
    4 1 18 9140.99 809.415
    -4 -1 -19 1829.03 400.43
    -4 1 -19 1739.21 314.299
    -4 -1 -19 1832.74 466.286
    4 1 19 1969.78 454.374
    -4 -1 -20 29818.8 1293.52
    -4 -1 -20 31910.4 1351.65
    -4 1 -20 30120.9 1189.23
    4 1 20 27641 1413.93
    -4 -1 -21 162.271 274.613
    -4 1 -21 171.426 262.281
    -4 -1 -21 -16.344 341.696
    4 1 21 63.6514 418.417
    -4 1 -21 -871.299 454.263
    -4 1 -22 5211.18 530.663
    -4 -1 -22 5580.56 647.004
    -4 1 -22 4515.9 621.235
    -4 -1 -22 4208.16 617.581
    4 1 22 5115.84 724.938
    -4 -1 -23 2100.28 517.559
    -4 1 -23 1200.42 484.212
    4 1 23 2259.25 531.464
    -4 -1 -23 1465.2 505.034
    -4 -1 -24 6841.38 757.71
    4 1 24 6885.81 815.098
    -4 1 -24 5988.38 721.243
    -4 -1 -24 6627.71 767.792
    -4 1 -25 907.069 480.237
    -4 -1 -25 528.833 447.559
    -4 -1 -26 11370.9 1031.69
    -4 1 -26 12797.8 1062.96
    -4 -1 -27 764.889 421.77
    -4 1 -27 958.994 519.934
    -4 1 -28 8942.43 960.544
    -4 -1 -28 9189.79 993.828
    -4 1 -29 34.2345 440.017
    -4 -1 -29 1270.16 636.549
    -4 1 -30 1926.84 596.429
    -4 -1 -30 1050.55 523.69
    -4 -1 -31 709.183 518.408
    -4 -2 31 925.913 530.845
    4 2 -30 5115.56 760.353
    -4 -2 30 5204.32 810.203
    4 2 -29 -814.914 443.103
    -4 -2 29 296.842 385.286
    4 2 -28 67.3145 440.356
    -4 -2 28 177.882 373.378
    4 2 -27 -92.4577 416.262
    -4 -2 27 -215.514 419.47
    4 2 -26 694.543 392.049
    -4 -2 26 1724.83 594.658
    4 2 -25 243.138 464.067
    -4 2 25 178.568 345.43
    -4 -2 25 -1063.87 530.894
    -4 2 24 6990.11 729.669
    -4 -2 24 8256.32 961.112
    4 2 -24 7212.22 755.918
    4 2 -23 1393.49 462.772
    -4 2 23 1035.31 359.753
    -4 -2 23 997.309 426.226
    -4 2 22 17326.9 961.873
    -4 -2 22 17167.2 1241.5
    -4 2 22 15482.9 983.856
    4 2 -22 15919.5 1026.37
    -4 2 21 720.351 294.556
    4 2 -21 410.268 347.637
    -4 -2 21 741.119 429.263
    -4 2 21 463.076 323.514
    -4 2 20 593.543 303.284
    4 2 -20 187.828 360.562
    -4 -2 20 725.836 418.313
    -4 2 20 294.717 286.799
    -4 2 19 -117.216 279.177
    4 2 -19 -226.732 374.048
    -4 -2 19 -59.5713 337.845
    -4 2 19 807.314 358.512
    -4 2 18 4960.06 535.232
    4 2 -18 4086.71 517.163
    -4 -2 18 4867.32 699.389
    -4 2 17 233.471 319.457
    4 2 -17 -172.066 339.711
    -4 2 16 47186.6 1505.4
    4 2 -16 45583.3 1410.77
    -4 2 15 261.887 275.184
    -4 2 14 24110.6 1070.66
    4 -2 -14 24922.1 550.552
    -4 2 13 6439.78 600.764
    4 -2 -13 6765.19 283.031
    4 -2 -12 4190.14 210.695
    -4 2 12 4144.09 524.455
    -4 2 11 205.835 253.953
    -4 2 10 31865.3 1197.82
    -4 2 9 1156.79 368.099
    -4 2 8 127150 2307.14
    -4 2 7 2007.95 387.399
    4 -2 -7 1572.09 149.662
    -4 2 6 80380.7 1792.3
    4 -2 -6 79791.5 901.033
    4 -2 -5 57.9038 106.552
    -4 2 5 -6.82797 241.181
    4 -2 -4 1556.93 165.314
    -4 2 4 1348.44 323.904
    -4 2 3 6365.91 531.489
    4 -2 -3 6401.34 331.761
    -4 2 2 24806.9 1009.87
    4 -2 -2 26577.3 674.61
    -4 2 1 75324.7 1670.51
    4 -2 -1 74716.1 1198.08
    -4 2 0 101274 1927.29
    4 -2 0 98513.6 1451.34
    -4 2 -1 2341.4 386.489
    4 -2 1 2383.24 282.925
    -4 2 -2 16023.2 778.448
    4 -2 2 14864 639.25
    -4 -2 -3 1358.14 284.124
    -4 2 -3 1012.89 277.373
    4 -2 3 1399.71 282.403
    -4 2 -4 29248.2 1008.42
    -4 -2 -4 31228.9 1108.89
    4 -2 4 30477.2 976.94
    -4 2 -5 31047.4 1021.9
    4 -2 5 30856.2 1004.69
    -4 -2 -5 30916.8 1116.91
    -4 2 -6 128814 2023.89
    -4 -2 -6 129296 2275.81
    4 -2 6 130264 2080.52
    -4 2 -7 20666.2 816.511
    -4 -2 -7 20338.7 938.41
    4 2 7 21421.4 965.109
    4 -2 7 19136.2 862.448
    -4 2 -8 81904.6 1572.32
    4 -2 8 82638.5 1794.55
    4 2 8 87108.3 1857.29
    -4 -2 -8 82741.7 1865.09
    -4 2 -9 209.518 186.462
    -4 -2 -9 182.187 237.715
    4 2 9 263.623 302.557
    4 -2 9 219.802 339.523
    -4 2 -10 121.488 193.626
    -4 -2 -10 41.9218 276.383
    4 2 10 179.704 300.126
    4 -2 10 -88.2419 321.031
    4 2 11 2873.9 437.034
    -4 -2 -11 3951.26 458.401
    -4 2 -11 2509 310.941
    -4 -2 -11 2705.27 423.395
    4 -2 11 2400.72 394.646
    -4 2 -12 10672.7 553.93
    -4 -2 -12 10166.7 739.3
    4 -2 12 11037.4 793.873
    -4 -2 -12 11682.4 662.323
    4 2 12 10636.8 768.588
    -4 2 -13 8833.7 499.665
    -4 -2 -13 8408.69 689.169
    -4 -2 -13 8534.39 623.06
    4 -2 13 8735.94 756.109
    4 2 13 7477.97 690.361
    -4 2 -14 45088.1 1064.3
    -4 -2 -14 46176.6 1512.18
    -4 -2 -14 42747.6 1319.72
    4 -2 14 44907.9 1580.32
    4 2 14 42093 1488.37
    -4 2 -15 5215.99 379.589
    4 2 15 5434.38 628.097
    -4 -2 -15 5151.57 571.509
    -4 2 -15 5028.24 473.29
    -4 -2 -15 5347 566.649
    4 2 16 -163.505 415.754
    -4 -2 -16 177.829 267.253
    -4 2 -16 39.8659 231.838
    -4 -2 -16 539.493 434.191
    -4 2 -16 180.177 146.159
    -4 -2 -17 324.016 337.211
    -4 2 -17 4.07798 237.809
    -4 -2 -17 396.446 368.732
    4 2 17 190.663 392.491
    -4 -2 -18 1564.31 418.228
    -4 2 -18 1707.23 332.885
    -4 -2 -18 1211.91 449.423
    4 2 18 1174.87 425.239
    -4 -2 -19 -341.187 292.48
    -4 2 -19 90.7396 204.912
    -4 -2 -19 106.719 396.837
    4 2 19 -5.83511 389.082
    -4 -2 -20 3423.02 538.716
    -4 2 -20 3206.52 407.213
    4 2 20 3114.16 567.972
    -4 -2 -20 3581.21 566.018
    -4 -2 -21 9838.97 868.837
    -4 -2 -21 10441.1 867.338
    4 2 21 10233.3 896.367
    -4 -2 -22 7588 782.969
    4 2 22 8210.88 823.94
    -4 -2 -22 7586.55 788.175
    -4 -2 -23 1586.88 497.63
    -4 -2 -23 2131.83 610.174
    4 2 23 1120.26 423.019
    -4 -2 -24 95.9694 397.413
    -4 -2 -24 393.957 473.518
    4 2 24 -49.5739 351.861
    -4 -2 -25 -34.3809 354.549
    4 2 25 341.334 458.626
    -4 -2 -25 625.68 538.41
    -4 -2 -26 634.308 542.128
    4 2 26 1482.42 640.527
    -4 2 -26 -528.16 448.27
    -4 2 -27 1237.65 532.732
    -4 -2 -27 1352.29 621.645
    -4 -2 -28 3175.97 788.406
    -4 2 -28 1497.33 568.288
    -4 2 -29 -1156.29 632.608
    -4 -2 -29 2056.62 769.906
    -4 2 -30 680.688 548.363
    4 3 -30 5731.48 859.566
    -4 -3 30 4452.48 805.728
    4 3 -29 -274.766 503.158
    -4 -3 29 -351.47 564.003
    -4 -3 28 7308.11 1004.9
    4 3 -28 7559.12 881.9
    4 3 -27 421.395 435.154
    -4 -3 27 -301.131 498.146
    4 3 -26 2015.57 555.789
    -4 -3 26 1956.39 658.275
    4 3 -25 1242.57 454.38
    -4 -3 25 130.733 489.148
    4 3 -24 -733.326 477.921
    -4 -3 24 8.73012 424.751
    4 3 -23 83.4434 407.802
    -4 -3 23 -363.328 435.401
    -4 3 22 14456.4 903.766
    -4 3 22 14621 907.794
    -4 -3 22 15930.3 1237.18
    4 3 -22 14735.2 998.347
    -4 3 21 1530.2 399.426
    -4 -3 21 1483.57 521.046
    -4 3 21 828.94 303.705
    -4 3 20 8349.7 703.162
    -4 -3 20 9130.92 898.587
    -4 3 20 8860.57 686.677
    -4 3 19 3.30192 281.478
    -4 -3 19 -47.9808 374.71
    -4 3 19 93.3083 227.811
    -4 3 18 1995.34 431.084
    -4 -3 18 1977.71 537.882
    -4 3 18 3322.36 477.576
    -4 3 17 255.095 301.746
    -4 -3 17 -148.687 399.804
    -4 3 16 2031.01 423.148
    -4 -3 16 2627.32 620.805
    -4 3 15 1005.18 367.927
    -4 3 14 21869.4 1076.15
    -4 3 13 1243.14 374.391
    -4 3 12 1933.92 403.838
    -4 3 11 799.49 350.068
    -4 3 10 11041.5 775.917
    -4 3 9 290.441 242.686
    -4 3 8 17817.6 910.133
    -4 3 7 23930.6 1036.85
    -4 3 6 5257.07 555.761
    -4 3 5 82.3669 241.14
    -4 -3 4 99.0377 188.345
    -4 3 4 -15.3035 263.755
    4 -3 -3 5316.56 297.103
    -4 -3 3 4920.52 429.039
    -4 3 3 5284.13 529.949
    -4 3 2 7874.71 637.873
    4 -3 -2 7755.64 375.781
    -4 -3 2 7613.58 544.578
    -4 3 1 14353.4 796.835
    -4 -3 1 14071.7 723.518
    4 -3 -1 13414.4 514.202
    -4 -3 0 267.141 213.113
    -4 3 0 -12.8194 253.196
    4 -3 0 363.12 184.782
    -4 3 -1 5957.65 532.474
    -4 -3 -1 5850.89 509.774
    4 -3 1 5939.7 417.805
    -4 -3 -2 561.744 252.276
    -4 3 -2 538.08 263.572
    4 -3 2 846.62 256.169
    4 3 3 263.052 135.008
    -4 -3 -3 225.063 219.191
    -4 3 -3 175.494 249.385
    4 -3 3 527.577 246.377
    4 3 4 49653.6 833.768
    -4 3 -4 51046.1 1385.4
    -4 -3 -4 52140.8 1450.91
    4 -3 4 48721.8 1231.62
    4 -3 5 575.412 307.343
    -4 -3 -5 817.76 288.727
    -4 3 -5 747.682 256.124
    4 3 5 730.586 158.488
    -4 3 -6 52160.6 1386.43
    -4 -3 -6 53044.4 1505.73
    4 -3 6 51659.4 1357.87
    4 3 6 50278.4 951.52
    -4 -3 -7 9043.58 677.706
    -4 3 -7 8571.98 593.833
    -4 -3 -8 418.627 243.395
    -4 3 -8 359.477 229.792
    -4 3 -9 16061.6 778.052
    -4 -3 -9 16790.3 901.524
    4 3 9 17355.5 944.766
    -4 -3 -10 7897.69 648.199
    -4 3 -10 7249.61 526.619
    4 3 10 8560.52 698.538
    -4 -3 -11 3051.64 454.459
    -4 3 -11 3427.72 381.773
    4 3 11 3066.82 511.036
    -4 3 -12 40730.9 1143.45
    -4 -3 -12 41527.2 1452.34
    4 3 12 39017 1406.34
    4 3 13 650.822 383.663
    -4 -3 -13 1347.49 375.235
    -4 3 -13 1418.82 276.377
    4 3 14 1185.39 382.441
    -4 -3 -14 1446.34 390.74
    -4 3 -14 1323.67 279.767
    -4 3 -15 11156.2 592.331
    -4 -3 -15 11918.4 848.541
    4 3 15 11679.9 874.611
    -4 3 -16 3840.28 364.76
    4 3 16 3213.39 511.727
    -4 -3 -16 3373.61 513.322
    -4 3 -17 6631.74 429.78
    -4 -3 -17 6697.39 723.568
    -4 3 -17 6540.4 537.092
    4 3 17 6205.42 683.881
    4 3 18 852.945 435.204
    -4 -3 -18 1055.47 404.978
    -4 3 -18 878.223 247.296
    -4 -3 -19 541.105 360.435
    -4 3 -19 285.113 211.513
    4 3 19 394.898 387.759
    -4 -3 -20 23808.1 1324.23
    4 3 20 22568.6 1242.83
    -4 -3 -21 -229.639 344.399
    4 3 21 447.589 408.194
    -4 -3 -22 9932.53 919.407
    4 3 22 10704.6 965.852
    -4 -3 -23 -31.4753 373.933
    4 3 23 929.741 479.262
    -4 -3 -24 1640.86 514.188
    4 3 24 1953.97 545.823
    -4 -3 -25 -1103.34 538.561
    4 3 25 426.611 465.623
    -4 -3 -26 16650.8 1273.94
    4 3 26 14730.7 1171.74
    4 3 27 2126.51 629.083
    -4 3 -28 7356.83 870.734
    -4 3 -29 -156.436 641.09
    4 4 -29 2010.64 710.823
    -4 -4 29 595.274 566.809
    4 4 -28 -420.467 468.966
    -4 -4 28 229.632 489.595
    4 4 -27 236.611 399.202
    -4 -4 27 1754.51 668.433
    4 4 -26 468.841 414.26
    -4 -4 26 1174.13 554.163
    4 4 -25 652.767 442.161
    -4 -4 25 850.409 519.231
    -4 -4 24 13398.1 1293.92
    -4 -4 23 -271.715 372.393
    -4 4 22 10151.1 801.299
    -4 -4 22 10296.9 1089.85
    -4 4 21 2534.25 449.312
    -4 -4 21 2975.66 691.117
    -4 4 20 877.624 352.499
    -4 -4 20 1359.23 507.86
    -4 4 19 408.734 306.55
    -4 -4 19 214.077 344.555
    -4 4 19 201.71 197.511
    -4 4 18 12092.7 854.309
    -4 -4 18 11462.8 1045.73
    -4 4 18 12135.3 739.167
    -4 4 17 4838.12 591.737
    -4 -4 17 4541.77 697.814
    -4 4 16 21507.1 1092.68
    -4 -4 16 23920.6 1417.86
    -4 -4 15 264.597 160.189
    -4 4 15 26.1965 291.654
    -4 -4 15 465.407 508.89
    -4 4 14 31515.3 1314.23
    -4 -4 14 32134.2 921.629
    -4 -4 13 438.499 212.011
    -4 4 13 333.689 285.476
    -4 4 12 20660.3 1075.04
    -4 -4 12 20315.8 788.881
    -4 -4 11 561.367 198.657
    -4 4 11 836.381 360.986
    -4 4 10 103446 2291.01
    -4 -4 10 103882 1795.48
    -4 -4 9 335.628 212.109
    -4 4 9 -7.27073 333.52
    -4 -4 8 132273 2076.71
    -4 4 8 134084 2553.24
    -4 -4 7 1038.02 265.55
    -4 4 7 1325.49 374.134
    -4 -4 6 9944.07 623.632
    -4 4 6 10362.7 749.32
    -4 -4 5 279.357 213.722
    -4 4 5 777.728 365.265
    -4 -4 4 14151.5 724.49
    -4 4 4 14517.6 879.64
    -4 -4 3 8547.9 604.21
    -4 4 3 8868.73 735.193
    -4 4 2 55299.4 1620.73
    -4 -4 2 53679.3 1432.78
    -4 4 2 52768.8 964.997
    -4 4 1 688.649 180.236
    -4 -4 1 988.29 294.191
    -4 4 1 772.393 374.822
    -4 -4 0 30385.8 1097.36
    -4 4 0 28248.6 1164.72
    -4 -4 -1 340.06 231.315
    -4 4 -1 -25.5648 278.219
    -4 4 -2 9996.23 714.96
    -4 -4 -2 10546.3 687.73
    -4 4 -3 12158.3 762.009
    -4 -4 -3 12576.2 764.33
    -4 -4 -4 60220.9 1613.2
    -4 4 -4 58428.9 1609.79
    -4 -4 -5 27179.7 1115.47
    -4 4 -5 25884.1 1061.95
    -4 -4 -6 44636 1460.17
    -4 4 -6 41136 1344.26
    -4 -4 -7 9422.2 704.48
    -4 4 -7 8716.52 642.969
    -4 -4 -8 121625 2427.74
    -4 4 -8 115474 2174.58
    -4 -4 -9 390.477 300.291
    -4 4 -9 257.917 286.002
    -4 -4 -10 41635.8 1492.8
    -4 4 -10 41813.9 1287.67
    -4 -4 -11 4167.76 546.605
    -4 4 -11 4185.62 455.15
    4 4 11 3859.18 594.825
    -4 -4 -12 3114.73 525.266
    4 4 12 3506.17 562.254
    -4 4 -12 3142.39 421.376
    -4 -4 -13 232.973 324.471
    4 4 13 240.087 351.873
    -4 4 -13 220.304 222.206
    -4 -4 -14 19923.2 1126.76
    -4 4 -14 19353.3 870.687
    4 4 14 19163.6 1067.34
    -4 -4 -15 1114.52 442.614
    4 4 15 1056.36 419.781
    -4 4 -15 293.909 219.143
    -4 4 -16 6761.09 513.785
    -4 -4 -16 6523.69 705.969
    4 4 16 6034.65 656.61
    4 4 17 462.361 339.837
    -4 -4 -17 543.906 424.686
    -4 4 -17 -85.9339 203.736
    4 4 18 1950.54 456.051
    -4 -4 -18 2245.45 526.274
    -4 4 -18 1311.76 252.655
    4 4 19 463.818 385.313
    -4 -4 -19 305.278 371.427
    4 4 20 1360.5 398.413
    -4 -4 -20 679.894 414.624
    -4 -4 -21 10463.9 990.481
    4 4 21 9796.35 905.661
    -4 -4 -22 5018.61 760.147
    4 4 22 3978.74 622.053
    -4 -4 -23 -372.164 431.939
    4 4 23 46.7261 387.312
    -4 -4 -24 748.804 405.864
    4 4 24 1043.62 519.601
    -4 -4 -25 -159.043 464.719
    4 4 25 553.288 449.542
    -4 -4 -26 86.6049 440.792
    4 4 26 924.611 503.291
    4 4 27 2576.57 609.051
    4 4 28 165.798 513.457
    4 4 29 19.1812 526.472
    4 5 -29 -177.457 593.267
    -4 -5 28 5773.19 953.738
    4 5 -28 3900.54 621.529
    -4 -5 27 296.69 548.575
    -4 -5 26 1687.17 609.566
    -4 -5 25 1073.34 650.47
    -4 -5 24 1613.34 529.651
    -4 -5 23 14.5273 478.125
    -4 5 22 4457.91 578.76
    -4 -5 22 3901.6 776.484
    -4 5 21 76.7044 303.284
    -4 -5 21 207.938 411.478
    -4 5 20 5598.69 644.099
    -4 -5 20 6284 837.109
    -4 5 19 3794.79 555.751
    -4 -5 19 3957.15 689.75
    -4 5 18 822.211 359.089
    -4 -5 18 1362.7 498.789
    -4 5 17 1587.42 386.605
    -4 -5 17 3270.98 649.562
    -4 5 16 1600.87 446.078
    -4 -5 16 -191.286 348.278
    -4 5 15 553.633 304.463
    -4 -5 15 1452.85 461.307
    -4 -5 14 3653.85 331.841
    -4 5 14 3302.93 534.889
    -4 -5 14 4123.02 724.839
    -4 -5 13 1543.81 259.073
    -4 5 13 1414.82 411.675
    -4 5 12 6540.12 667.717
    -4 -5 12 6529.28 468.144
    -4 5 11 21611.6 1144.63
    -4 -5 11 22720.7 861.361
    -4 -5 10 1337.59 293.046
    -4 5 10 2107.19 482.17
    -4 -5 9 2462.69 340.171
    -4 5 9 2317.25 495.068
    -4 -5 8 11491.5 649.797
    -4 5 8 12038.2 831.845
    -4 -5 7 621.522 304.719
    -4 5 7 831.801 368.884
    -4 -5 6 288.226 203.554
    -4 5 6 97.2098 325.083
    -4 -5 5 2637.25 409.119
    -4 5 5 2461.67 481.228
    -4 -5 4 4063.94 457.722
    -4 5 4 3262.41 239.717
    -4 5 4 3809.34 583.209
    -4 5 3 916.173 173.639
    -4 -5 3 958.007 284.969
    -4 5 3 1396.89 366.097
    -4 -5 2 30648.9 1151.82
    -4 5 2 30033 1318.42
    -4 5 2 30347.2 767.51
    -4 -5 1 11567.8 732.208
    -4 5 1 12724.8 867.034
    -4 -5 0 -125.76 235.208
    -4 5 0 223.068 305.93
    -4 -5 -1 1409.22 360.942
    -4 5 -1 1521.67 448.838
    -4 -5 -2 3389.82 476.397
    -4 5 -2 3138.53 514.681
    -4 -5 -3 2689.1 441.079
    -4 5 -3 2155.61 457.55
    -4 -5 -4 25714.5 1134.43
    -4 5 -4 25797.9 1165.18
    -4 -5 -5 745.36 348.237
    -4 5 -5 518.954 307.034
    -4 -5 -6 17238.3 987.165
    -4 5 -6 17884.8 986.396
    -4 -5 -7 249.546 304.286
    -4 5 -7 253.654 281.056
    -4 -5 -8 16907.2 993.392
    -4 5 -8 17969.1 968.419
    -4 -5 -9 10614.2 816.297
    -4 5 -9 11529 784.344
    -4 -5 -10 7822.93 738.568
    -4 5 -10 7722.98 656.451
    -4 -5 -11 423.152 352.374
    -4 5 -11 815.42 357.745
    -4 -5 -12 9891.68 856.653
    -4 5 -12 7741.05 650.315
    4 5 12 8934.1 814.814
    -4 -5 -13 2525.64 529.861
    4 5 13 1784.25 477.036
    -4 5 -13 2088.83 393.262
    -4 -5 -14 10376.4 887.386
    -4 5 -14 10940.3 733.778
    4 5 14 9908.75 803.817
    -4 5 -15 5536.01 515.997
    -4 -5 -15 5946.09 735.845
    4 5 15 5437.21 624.002
    -4 -5 -16 3259.8 529.834
    4 5 16 2851.34 491.921
    -4 5 -16 3284.67 431.818
    4 5 17 -525.155 400.632
    -4 5 -17 -504.787 287.584
    -4 -5 -17 551.106 428.318
    -4 -5 -18 -225.541 409.969
    4 5 18 141.602 343.847
    4 5 19 1007.82 402.436
    -4 -5 -19 727.018 521.646
    -4 -5 -20 15468.3 1192.72
    4 5 20 14505.3 1036.08
    4 5 21 196.08 341.581
    -4 -5 -21 -64.5278 474.575
    -4 -5 -22 4961.32 751.438
    4 5 22 4721.64 645.116
    -4 -5 -23 -639.579 555.027
    4 5 23 -263.922 391.943
    -4 -5 -24 -156.263 412.449
    4 5 24 963.37 546.704
    -4 -5 -25 90.2405 397.914
    4 5 25 368.61 386.855
    -4 -5 -26 6643.22 930.711
    4 5 26 7567.27 881.048
    -4 -5 -27 1072.23 576.539
    4 5 27 854.232 451.099
    4 5 28 7752.9 930.65
    4 5 29 -598.774 473.338
    4 5 30 1038.29 562.468
    -4 -6 26 963.39 664.724
    -4 -6 25 4073.97 843.727
    -4 -6 24 6266.31 1056.62
    -4 -6 23 2153.53 625.648
    -4 6 22 4695.57 600.165
    -4 -6 22 5385.38 937.166
    -4 6 21 2114.56 460.543
    -4 -6 21 3350.87 801.745
    -4 6 20 1346.73 410.398
    -4 -6 20 2330.15 654.613
    -4 6 19 111.743 325.816
    -4 -6 19 484.489 503.552
    -4 6 18 11306.9 917.206
    -4 -6 18 11838.5 1095.64
    -4 6 17 1422.93 403.302
    -4 -6 17 1734.16 545.016
    -4 6 16 9928.83 842.804
    -4 -6 16 10329.9 1017.17
    -4 6 15 75.652 310.445
    -4 -6 15 383.96 362.111
    -4 6 14 37195.8 1549.43
    -4 -6 14 39321.8 1787.19
    -4 -6 13 853.652 254.986
    -4 6 13 343.888 338.041
    -4 -6 13 134.997 357.916
    -4 -6 12 15976.6 743.38
    -4 6 12 14660 992.848
    -4 -6 12 16121.6 1198.47
    -4 -6 11 5608.46 463.792
    -4 -6 11 6315.6 808.557
    -4 6 11 5065.68 650.322
    -4 6 10 29866 1371.7
    -4 -6 10 33281.9 1103.71
    -4 -6 9 9779.95 631.904
    -4 6 9 8697.93 812.07
    -4 6 8 72257.3 2105.17
    -4 -6 8 70598.7 1679.87
    -4 -6 7 17047.4 862.241
    -4 6 7 16040.5 1032.48
    -4 -6 6 10920.1 722.713
    -4 6 6 11638 910.916
    -4 -6 5 -58.4856 273.68
    -4 6 5 1083.84 486.016
    -4 -6 4 18227.5 954.654
    -4 6 4 18053.8 1100.37
    -4 6 4 16335.6 531.883
    -4 -6 3 2343.61 413.872
    -4 6 3 2607.53 278.714
    -4 6 3 2159.38 454.323
    -4 -6 2 15886.9 889.354
    -4 6 2 16903.6 1058.19
    -4 -6 1 11969.2 799.235
    -4 6 1 12529.3 935.856
    -4 -6 0 43457.2 1511.11
    -4 6 0 47803.9 1724.97
    -4 -6 -1 139.745 327.278
    -4 6 -1 533.549 345.57
    -4 -6 -2 39497.8 1479.62
    -4 6 -2 42361.7 1608.83
    -4 -6 -3 99.2765 305.32
    -4 6 -3 714.949 407.399
    -4 -6 -4 7615.25 694.686
    -4 6 -4 8427.56 740.21
    -4 -6 -5 3114.22 544.975
    -4 6 -5 3018.07 525.352
    -4 -6 -6 35403.2 1476.2
    -4 6 -6 35781.3 1454.07
    -4 6 -7 5901.29 660.723
    -4 -6 -7 7076.07 728.873
    -4 -6 -8 60924.8 1974.99
    -4 6 -8 60399.1 1863.69
    -4 -6 -9 5558.49 689.564
    -4 6 -9 6360.47 690.586
    -4 -6 -10 9810.95 898.925
    -4 6 -10 10168 816.054
    -4 -6 -11 4777.51 642.116
    -4 6 -11 4654.99 570.644
    -4 -6 -12 20451.5 1257.94
    -4 6 -12 18837.9 1025.36
    -4 -6 -13 595.462 320.52
    -4 6 -13 892.449 333.026
    -4 -6 -14 14495.8 1110.21
    -4 6 -14 15550.7 940.926
    4 6 14 15226.1 979.357
    -4 -6 -15 760.928 415.055
    4 6 15 271.702 356.062
    -4 6 -15 935.893 329.708
    -4 -6 -16 927.365 432.948
    4 6 16 1297.66 401.211
    -4 6 -16 1551.32 368.938
    -4 -6 -17 3803.16 704.193
    4 6 17 2473.33 455.91
    -4 6 -17 3527.67 480.654
    -4 -6 -18 263.723 431.046
    4 6 18 379.79 361.148
    -4 -6 -19 -520.398 477.8
    4 6 19 33.3958 386.828
    4 6 20 1704.23 459.503
    -4 -6 -20 1823.29 580.732
    4 6 21 1037.33 451.644
    -4 -6 -21 750.191 463.181
    4 6 22 4073.14 659.033
    -4 -6 -22 3751.93 827.687
    -4 -6 -23 350.298 516.758
    4 6 23 -17.6487 376.721
    -4 -6 -24 225.49 462.534
    4 6 24 237.256 407.896
    -4 -6 -25 -53.8556 490.069
    4 6 25 -1201.71 550.337
    -4 -6 -26 996.513 548.516
    4 6 26 1153.66 567.637
    -4 -6 -27 1891.63 746.675
    4 6 27 126.525 455.92
    -4 -6 -28 -96.6285 483.389
    4 6 28 -363.099 500.805
    4 6 29 -1117.4 567.191
    -4 -7 25 -154.144 504.567
    -4 -7 24 -627.936 585.845
    -4 -7 23 919.414 531.667
    -4 7 22 1116.71 432.74
    -4 -7 22 1700.33 673.253
    -4 7 21 -254.202 328.107
    -4 -7 21 -277.251 550.888
    -4 7 20 5628.8 736.012
    -4 -7 20 5507.75 934.022
    -4 7 19 5284.23 717.32
    -4 -7 19 5245.19 899.301
    -4 7 18 55.5116 305.909
    -4 -7 18 404.533 386.822
    -4 7 17 3949.51 610.431
    -4 -7 17 4866.84 765.915
    -4 7 16 1382.89 443.196
    -4 -7 16 1230.69 542.551
    -4 -7 15 5949.76 786.526
    -4 7 15 5213.42 673.223
    -4 7 14 8491.35 806.85
    -4 -7 14 9684.2 957.734
    -4 7 13 6361.6 732.466
    -4 -7 13 5276.71 726.15
    -4 -7 12 6264.36 514.334
    -4 7 12 6485.92 747.335
    -4 -7 12 6873.85 803.673
    -4 7 11 305.705 341.141
    -4 -7 11 103.314 356.221
    -4 -7 11 1034.2 289.129
    -4 -7 10 773.951 267.611
    -4 7 10 877.261 426.626
    -4 -7 10 1009.69 456.528
    -4 -7 9 820.051 291.251
    -4 7 9 1238.15 477.447
    -4 -7 9 768.516 436.694
    -4 -7 8 1010.9 341.515
    -4 7 8 1353.82 457.447
    -4 -7 7 -126.33 272.7
    -4 7 7 1334.14 497.978
    -4 -7 6 2995.14 482.824
    -4 7 6 2559.49 535.315
    -4 -7 5 530.818 334.736
    -4 7 5 1246.65 443.225
    -4 -7 4 -317.572 338.276
    -4 7 4 335.293 388.149
    -4 -7 3 2002.62 424.124
    -4 7 3 2095.69 529.764
    -4 -7 2 20500.9 1109.9
    -4 7 2 21546.7 1248.46
    -4 -7 1 8529.36 760.254
    -4 7 1 8760.55 834.822
    -4 -7 0 2999.41 536.237
    -4 7 0 2653.51 599.141
    -4 -7 -1 7749.06 761.33
    -4 7 -1 8378.43 841.157
    -4 -7 -2 134.46 357.486
    -4 7 -2 141.67 340.475
    -4 -7 -3 5880.82 696.163
    -4 7 -3 5113.71 666.178
    -4 -7 -4 6119.42 722.137
    -4 7 -4 6742.89 752.981
    -4 -7 -5 9319.41 894.836
    -4 7 -5 7562.17 792.207
    -4 -7 -6 848.141 438.308
    -4 7 -6 935.772 468.246
    -4 -7 -7 8526.27 817.825
    -4 7 -7 7993.45 766.229
    -4 -7 -8 8108.09 852.698
    -4 7 -8 8834.63 848.432
    -4 -7 -9 3149.13 654.643
    -4 7 -9 2658.66 523.662
    -4 -7 -10 3023.69 594.323
    -4 7 -10 3132.63 530.361
    -4 -7 -11 1421.2 528.566
    -4 7 -11 517.616 327.948
    -4 -7 -12 15124.4 1158.67
    -4 7 -12 15946.9 1048.65
    -4 -7 -13 -131.992 410.168
    -4 7 -13 493.408 343.539
    -4 -7 -14 3272.28 609.137
    4 7 14 3598.93 578.979
    -4 7 -14 2902.99 528.368
    -4 -7 -15 2603.38 591.391
    4 7 15 2320.13 468.981
    -4 7 -15 2514.86 489.364
    -4 -7 -16 775.391 494.446
    4 7 16 504.685 429.122
    -4 7 -16 17.4992 272.657
    -4 -7 -17 912.505 546.922
    4 7 17 469.381 373.982
    -4 7 -17 518.316 301.336
    -4 -7 -18 5352.69 851.239
    4 7 18 5081.3 623.657
    -4 -7 -19 1238.16 599.472
    4 7 19 1426.56 463.675
    4 7 20 4732.88 659.385
    -4 -7 -20 5616.89 849.452
    4 7 21 608.521 353.568
    -4 -7 -21 589.252 528.305
    4 7 22 2610.98 594.453
    -4 -7 -22 2728.57 756.981
    4 7 23 253.636 418.545
    -4 -7 -23 1899.91 709.655
    -4 -7 -24 1503.08 586.875
    4 7 24 1273.35 523.335
    -4 -7 -25 1237.78 678.104
    4 7 25 -326.197 439.725
    -4 -7 -26 2164.3 697.662
    4 7 26 2107.71 601.372
    -4 -7 -27 -395.392 623.073
    4 7 27 -530.944 429.098
    -4 -7 -28 5587.87 953.243
    -4 -8 23 3190.17 782.284
    -4 8 22 352.625 407.235
    -4 -8 22 1575.06 651.902
    -4 8 21 2908.22 628.499
    -4 -8 21 2441.3 833.348
    -4 8 20 1091.12 466.31
    -4 -8 20 582.447 505.39
    -4 8 19 -141.024 334.1
    -4 -8 19 340.59 461.408
    -4 8 18 4700.51 684.815
    -4 -8 18 3884.85 786.768
    -4 8 17 248.402 342.899
    -4 -8 17 -200.021 507.807
    -4 8 16 7671.15 850.575
    -4 -8 16 6743.24 873.218
    -4 8 15 264.359 404.005
    -4 -8 15 1234.66 455.812
    -4 -8 14 14001.6 1179.84
    -4 8 14 14255.2 1072.57
    -4 8 13 2889.17 578.637
    -4 -8 13 2632.93 557.056
    -4 8 12 6.6704 348.001
    -4 -8 12 80.0085 324.678
    -4 -8 11 5263.95 542.363
    -4 8 11 4816.7 693.578
    -4 -8 11 5280.36 750.235
    -4 -8 10 -5.36236 271.853
    -4 8 10 28.35 381.867
    -4 -8 10 568.373 411.054
    -4 -8 9 33990.9 1357.29
    -4 8 9 35461.6 1658.03
    -4 -8 9 31289.8 1549.5
    -4 -8 8 5236.95 584.027
    -4 8 8 5148.32 707.243
    -4 -8 8 4518.49 641.954
    -4 -8 7 413.741 344.574
    -4 8 7 -173.264 407.901
    -4 -8 7 467.265 393.73
    -4 -8 6 227.681 299.306
    -4 8 6 -77.6847 440.476
    -4 -8 6 648.894 469.131
    -4 -8 5 4508.96 599.345
    -4 8 5 4409.4 687.45
    -4 -8 4 674.034 319.831
    -4 8 4 681.386 413.363
    -4 -8 3 465.173 364.98
    -4 8 3 833.199 470.845
    -4 -8 2 1340.84 445.661
    -4 8 2 1050.81 428.755
    -4 -8 1 8087.5 785.821
    -4 8 1 8076.16 855.318
    -4 -8 0 9928.2 912.66
    -4 8 0 9675.14 918.952
    -4 -8 -1 4755.16 685.021
    -4 8 -1 5332.21 716.41
    -4 -8 -2 7049.14 798.901
    -4 8 -2 8220.34 827.983
    -4 -8 -3 -432.333 400.95
    -4 8 -3 -90.4261 379.729
    -4 -8 -4 2827.66 603.564
    -4 8 -4 3111.88 539.459
    -4 -8 -5 2932.61 642.598
    -4 8 -5 2261.08 525.238
    -4 -8 -6 19486.8 1304.16
    -4 8 -6 18359.2 1202.75
    -4 -8 -7 2109.97 510.712
    -4 8 -7 2035.99 529.549
    -4 -8 -8 2774.64 653.587
    -4 8 -8 1668.49 465.515
    -4 -8 -9 2440.74 595.112
    -4 8 -9 2534.74 512.213
    -4 -8 -10 1314.66 558.216
    -4 8 -10 580.623 344.26
    -4 -8 -11 8213.57 946.803
    -4 8 -11 7943.42 816.07
    -4 -8 -12 3713.99 741.376
    -4 8 -12 3573.73 617.709
    -4 -8 -13 11151.9 1110.97
    -4 8 -13 9664.06 885.531
    -4 -8 -14 427.115 425.303
    -4 8 -14 313.718 372.42
    -4 -8 -15 4594.92 772.826
    -4 8 -15 5624.91 712.302
    4 8 15 5635.06 676.136
    -4 -8 -16 2246.62 662.597
    4 8 16 1987.07 460.718
    -4 8 -16 2089.01 482.396
    -4 -8 -17 554.839 554.551
    4 8 17 171.469 344.314
    -4 -8 -18 -173.812 449.859
    4 8 18 144.64 350.574
    -4 -8 -19 591.088 644.449
    4 8 19 772.972 407.001
    -4 -8 -20 164.315 423.648
    4 8 20 -262.075 356.11
    4 8 21 62.0664 357.527
    -4 -8 -21 -548.559 475.754
    4 8 22 2267.19 535.68
    -4 -8 -22 2313.32 653.158
    4 8 23 515.41 391.577
    -4 -8 -23 401.242 544.719
    4 8 24 101.15 412.355
    -4 -8 -24 948.551 669.858
    -4 -8 -25 317.406 525.636
    4 8 25 1086.84 503.512
    -4 9 21 61.96 407.851
    -4 -9 21 743.212 576.79
    -4 9 20 -250.195 446.332
    -4 -9 20 315.332 507.852
    -4 9 19 128.558 380.83
    -4 -9 19 386.927 591.745
    -4 9 18 -102.045 369.449
    -4 -9 18 -741.892 613.641
    -4 9 17 4454.49 759.554
    -4 -9 17 4976.77 902.397
    -4 9 16 1156.37 487.579
    -4 -9 16 1091.88 475.49
    -4 9 15 2938.77 588.772
    -4 -9 15 3419.93 694.794
    -4 9 14 2432.09 580.561
    -4 -9 14 1551.45 520.149
    -4 9 13 -27.6976 386.776
    -4 -9 13 389.202 377.171
    -4 9 12 1300.15 415.528
    -4 -9 12 1729.08 547.146
    -4 9 11 3520.39 642.941
    -4 -9 11 1768.61 537.102
    -4 9 10 958.933 393.346
    -4 -9 10 1512.8 533.32
    -4 -9 9 657.999 300.029
    -4 9 9 1066.67 475.832
    -4 -9 9 611.63 423.504
    -4 -9 8 305.403 312.794
    -4 9 8 -732.427 405.174
    -4 -9 8 -461.796 421.932
    -4 -9 7 5038.21 629.717
    -4 9 7 4539.39 699.675
    -4 -9 7 4654.35 661.613
    -4 -9 6 457.955 363.882
    -4 9 6 -658.741 406.937
    -4 -9 6 209.995 377.38
    -4 -9 5 1144.27 408.549
    -4 9 5 221.856 440.257
    -4 -9 5 417.148 377.921
    -4 -9 4 558.69 404.711
    -4 9 4 319.008 352.996
    -4 -9 4 -454.189 331.995
    -4 -9 3 431.747 396.348
    -4 9 3 625.693 474.638
    -4 -9 3 277.436 298.683
    -4 -9 2 2318.25 529.276
    -4 9 2 2322.43 594.537
    -4 -9 2 2668.73 556.828
    -4 -9 1 6926.64 820.631
    -4 9 1 7912.87 898.819
    -4 -9 1 6846.27 753.408
    -4 -9 0 303.076 384.489
    -4 9 0 216.148 449.264
    -4 -9 -1 2988.73 635.364
    -4 9 -1 3663.55 698.234
    -4 -9 -2 1156.79 470.149
    -4 9 -2 1441.63 515.632
    -4 -9 -3 287.148 360.706
    -4 9 -3 421.503 413.803
    -4 -9 -4 771.439 455
    -4 9 -4 433.616 405.418
    -4 -9 -5 1912.61 586.329
    -4 9 -5 576.576 409.006
    -4 -9 -6 8.81266 433.155
    -4 9 -6 233.044 354.726
    -4 -9 -7 1200.04 521.614
    -4 9 -7 1273.42 465.941
    -4 -9 -8 1965.43 644.088
    -4 9 -8 1150.64 468.196
    -4 -9 -9 4620.5 800.32
    -4 9 -9 4438.4 686.086
    -4 -9 -10 2034.61 630.598
    -4 9 -10 1609.98 493.204
    -4 -9 -11 3003.86 681.338
    -4 9 -11 2289 588.044
    -4 -9 -12 8570.17 1027.03
    -4 9 -12 6728.37 752.747
    -4 -9 -13 127.593 465.183
    -4 9 -13 392.458 385.942
    -4 -9 -14 9025.57 1058.57
    -4 9 -14 9904.21 922.48
    -4 -9 -15 2363.2 683.123
    -4 9 -15 1555.32 465.453
    -4 -9 -16 112.765 390.865
    4 9 16 532.217 411.757
    -4 9 -16 322.905 354.67
    -4 -9 -17 173.288 400.163
    4 9 17 -24.7672 319.545
    -4 -9 -18 4444.78 767.512
    4 9 18 3628.04 587.36
    -4 -9 -19 1463.92 654.285
    4 9 19 -815.973 418.3
    -4 -9 -20 9.79527 610.573
    4 9 20 598.619 415.452
    -4 -9 -21 1066.15 500.587
    4 9 21 517.824 360.932
    4 9 22 17.8637 384.422
    -4 -9 -22 478.537 671.77
    4 9 23 12.4636 401.74
    -4 10 21 4905 821.5
    -4 10 20 2671.33 705.775
    -4 10 19 3177.43 718.415
    -4 -10 19 2005.93 657.54
    -4 10 18 3406.39 741.447
    -4 -10 18 3773.02 876.788
    -4 10 17 440.072 451.281
    -4 -10 17 773.447 432.034
    -4 10 16 4265.24 700.899
    -4 -10 16 3148.32 741.613
    -4 10 15 4950.41 790.133
    -4 -10 15 3901.73 796.077
    -4 10 14 2373.37 618.356
    -4 -10 14 2345.82 630.761
    -4 10 13 1102.45 457.731
    -4 -10 13 963.6 521.369
    -4 10 12 2931.53 622.603
    -4 -10 12 2357.15 653.943
    -4 10 11 4270.95 720.679
    -4 -10 11 3537.35 700.341
    -4 10 10 3914.85 702.793
    -4 -10 10 2571.27 573.316
    -4 10 9 429.511 383.019
    -4 -10 9 -343.164 460.159
    -4 -10 8 379.664 290.74
    -4 10 8 617.749 436.34
    -4 -10 8 944.672 442.337
    -4 -10 7 361.604 351.272
    -4 10 7 -388.284 465.773
    -4 -10 7 361.369 420.62
    -4 -10 6 3522.53 618.296
    -4 10 6 3326.03 714.088
    -4 -10 6 2077.18 475.025
    -4 -10 5 -155.976 380.464
    -4 10 5 490.263 434.421
    -4 -10 5 185.022 349.192
    -4 -10 4 7837.25 854.062
    -4 10 4 7888.65 930.076
    -4 -10 4 7951.7 818.584
    -4 10 3 4035.06 741.262
    -4 -10 3 2426.4 493.018
    -4 -10 3 2679.06 592.789
    -4 -10 2 3289.68 645.649
    -4 10 2 3206.25 644.634
    -4 -10 2 4181.99 612.664
    -4 -10 1 378.946 406.183
    -4 10 1 1319.49 531.078
    -4 -10 1 207.537 291.166
    -4 -10 0 10279.7 1036.76
    -4 10 0 11927.2 1123.41
    -4 -10 0 12904.6 942.265
    -4 -10 -1 6615.37 874.023
    -4 10 -1 6745.72 842.707
    -4 -10 -1 6633.52 686.745
    -4 -10 -2 8124.74 955.496
    -4 10 -2 8139.88 971.525
    -4 -10 -2 9042.25 781.949
    -4 -10 -3 203.372 477.079
    -4 10 -3 -279.198 481.202
    -4 -10 -4 2121.79 670.369
    -4 10 -4 1971.95 624.963
    -4 -10 -5 2917.9 693.381
    -4 10 -5 1769.26 521.708
    -4 -10 -6 6048.15 845.709
    -4 10 -6 4059.37 718.984
    -4 -10 -7 487.608 528.181
    -4 10 -7 -32.6665 450.556
    -4 -10 -8 3522.98 760.044
    -4 10 -8 2583.18 627.393
    -4 -10 -9 -32.6703 372.384
    -4 10 -9 -302.607 339.591
    -4 -10 -10 568.239 592.836
    -4 10 -10 -104.416 384.57
    -4 -10 -11 3967.84 767.633
    -4 10 -11 3314.75 701.323
    -4 -10 -12 792.395 559.599
    -4 10 -12 433.023 373.467
    -4 -10 -13 7294.57 1001.55
    -4 10 -13 6700.42 826.357
    -4 -10 -14 1050.38 476.444
    -4 10 -14 740.681 474.55
    -4 -10 -15 -350.589 559.497
    -4 10 -15 485.803 420.231
    -4 -10 -16 4843.7 845.17
    4 10 16 5368.1 726.992
    -4 10 -16 4797.53 736.999
    -4 -10 -17 -58.5152 414.445
    4 10 17 -191.593 347.94
    -4 -10 -18 4899.96 864.657
    4 10 18 3579.67 562.727
    -4 -10 -19 2965.11 824.612
    4 10 19 864.549 418.517
    4 10 20 -397.339 359.064
    -4 11 19 342.832 415.017
    -4 11 18 2147.79 631.613
    -4 11 17 197.738 432.288
    -4 -11 17 768.087 577.33
    -4 11 16 304.861 364.38
    -4 -11 16 732.218 514.82
    -4 11 15 1597.23 613.475
    -4 -11 15 1217.48 605.871
    -4 11 14 670.165 558.814
    -4 -11 14 -543.735 525.447
    -4 11 13 529.783 443.382
    -4 -11 13 454.509 442.888
    -4 11 12 -183.395 466.68
    -4 -11 12 -312.087 452.445
    -4 11 11 588.893 455.219
    -4 -11 11 948.264 548.021
    -4 11 10 -698.549 513.889
    -4 -11 10 395.699 451.544
    -4 11 9 3736.65 746.993
    -4 -11 9 2336.88 624.814
    -4 -11 8 726.743 497.601
    -4 11 8 317.117 535.061
    -4 -11 7 403.399 363.44
    -4 -11 7 -3.2759 412.805
    -4 11 7 363.985 386.213
    -4 -11 6 313.498 348.6
    -4 -11 6 314.23 373.311
    -4 11 6 669.438 471.933
    -4 -11 5 7275.67 802.533
    -4 -11 5 7785.04 890.65
    -4 11 5 7278.31 961.726
    -4 -11 4 515.576 319.401
    -4 -11 4 290.155 359.148
    -4 11 4 -203.073 433.527
    -4 -11 3 1317 515.721
    -4 -11 3 1206.02 480.912
    -4 11 3 1348.07 545.037
    -4 -11 2 602.79 432.07
    -4 -11 2 464.203 379.08
    -4 11 2 386.611 507.534
    -4 -11 1 10426.2 1057.73
    -4 11 1 10143.3 1095.75
    -4 -11 0 561.109 463.903
    -4 11 0 192.445 423.657
    -4 -11 -1 3891.68 694.289
    -4 11 -1 4672.59 788.528
    -4 -11 -2 1119.98 533.853
    -4 11 -2 -610.495 537.372
    -4 -11 -3 -16.9474 462.158
    -4 11 -3 48.4911 474.632
    -4 -11 -4 -391.492 517.613
    -4 11 -4 755.663 594.524
    -4 -11 -5 453.847 457.062
    -4 11 -5 15.3607 505.632
    -4 -11 -6 592.126 436.365
    -4 11 -6 -309.227 485.783
    -4 -11 -7 4267.88 821.918
    -4 11 -7 3659 698.687
    -4 -11 -8 1949.06 676.898
    -4 11 -8 2067.67 645.239
    -4 -11 -9 737.908 455.665
    -4 11 -9 -591.895 481.96
    -4 -11 -10 1022.37 559.515
    -4 11 -10 329.491 449.907
    -4 -11 -11 2281.7 698.1
    -4 11 -11 1727.19 582.047
    -4 -11 -12 -249.993 441.94
    -4 11 -12 510.818 371.79
    -4 -11 -13 -486.859 568.289
    -4 11 -13 -932.821 471.473
    -4 -11 -14 3066.28 748.021
    -4 11 -14 2828.68 650.219
    -4 -11 -15 553.507 591.768
    -4 11 -15 248.194 432.3
    4 11 16 953.914 473.282
    4 11 17 371.686 370.823
    4 11 18 537.997 428.879
    -4 -12 15 1921.03 616.35
    -4 -12 14 1712.82 567.457
    -4 -12 13 1395.98 633.66
    -4 12 12 2664.2 647.353
    -4 -12 12 2777.85 702.914
    -4 12 11 742.951 582.364
    -4 -12 11 1055.85 509.654
    -4 -12 10 1635.81 661.859
    -4 12 10 1238.18 495.021
    -4 -12 9 343.35 498.597
    -4 12 9 286.339 523.143
    -4 -12 8 2951.98 719.442
    -4 12 8 4004.76 771.863
    -4 -12 7 533.4 427.015
    -4 12 7 -216.295 414.771
    -4 12 6 5443.74 889.327
    -4 -12 5 -68.8602 394.783
    -4 12 5 -208.841 535.351
    -4 -12 4 4920.97 752.985
    -4 12 4 4276.13 727.482
    -4 -12 3 6125.51 809.542
    -4 12 3 6588.83 992.494
    -4 -12 2 8301.04 955.116
    -4 12 2 8976.05 1029.69
    -4 -12 1 1970.56 532.723
    -4 12 1 1895.22 676.609
    -4 -12 0 4877.11 831.02
    -4 12 0 4616.44 802.479
    -4 -12 -1 6252.43 921.913
    -4 12 -1 5467.74 864.952
    -4 -12 -2 6018.44 881.292
    -4 12 -2 5289.71 870.882
    -4 -12 -3 579.38 500.93
    -4 12 -3 -161.471 559.019
    -4 -12 -4 5773.44 921.485
    -4 12 -4 5041.85 835.968
    -4 -12 -5 1664.74 606.464
    -4 12 -5 2172.32 748.917
    -4 -12 -6 897.181 576.768
    -4 12 -6 445.503 484.525
    -4 -12 -7 499.167 521.888
    -4 12 -7 -1047.04 584.705
    -4 -12 -8 1393.1 679.16
    -4 12 -8 1338.26 655.6
    -4 -12 -9 -1062.59 663.529
    -4 12 -9 469.391 517.952
    -4 -12 -10 807.587 602.795
    -4 12 -10 278.351 469.07
    -4 12 -11 253.342 491.597
    -4 12 -12 2294.98 684.54
    -4 12 -13 1678.01 584.431
    -4 12 -14 1758.13 641.872
    4 12 15 -142.471 440.108
    -4 -13 13 -1.85549 472.529
    -4 -13 12 309.139 438.327
    -4 -13 3 116.215 432.076
    -4 -13 2 -402.18 463.001
    -4 -13 1 1512.1 582.957
    -4 -13 0 727.065 522.766
    -4 -13 -1 -348.457 483.641
    -4 -13 -2 159.39 407.967
    -4 -13 -3 -182.494 457.797
    -4 -13 -4 7.93124 552.091
    -4 13 -4 229.692 404.429
    -4 -13 -5 552.597 678.281
    -4 13 -5 52.3694 398.59
    -4 13 -6 -6.3563 470.625
    -4 13 -7 986.732 563.69
    -4 13 -8 127.844 550.115
    5 0 -29 9075.23 1056.29
    -5 0 29 6170.77 853.357
    5 0 -28 1378.74 664.652
    -5 0 28 -197.168 431.018
    5 0 -27 1299.61 662.58
    -5 0 27 859.472 526.513
    5 0 -26 260.182 528.194
    -5 0 26 -573.493 442.428
    5 0 -25 -538.001 454.897
    -5 0 25 786.306 466.125
    -5 0 24 -375.696 364.822
    5 0 -24 753.244 510.261
    5 0 -23 7594.67 829.87
    -5 0 23 8037.71 851.43
    5 0 -22 -616.141 383.836
    -5 0 22 -743.459 433.738
    -5 0 22 201.886 310.928
    5 0 -21 15898.9 1049.84
    -5 0 21 17005.2 1183.69
    -5 0 21 17214.2 1025.35
    -5 0 20 -547.691 349.578
    5 0 -20 872.895 408.738
    -5 0 20 784.14 469.332
    -5 0 19 1386.23 370.472
    5 0 -19 1667.47 462.145
    -5 0 18 215.711 326.293
    5 0 -18 142.734 344.726
    -5 0 17 4035.89 560.783
    5 0 -17 3381.81 513.277
    -5 0 16 4.60071 280.901
    5 0 -16 -285.826 348.671
    5 0 -15 6601.19 634.03
    -5 0 15 6328.07 648.122
    -5 0 14 1102.3 411.754
    5 0 -14 76.0698 341.257
    -5 0 13 2227.98 435.167
    5 0 -13 2319.16 462.085
    -5 0 12 -31.8951 332.48
    5 0 -12 1540.2 406.703
    -5 0 11 2758.18 479.829
    -5 0 10 -648.8 367.971
    -5 0 9 1046.92 385.617
    -5 0 8 28.7967 305.613
    -5 0 7 10916.4 785.717
    -5 0 6 -342.475 304.122
    -5 0 5 -136.769 266.773
    -5 0 4 -240.78 245.801
    -5 0 3 365.174 274.187
    -5 0 2 76.3329 270.172
    -5 0 1 50.0642 252.925
    -5 0 0 246.951 247.496
    -5 0 -1 13876.6 779.032
    5 0 1 14442.4 718.633
    -5 0 -2 2.01913 238.987
    5 0 2 -53.7111 226.993
    -5 0 -3 4132.67 465.861
    5 0 3 4035.12 427.2
    -5 0 -3 4001.34 170.48
    -5 0 -4 -283.199 280.243
    5 0 4 149.831 262.254
    -5 0 -4 -219.778 121.874
    -5 0 -5 23714.8 961.679
    5 0 5 24238.6 967.122
    -5 0 -6 -100.983 240.946
    5 0 6 142.793 249.308
    5 0 7 18297.1 884.774
    -5 0 -7 19030.6 863.195
    -5 0 -8 481.225 256.807
    5 0 8 222.299 303.23
    5 0 9 6261.72 619.933
    -5 0 -9 4721.07 354.473
    -5 0 -9 5463.11 485.06
    5 0 10 104.717 327.808
    -5 0 -10 -143.958 235.98
    -5 0 -10 -277.465 279.726
    5 0 11 66483.9 1849.61
    -5 0 -11 69126 1895.29
    -5 0 -11 67356.1 1388.55
    -5 0 -11 67425.4 1486.48
    -5 0 -12 129.191 225.072
    -5 0 -12 -240.757 265.887
    -5 0 -12 216.931 290.722
    5 0 12 -227.84 316.26
    -5 0 -13 11869.6 827.719
    5 0 13 11288.3 846.676
    -5 0 -13 11937.7 676.474
    -5 0 -14 117.883 291.267
    -5 0 -14 -161.87 302.899
    5 0 14 -184.882 392.812
    -5 0 -15 613.669 262.391
    -5 0 -15 516.511 334.036
    5 0 15 994.249 390.055
    -5 0 -16 -224.995 317.993
    -5 0 -16 -121.633 323.147
    5 0 16 132.546 356.389
    -5 0 -17 9176.17 770.355
    5 0 17 10741.3 931.591
    -5 0 -17 10171.4 752.409
    -5 0 -18 -48.0391 260.725
    -5 0 -18 484.357 321.582
    5 0 18 421.654 425.07
    -5 0 -19 2187.76 424.652
    5 0 19 2064.5 572.088
    -5 0 -19 2590.42 452.488
    -5 0 -20 -210.369 283.247
    5 0 20 171.769 419.887
    -5 0 -20 25.4856 367.922
    -5 0 -21 25576.2 1309.89
    -5 0 -21 27792.9 1327.75
    5 0 21 27700.1 1477.06
    -5 0 -22 240.568 415.24
    -5 0 -22 762.47 359.53
    5 0 22 109.7 445.974
    -5 0 -23 7245.01 795.034
    -5 0 -23 7260.83 724.446
    5 0 23 8563.35 918.392
    -5 0 -24 -181.697 379.922
    -5 0 -25 -626.008 468.504
    -5 0 -26 503.408 426.836
    -5 0 -27 11088.6 1000.47
    -5 0 -28 826.044 546.053
    -5 0 -29 4032.01 679.976
    -5 0 -30 718.488 546.634
    -5 -1 31 10792 1171.27
    5 1 -30 -415.13 506.566
    -5 -1 30 60.3014 473.813
    5 1 -29 891.285 502.62
    -5 -1 29 895.145 567.134
    5 1 -28 -435.633 484.9
    -5 -1 28 -575.053 518.413
    5 1 -27 -7.78451 444.709
    -5 1 27 493.935 456.396
    5 1 -26 -948.931 507.325
    -5 1 26 128.356 353.911
    -5 -1 26 350.985 448.607
    5 1 -25 7302.24 804.815
    -5 1 25 7775.22 843.702
    -5 -1 25 7218.11 872.624
    5 1 -24 261.265 407.294
    -5 -1 24 -464.587 427.518
    -5 1 24 -84.7908 311.935
    5 1 -23 8838.61 802.524
    -5 -1 23 9424 956.091
    -5 1 23 8950.61 835.832
    -5 1 23 8186.22 749.431
    5 1 -22 7014.34 710.66
    -5 -1 22 7243.4 844.135
    -5 1 22 8724.2 837.898
    -5 1 22 8387.19 748.433
    -5 1 21 1096.9 348.075
    5 1 -21 1013.87 401.236
    -5 -1 21 2011.69 530.78
    -5 1 21 2540.65 550.51
    -5 1 20 827.241 345.249
    5 1 -20 1178.26 379.096
    -5 -1 20 1939.62 573.379
    -5 1 20 2109.95 492.783
    5 1 -19 6049.06 651.508
    -5 1 19 4648.22 584.83
    -5 1 18 707.898 339.297
    5 1 -18 -190.637 329.52
    -5 1 17 29519.7 1324.12
    5 1 -17 30363.3 1194.37
    -5 -1 17 30664.1 1341.64
    -5 -1 16 2591.68 483.63
    -5 1 16 3077.39 515.045
    5 1 -16 2490.52 433.788
    -5 1 15 48698.4 1636.14
    5 1 -15 46384.2 1380.05
    -5 -1 15 49084.1 1662.87
    -5 -1 14 783.473 380.552
    5 1 -14 1276.56 332.648
    -5 1 13 9407.24 769.448
    5 1 -13 9210.32 601.045
    -5 -1 13 9735.85 779.559
    -5 -1 12 2433.76 451.539
    -5 1 12 2339.2 443.147
    5 1 -12 2639.96 372.492
    -5 1 11 36492.5 1408.93
    5 1 -11 35381 990.095
    -5 -1 11 34375.1 1381.04
    -5 1 10 8201.35 720.462
    5 1 -10 7437.83 467.992
    -5 -1 10 8744.05 731.509
    -5 1 9 112347 2420.04
    5 1 -9 113368 1560.12
    -5 -1 9 113086 2396.37
    -5 1 8 4441.24 603.135
    -5 -1 8 3307.87 500.799
    5 1 -8 3910.19 313.548
    -5 1 7 20002.5 1024.71
    5 1 -7 21796.5 581.886
    -5 -1 7 20102.5 1016.37
    -5 -1 6 1189.4 357.116
    -5 1 6 1106.08 337.711
    -5 1 5 39605 1401.64
    -5 1 5 42506.2 836.194
    -5 -1 5 39122 1372.03
    -5 1 4 13088.8 837.119
    -5 1 4 13956.9 457.876
    -5 -1 4 12938.1 822.969
    -5 -1 3 881.84 335.205
    -5 1 3 1079.94 161.647
    -5 1 3 381.349 264.773
    -5 1 2 6547.39 590.514
    -5 1 2 6731.95 284.989
    5 -1 -2 5537.98 399.872
    -5 -1 2 5891.61 549.532
    -5 1 1 54137.2 1560.49
    5 -1 -1 52185.5 1176.93
    -5 -1 1 54537.3 1522.49
    -5 1 0 10593.7 710.936
    5 -1 0 8928.56 529.591
    -5 -1 0 9413.07 659.502
    -5 1 -1 15006.9 844.084
    5 -1 1 15223 682.236
    -5 -1 -1 15186.9 824.119
    -5 1 -2 8949.97 661.096
    5 -1 2 8603.8 552.773
    -5 -1 -2 8622.37 628.984
    -5 -1 -3 229.398 250.997
    5 -1 3 402.165 247.374
    -5 1 -3 885.705 293.654
    -5 -1 -4 -150.953 243.282
    5 -1 4 31.8757 235.263
    -5 1 -4 309.796 263.895
    -5 1 -5 97117.9 1983.59
    5 -1 5 97991 1898.26
    5 1 5 96603.9 1969.35
    -5 -1 -5 100387 1951.55
    -5 1 -6 6338.18 555.037
    5 -1 6 6160.6 560.424
    5 1 6 6466.83 577.365
    -5 -1 -6 6961.12 560.195
    -5 1 -7 38725.7 1224.4
    -5 -1 -7 38921.9 812.979
    5 -1 7 38186.6 1296.78
    5 1 7 36897.9 1291.54
    -5 -1 -7 40319.2 1217.18
    5 -1 8 33.0228 311.273
    -5 -1 -8 403.151 196.987
    -5 1 -8 1149.55 327.701
    5 1 8 510.795 347.311
    -5 -1 -8 357.039 283.332
    -5 -1 -8 786.63 276.582
    -5 1 -9 23420.5 940.672
    -5 -1 -9 22510.7 741.857
    -5 -1 -9 24222.9 1134.38
    5 -1 9 23422.6 1045.94
    5 1 9 23384.2 1071.55
    -5 1 -10 2485.36 357.472
    5 1 10 2317.07 426.394
    -5 -1 -10 2454.11 431.535
    -5 -1 -10 2456.75 302.448
    5 -1 10 2358.27 432.97
    -5 1 -11 14835.8 728.491
    -5 -1 -11 13714.8 673.718
    -5 -1 -11 14749.3 910.14
    5 -1 11 15458.3 930.297
    5 1 11 14617.9 905.636
    5 1 12 2085.67 485.727
    -5 1 -12 1769.24 298.229
    -5 -1 -12 2522.08 487.225
    -5 -1 -12 2088.33 338.302
    5 -1 12 1937.53 476.956
    5 1 13 5301.28 603.142
    -5 -1 -13 5379.16 516.977
    -5 -1 -13 5092.34 597.674
    5 -1 13 5578.99 633.022
    -5 1 -13 5754.65 467.769
    5 1 14 15.8399 391.324
    -5 1 -14 490.7 242.457
    -5 -1 -14 452.862 344.341
    -5 1 -14 218.412 272.56
    -5 -1 -14 -173.76 328.447
    5 -1 14 209.157 366.11
    -5 -1 -15 23080.9 1004.18
    -5 -1 -15 23506.5 1192.34
    5 -1 15 24931.1 1279.57
    5 1 15 24157.7 1262.12
    -5 1 -15 22711.6 1106.74
    -5 1 -15 24138.3 839.041
    -5 -1 -16 2608.81 486.374
    -5 1 -16 2566.23 427.995
    -5 -1 -16 2371.36 457.349
    5 -1 16 1414.73 416.418
    5 1 16 2441.1 461.425
    -5 1 -16 2671.29 318.368
    -5 -1 -17 243.948 289.356
    -5 1 -17 -297.114 287.857
    -5 -1 -17 -100.183 368.294
    5 -1 17 769.334 417.606
    5 1 17 -361.214 391.726
    -5 -1 -18 -147.336 287.677
    -5 1 -18 52.4598 252.951
    -5 -1 -18 -790.985 416.953
    5 -1 18 196.648 392.911
    5 1 18 -352.933 436.224
    -5 -1 -19 8666.29 750.871
    -5 -1 -19 10005.8 832.205
    -5 1 -19 9115.17 752.898
    5 -1 19 9011.35 877.788
    5 1 19 8227.61 844.921
    -5 1 -19 7504.27 655.304
    5 -1 20 3502.95 677.281
    -5 -1 -20 2587.03 495.508
    -5 1 -20 3275.77 486.807
    -5 -1 -20 3305.5 540.625
    5 1 20 2456.36 605.551
    -5 1 -20 2074.69 471.918
    -5 -1 -21 12227.4 901.045
    -5 -1 -21 12691.6 937.628
    -5 1 -21 11252.9 838.872
    5 1 21 11957.8 1046.11
    -5 1 -21 10764.2 844.711
    -5 -1 -22 678.375 330.764
    -5 1 -22 357.439 262.904
    -5 1 -22 157.826 359.24
    5 1 22 -296.799 453.782
    -5 -1 -22 289.333 395.621
    -5 -1 -23 -81.2772 385.579
    -5 -1 -23 40.8211 313.608
    -5 1 -23 353.709 375.283
    5 1 23 526.715 437.168
    -5 -1 -24 282.497 426.201
    -5 -1 -24 -32.1325 315.519
    5 1 24 433.753 456.863
    -5 1 -24 -519.369 464.779
    -5 -1 -25 82.6127 418.195
    5 1 25 1107.13 597.452
    -5 1 -25 -431.719 446.861
    -5 -1 -26 1158.88 461.509
    -5 1 -26 362.028 451.548
    -5 1 -27 336.168 465.033
    -5 -1 -27 491.482 477.048
    -5 1 -28 912.987 572.787
    -5 -1 -28 440.889 581.911
    -5 -1 -29 -64.3512 487.099
    -5 1 -29 -608.384 517.772
    -5 1 -30 -83.096 528.354
    -5 -1 -30 814.06 673.769
    5 2 -30 479.046 558.289
    -5 -2 30 -343.977 549.957
    5 2 -29 5847.11 812.752
    -5 -2 29 7442.62 1042.53
    5 2 -28 285.172 474.463
    -5 -2 28 1184.03 518.983
    5 2 -27 2754.02 585.572
    -5 -2 27 3024.33 700.932
    5 2 -26 661.889 494.014
    -5 -2 26 475.923 506.692
    5 2 -25 1163.07 444.425
    -5 2 25 1987.95 442.25
    -5 -2 25 1463.78 508.225
    5 2 -24 868.139 390.741
    -5 -2 24 1733.81 547.808
    -5 2 24 707.766 321.666
    -5 2 23 3446.27 505.194
    5 2 -23 3960.6 595.533
    -5 -2 23 3706.57 671.493
    -5 2 23 3607.38 571.359
    5 2 -22 414.857 408.267
    -5 2 22 -117.22 278.729
    -5 -2 22 316.291 425.012
    -5 2 22 396.769 344.022
    -5 2 21 23757.7 1218.42
    5 2 -21 22151.1 1187.23
    -5 -2 21 25350.2 1552.44
    -5 2 21 25590 1304.59
    5 2 -20 3468.18 532.599
    -5 2 20 2902.7 512.265
    -5 -2 20 3754.81 647.514
    -5 2 19 468.467 341.094
    5 2 -19 -53.7115 347.668
    -5 -2 19 438.714 413.664
    -5 2 18 2833.43 507.316
    5 2 -18 2777.61 456.52
    -5 2 17 361.462 317.176
    5 2 -17 205.834 283.37
    -5 2 16 344.374 353.892
    5 2 -16 313.879 299.076
    -5 2 15 3764.55 572.54
    5 2 -15 3866.29 512.582
    -5 2 14 19734.8 1088.22
    5 2 -14 20631.4 882.015
    -5 2 13 498.701 391.112
    5 2 -13 476.299 283.367
    5 2 -12 1389.02 293.607
    -5 2 12 1957.79 503.324
    -5 2 11 6825.11 659.482
    5 2 -11 6604.8 466.94
    -5 2 10 450.841 336.553
    5 2 -10 351.649 238.304
    -5 2 9 92.4657 332.958
    5 2 -9 142.205 222.012
    -5 2 8 968.245 395.069
    5 2 -8 1179.9 223.77
    5 -2 -8 1099.87 177.92
    -5 -2 8 687.547 371.862
    -5 2 7 39429.7 1436.77
    5 -2 -7 40223.4 773.203
    5 2 -7 39974 826.237
    -5 -2 7 40757.2 1429.49
    -5 2 6 13.9139 300.565
    5 -2 -6 -87.8739 138.652
    5 2 -6 -8.52133 129.69
    -5 -2 6 -189.424 280.119
    -5 2 5 4049.87 522.478
    5 -2 -5 4835.47 319.859
    5 2 -5 5128.59 254.007
    -5 -2 5 4397.44 513.191
    -5 2 4 8552.12 705.577
    -5 2 4 8132.84 478.441
    5 -2 -4 7941 423.402
    -5 -2 4 9016.77 696.562
    5 2 -4 9015.82 269.633
    -5 2 3 33323.4 1275.66
    5 -2 -3 31709.3 832.686
    -5 -2 3 34058.9 1292.86
    5 -2 -2 235.909 160.068
    -5 2 2 322.738 303.347
    -5 -2 2 267.419 296.689
    5 -2 -1 1271.16 238.752
    -5 2 1 1862.91 399.205
    -5 -2 1 1335.03 357.062
    -5 2 0 6610.2 596.876
    5 -2 0 6651.2 462.075
    5 -2 1 1325.3 256.191
    -5 2 -1 1734.92 406.89
    5 -2 2 70.3658 223.568
    -5 2 -2 -120.259 269.118
    -5 2 -3 24935.3 1070
    5 -2 3 25187.6 912.165
    -5 2 -4 15123.4 850.067
    5 -2 4 15108 757.901
    -5 -2 -4 15479 890.014
    -5 2 -5 38986.1 1284.78
    -5 -2 -5 40224.6 1397.78
    5 -2 5 37020.6 1185.75
    -5 2 -6 5940.84 545.212
    -5 -2 -6 6038.47 592.07
    5 -2 6 5241.54 539.395
    -5 2 -7 28858.4 1087.85
    -5 -2 -7 29026.6 1225.9
    5 -2 7 29346.8 1131.06
    5 2 7 29181.8 1206.51
    -5 2 -8 13115.9 751.278
    -5 -2 -8 13510.1 869.353
    5 -2 8 12211.3 788.773
    5 2 8 13938.6 873.126
    -5 2 -9 1098.89 320.871
    -5 -2 -9 555.216 347.061
    5 2 9 975.921 356.376
    5 -2 9 689.169 345.646
    -5 2 -10 4456.76 474.478
    5 2 10 5254.84 607.199
    -5 -2 -10 4585.73 559.929
    5 -2 10 4238.81 559.275
    -5 2 -11 25715.2 984.374
    -5 -2 -11 28449 1231.24
    5 -2 11 24994.5 1174.29
    5 2 11 27478 1209.05
    -5 2 -12 42.6589 223.781
    5 2 12 108.614 335.65
    -5 -2 -12 400.46 330.537
    5 -2 12 912.056 422.279
    -5 2 -13 20910.8 868.567
    -5 -2 -13 19967.5 1098.24
    5 -2 13 20093.8 1130.15
    5 2 13 19092.3 1095.09
    -5 2 -14 7445.56 522.438
    -5 -2 -14 8044.98 743.648
    5 -2 14 7490.96 786.458
    -5 -2 -14 8211.81 725.096
    5 2 14 7734.48 736.143
    5 2 15 -241.057 442.423
    -5 2 -15 -201.703 199.578
    -5 -2 -15 460.888 366.464
    5 -2 15 385.806 391.499
    -5 -2 -16 930.601 418.221
    5 2 16 427.516 407.497
    -5 2 -16 109.402 172.422
    5 -2 16 390.977 411.975
    -5 -2 -16 728.348 405.134
    -5 2 -16 330.491 234.973
    5 2 17 6210.57 742.437
    -5 -2 -17 7179 730.858
    -5 2 -17 6081.74 602.677
    -5 -2 -17 6081.36 647.798
    -5 -2 -18 511.99 370.538
    -5 2 -18 92.9913 262.974
    -5 -2 -18 1038.91 427.639
    5 2 18 204.461 387.103
    -5 -2 -19 16790.9 1112.97
    -5 2 -19 15635.7 909.393
    5 2 19 16071.4 1129.02
    -5 -2 -19 17060.2 1039.12
    -5 -2 -20 283.219 393.733
    -5 2 -20 -201.57 263.198
    5 2 20 281.261 411.222
    -5 -2 -20 -116.245 402.814
    -5 -2 -21 11190 956.078
    -5 2 -21 9560.18 742.373
    -5 -2 -21 9698.4 880.962
    5 2 21 10231 977.571
    -5 -2 -22 731.501 442.211
    -5 -2 -22 429.176 372.795
    5 2 22 355.977 455.19
    -5 -2 -23 1780.67 480.661
    -5 -2 -23 2151.59 595.289
    -5 -2 -24 310.682 424.458
    5 2 24 -94.3199 411.25
    -5 -2 -24 939.863 559.784
    -5 -2 -25 4015.19 712.369
    -5 2 -25 2416.46 513.551
    -5 -2 -25 4468.15 722.435
    5 2 25 3992.8 716.91
    -5 2 -26 811.755 454.039
    5 2 26 370.844 544.878
    -5 -2 -26 1857.34 641.933
    5 2 27 7279.54 957.675
    -5 2 -27 7136.59 868.49
    -5 2 -28 230.933 501.302
    -5 2 -29 2290.36 693.144
    -5 2 -30 2406.76 716.168
    5 3 -30 843.231 618.173
    5 3 -29 923.405 485.218
    -5 -3 29 171.05 536.493
    5 3 -28 29.4303 503.206
    -5 -3 28 1628.56 738.582
    5 3 -27 279.268 434.513
    -5 -3 27 920.497 650.699
    5 3 -26 -377.998 474.696
    -5 -3 26 168.671 496.809
    -5 -3 25 2907.23 676.016
    5 3 -25 1763.61 448.613
    5 3 -24 869.883 377.263
    -5 -3 24 843.767 518.378
    -5 3 23 8896.89 787.272
    -5 -3 23 9963 1073.26
    5 3 -23 8919.2 856.164
    -5 3 22 5154.87 635.597
    -5 3 22 5883.29 615.344
    5 3 -22 5556.09 679.798
    -5 -3 22 5855.19 857.802
    -5 3 21 3290.56 539.827
    5 3 -21 4035.98 590.581
    -5 -3 21 4421.38 758.176
    -5 3 21 4419.05 569.068
    -5 3 20 4096.49 576.987
    5 3 -20 3778.67 570.673
    -5 3 20 5072.11 631.636
    -5 -3 20 5181.88 822.187
    -5 3 19 2073.03 465.51
    5 3 -19 1420.73 354.023
    -5 -3 19 2273.66 639.727
    -5 3 18 120.375 296.301
    5 3 -18 -593.159 408.867
    -5 3 17 24527.5 1226.7
    5 3 -17 21686.8 1034.35
    -5 3 16 3972.48 549.217
    -5 3 15 41138.3 1565.28
    -5 3 14 2218.93 483.928
    -5 3 13 6310.96 662.796
    -5 3 12 3490.23 526.076
    -5 3 11 10656.5 828.135
    -5 3 10 -268.39 369.048
    -5 3 9 116242 2499.39
    -5 3 8 14761.9 942.114
    5 -3 -8 12965.4 298.564
    -5 3 7 28314.5 1270.07
    5 -3 -7 29895.9 532.318
    -5 3 6 30597.1 1289.52
    5 -3 -6 32872.4 629.378
    -5 3 5 7184.8 688.311
    5 -3 -5 7818.45 344.026
    -5 3 4 16.5681 268.6
    5 -3 -4 -111.188 140.933
    -5 3 3 29373.5 1252.49
    5 -3 -3 27700.4 744.042
    5 -3 -2 3688.95 335.462
    -5 -3 2 3351.96 458.809
    -5 3 2 3641.16 512.9
    -5 3 1 143685 2665.46
    -5 -3 1 143451 2514.06
    5 -3 -1 142442 1846.94
    -5 3 0 39137.6 1391.66
    -5 -3 0 37163.5 1311.78
    5 -3 0 37191.9 1005.31
    5 3 1 43000.6 528.756
    -5 3 -1 46329.9 1500.36
    -5 -3 -1 47208.3 1491.49
    5 -3 1 45536.6 1153.52
    -5 -3 -2 132.198 281.488
    -5 3 -2 194.478 312.704
    5 3 2 202.346 80.7487
    5 -3 2 351.115 245.14
    -5 -3 -3 2855.05 462.127
    -5 3 -3 1873.39 385.446
    5 -3 3 2251.3 362.937
    -5 -3 -4 3199.22 432.538
    -5 3 -4 3073.95 481.002
    5 -3 4 3161.54 388.161
    -5 3 -5 45238.5 1443.33
    -5 -3 -5 47485.3 1543.67
    5 -3 5 46594.9 1352.08
    -5 -3 -6 1830.47 396.697
    -5 3 -6 2059.45 418.045
    5 -3 6 1447.98 336.616
    -5 3 -7 68557.5 1720.57
    -5 -3 -7 68578 1884.05
    5 -3 7 64775.7 1681.78
    -5 -3 -8 2425.67 442.804
    -5 3 -8 2016.85 377.432
    5 -3 8 1895.76 413.397
    -5 3 -9 13826.2 797.329
    -5 -3 -9 14372.4 928.599
    5 -3 9 14767.5 922.392
    5 3 9 14122.2 938.204
    -5 3 -10 16862 865.534
    5 3 10 16520.4 1001.98
    5 -3 10 16329.3 993.707
    -5 -3 -10 17139 1025.83
    -5 3 -11 11633.2 742.561
    -5 -3 -11 11008.2 840.209
    5 3 11 11264.5 840.246
    -5 3 -12 357.37 241.816
    -5 -3 -12 -327.789 372.451
    5 3 12 65.9702 379.505
    -5 3 -13 33469.5 1151.33
    -5 -3 -13 33632.8 1461.32
    5 3 13 32591.6 1404.66
    -5 3 -14 173.673 244.067
    -5 -3 -14 -299.604 344.963
    5 3 14 -361.419 358.011
    -5 3 -15 5619.44 487.599
    -5 -3 -15 5068.75 632.779
    5 3 15 4700.48 596.649
    5 3 16 1382.36 426.867
    -5 3 -16 1486.86 298.827
    -5 -3 -16 1475.44 404.43
    5 3 17 1791.58 440.707
    -5 -3 -17 2215.58 511.006
    -5 3 -17 1519.32 325.427
    5 3 18 331.705 412.288
    -5 -3 -18 43.7439 351.171
    -5 3 -18 291.2 222.962
    5 3 19 1859.22 522.791
    -5 -3 -19 2499.63 545.386
    -5 3 -19 1636.56 349.867
    -5 -3 -20 1753.48 481.474
    5 3 20 1570.13 522.472
    -5 -3 -21 5973.89 761.822
    5 3 21 6256.88 780.691
    -5 -3 -22 598.116 473.826
    5 3 22 472.326 385.442
    -5 -3 -23 2446.35 628.522
    5 3 23 2200.02 531.655
    -5 -3 -24 308.021 401.189
    5 3 24 1021.6 461.732
    -5 -3 -25 1082.14 540.357
    5 3 25 445.597 472.402
    -5 -3 -26 545.324 482.966
    5 3 26 739.989 531.822
    5 3 27 205.115 503.108
    -5 3 -27 -1393.02 652.607
    -5 3 -28 -548.355 629.322
    5 3 28 -336.717 451.117
    5 3 29 2583.45 739.992
    -5 3 -29 1158.4 507.654
    5 4 -29 4022.91 741.096
    5 4 -28 -91.786 456.503
    5 4 -27 1971.95 559.307
    -5 -4 27 852.289 620.072
    5 4 -26 598.377 502.706
    -5 -4 26 -676.772 667.176
    5 4 -25 121.617 388.734
    -5 -4 25 544.129 504.365
    5 4 -24 853.493 438.695
    -5 -4 24 771.336 576.612
    -5 4 23 4395.11 611.532
    5 4 -23 4061.01 590.396
    -5 -4 23 5240.67 826.227
    -5 4 22 -830.893 398.651
    5 4 -22 12.1768 408.899
    -5 -4 22 -139.761 381.309
    -5 4 21 16526.9 1086.89
    -5 -4 21 19734.6 1458.41
    -5 4 20 137.303 351.949
    -5 -4 20 -1084.55 581.649
    -5 4 19 818.022 349.154
    -5 -4 19 295.297 477.475
    -5 4 18 143.528 319.405
    -5 -4 18 -780.13 513.86
    -5 4 17 -173.138 281.328
    -5 -4 17 518.827 525.486
    -5 4 16 3451.85 558.087
    -5 4 15 10792.8 872.628
    -5 -4 15 12491.6 684.496
    -5 4 14 13.9713 313.582
    -5 -4 14 -116.015 206.364
    -5 4 13 10972.9 849.867
    -5 -4 13 10703.9 669.539
    -5 4 12 11212.5 899.736
    -5 -4 12 11703.3 707.783
    -5 -4 11 -30.6342 226.748
    -5 4 11 277.288 324.386
    -5 -4 10 3624.91 428.869
    -5 4 10 3893.34 565.171
    -5 -4 9 -67.2147 221.946
    -5 4 9 299.866 375.718
    -5 -4 8 -5.36448 239.454
    -5 4 8 -394.144 340.519
    -5 4 7 5043.55 641.227
    -5 -4 7 5464.67 518.723
    -5 -4 6 105.436 266.82
    -5 4 6 -251.007 351.87
    -5 -4 5 1010.57 326.864
    -5 4 5 264.538 374.779
    -5 -4 4 193.087 261.067
    -5 4 4 -285.719 333.301
    -5 4 3 23316.3 1184.07
    -5 -4 3 22233.6 1027.44
    -5 -4 2 1221.03 339.54
    -5 4 2 778.782 392.551
    -5 -4 1 2988.56 452.277
    -5 4 1 3248.51 524.55
    -5 4 0 22031.4 1139.18
    -5 -4 0 21254.3 1030.68
    -5 4 -1 5918.59 630.958
    -5 -4 -1 6115.16 586.034
    -5 -4 -2 216.585 282.513
    -5 4 -2 -0.70894 317.388
    5 4 3 37255.5 739.515
    -5 4 -3 35449.9 1382.88
    -5 -4 -3 35002.8 1352.38
    5 4 4 1371.8 197.373
    -5 -4 -4 1481.27 379.027
    -5 4 -4 806.42 359.464
    -5 4 -5 9658.45 753.835
    -5 -4 -5 9085.32 746.997
    -5 4 -6 12399.2 853.952
    -5 -4 -6 11828.8 847.017
    -5 -4 -7 3193.14 455.907
    -5 4 -7 4389.36 535.903
    -5 -4 -8 552.63 326.149
    -5 4 -8 1397.17 393.805
    -5 4 -9 7283.72 675.073
    -5 -4 -9 7549.16 701.413
    -5 -4 -10 300.607 270.788
    -5 4 -10 422.53 314.3
    -5 -4 -11 4622.44 627.238
    -5 4 -11 3597.77 484.697
    5 4 11 4198.37 609.082
    -5 -4 -12 859.304 394.29
    -5 4 -12 957.472 352.634
    5 4 12 1242.24 381.734
    -5 4 -13 10979.2 740.476
    -5 -4 -13 12056.2 964.323
    5 4 13 12492.9 915.391
    -5 -4 -14 1692.32 436.488
    5 4 14 2114.31 473.994
    -5 4 -14 1985.06 348.038
    -5 4 -15 7017.75 584.737
    -5 -4 -15 7071.05 774.174
    5 4 15 6804.67 750.349
    -5 -4 -16 340.234 350.992
    -5 4 -16 795.302 284.339
    5 4 17 278.623 395.23
    -5 -4 -17 1024.13 408.963
    5 4 18 602.194 417.94
    -5 -4 -18 448.919 394.009
    -5 -4 -19 17166 1227.97
    5 4 19 16909.7 1154.13
    5 4 20 363.458 393.869
    -5 -4 -20 266.137 386.862
    -5 -4 -21 10263 1049.54
    5 4 21 9331.4 936.253
    -5 -4 -22 199.769 453.416
    5 4 22 -757.2 442.848
    -5 -4 -23 1568.08 645.714
    5 4 23 -54.1935 405.843
    -5 -4 -24 -437.107 487.123
    5 4 24 372.372 381.85
    -5 -4 -25 5026.98 852.253
    5 4 25 5311.69 790.116
    -5 -4 -26 634.239 470.859
    5 4 26 383.53 446.841
    5 4 27 5651.01 828.011
    5 4 28 584.887 591.881
    5 5 -28 -433.523 478.744
    5 5 -27 135.987 470.637
    5 5 -26 -315.387 542.347
    -5 -5 26 129.437 582.334
    5 5 -25 498.986 436.743
    -5 -5 25 1270.16 698.753
    -5 -5 24 839.63 554.261
    -5 5 23 10864.6 935.14
    -5 -5 23 10738.1 1166.87
    -5 5 22 2207.64 506.226
    -5 -5 22 3613.28 777.668
    -5 5 21 3551.9 607.197
    -5 -5 21 3171.05 658.301
    -5 5 20 54.6736 302.97
    -5 -5 20 745.311 534.484
    -5 5 19 3469.34 556.757
    -5 -5 19 4289.94 767.23
    -5 5 18 163.787 313.846
    -5 -5 18 438.172 407.305
    -5 5 17 16356.8 1098.94
    -5 -5 17 20723.3 1451.35
    -5 5 16 3753.28 579.541
    -5 -5 16 4525.5 795.261
    -5 5 15 22093.5 1237.84
    -5 -5 14 1658.38 302.522
    -5 5 14 1745.17 470.951
    -5 -5 13 1446.92 263.048
    -5 5 13 1371.16 472.746
    -5 -5 12 1380.77 297.268
    -5 5 12 773.125 385.835
    -5 -5 11 6055.58 532.973
    -5 5 11 5605.13 673.941
    -5 5 10 37227.7 1584.34
    -5 -5 10 37731.1 1269.73
    -5 5 9 14860.2 1049.84
    -5 -5 9 14133.9 806.619
    -5 -5 8 6531.98 590.484
    -5 5 8 5408.27 703.69
    -5 -5 7 3155.6 454.436
    -5 5 7 3364.44 563.106
    -5 -5 6 2831.93 444.477
    -5 5 6 3185.29 571.629
    -5 -5 5 4830.52 536.299
    -5 5 5 5204.1 642.235
    -5 5 4 7756.02 729.61
    -5 -5 4 8142.82 643.537
    -5 5 3 57092.1 1885.67
    -5 -5 3 53814.9 1634.82
    -5 -5 2 1593.56 438.582
    -5 5 2 1050.81 413.729
    -5 5 1 30810.9 1396.75
    -5 -5 1 29279.1 1245.07
    -5 -5 0 3776.02 521.137
    -5 5 0 3765.85 581.111
    -5 5 -1 30075.8 1372.85
    -5 -5 -1 29025.8 1247.58
    -5 -5 -2 -115.415 289.994
    -5 5 -2 651.413 388.307
    -5 -5 -3 25190.3 1164.76
    -5 5 -3 24854.6 1261.91
    -5 -5 -4 754.78 391.915
    -5 5 -4 702.529 330.575
    -5 -5 -5 1286.32 440.651
    -5 5 -5 2757.05 530.671
    -5 -5 -6 13697.5 915.071
    -5 5 -6 13554.2 922.541
    -5 -5 -7 33644.5 1443.38
    -5 5 -7 33372.4 1392.14
    -5 -5 -8 1367.21 419.868
    -5 5 -8 2072.61 504
    -5 -5 -9 860 349.055
    -5 5 -9 1237.11 383.179
    -5 -5 -10 198.575 369.985
    -5 5 -10 333.279 286.568
    -5 5 -11 4871.33 598.446
    -5 -5 -11 4434.29 648.244
    -5 -5 -12 14110.4 1026.45
    -5 5 -12 15279.4 930.652
    5 5 12 15630.5 1030.87
    -5 -5 -13 17579.3 1158.02
    -5 5 -13 16898.7 962.607
    5 5 13 16986 1076.03
    -5 -5 -14 344.857 375.168
    5 5 14 773.064 412.182
    -5 5 -14 464.302 313.827
    -5 -5 -15 2880.65 565.904
    5 5 15 2753.98 502.212
    -5 5 -15 2384.11 407.91
    -5 -5 -16 1556.4 461.219
    5 5 16 2135.32 515.421
    -5 5 -16 1118.05 312.401
    5 5 17 2288.95 542.041
    -5 -5 -17 1841.41 499.998
    5 5 18 -671.404 380.474
    -5 -5 -18 -87.4858 414.112
    5 5 19 1103.13 357.388
    -5 -5 -19 2518.24 639.482
    5 5 20 34.2111 335.903
    -5 -5 -20 513.307 499.481
    5 5 21 2204.72 543.876
    -5 -5 -21 3395.19 645.061
    5 5 22 1083.79 421.515
    -5 -5 -22 163.173 503.603
    -5 -5 -23 3375.39 680.01
    5 5 23 2767.85 637.163
    -5 -5 -24 752.338 564.015
    5 5 24 -403.47 442.69
    -5 -5 -25 -870.575 646.544
    5 5 25 100.659 450.206
    -5 -5 -26 -174.926 481.388
    5 5 26 -975.38 579.095
    -5 -5 -27 -746.432 516.195
    5 5 27 -670.899 583.793
    5 5 28 1279.55 551.601
    -5 -6 25 -308.498 535.935
    -5 -6 24 2218.85 705.371
    -5 -6 23 1447.64 670.121
    -5 6 22 1228.58 419.992
    -5 -6 22 1362.9 664.084
    -5 6 21 5415.12 726.857
    -5 -6 21 4398.49 814.983
    -5 6 20 465.065 343.195
    -5 -6 20 -850.546 529.913
    -5 6 19 604.275 354.239
    -5 -6 19 54.1167 411.853
    -5 6 18 -304.608 407.454
    -5 -6 18 88.0501 442.441
    -5 6 17 -94.0813 296.851
    -5 -6 17 -287.483 462.191
    -5 6 16 4625.58 668.354
    -5 -6 16 6000.71 883.525
    -5 6 15 1161.04 420.773
    -5 -6 15 2528.43 673.151
    -5 6 14 287.54 302.293
    -5 -6 14 881.281 516.882
    -5 6 13 10323.9 900.382
    -5 -6 13 12124 715.948
    -5 6 12 9951.64 925.36
    -5 -6 12 8696.23 613.007
    -5 -6 11 1407.37 309.182
    -5 6 11 1601.64 460.758
    -5 -6 10 1197.59 284.483
    -5 6 10 332.199 385.558
    -5 -6 9 541.465 257.006
    -5 6 9 0.3158 367.095
    -5 -6 8 11954.8 779.617
    -5 6 8 13236.9 1004.38
    -5 -6 7 399.116 274.505
    -5 6 7 -1051.13 509.563
    -5 -6 6 1685.89 389.423
    -5 6 6 1194.78 505.48
    -5 -6 5 1574.69 361.32
    -5 6 5 1909.27 488.89
    -5 -6 4 690.891 343.555
    -5 6 4 566.348 457.667
    -5 -6 3 4047.92 527.506
    -5 6 3 4130.48 624.42
    -5 -6 2 3320.27 519.535
    -5 6 2 2665.33 570.516
    -5 -6 1 11284.4 848.224
    -5 6 1 12159.9 957.547
    -5 -6 0 12435.5 881.227
    -5 6 0 14213.5 1048.39
    -5 -6 -1 1173.89 357.132
    -5 6 -1 1278.07 465.946
    -5 -6 -2 6032.33 663.427
    -5 6 -2 5807.89 683.761
    -5 -6 -3 16592.5 1027.4
    -5 6 -3 15331.7 1057.14
    -5 -6 -4 1241.46 414.646
    -5 6 -4 1079.93 458.57
    -5 -6 -5 14690.5 1027.77
    -5 6 -5 12808.2 999.761
    -5 -6 -6 1147.81 421.637
    -5 6 -6 910.01 439.103
    -5 -6 -7 362.409 372.348
    -5 6 -7 52.6387 370.707
    -5 -6 -8 7922.08 777.567
    -5 6 -8 8050.33 791.366
    -5 -6 -9 1571.09 509.206
    -5 6 -9 1168.2 381.505
    -5 -6 -10 236.709 337.198
    -5 6 -10 358.66 345.599
    -5 -6 -11 827.518 463.447
    -5 6 -11 833.594 374.075
    -5 -6 -12 1504.49 494.686
    -5 6 -12 252.002 306.963
    -5 -6 -13 17553.8 1227.86
    -5 6 -13 17232.5 1051.73
    5 6 13 18456.5 1159.76
    -5 -6 -14 4363.41 713.518
    -5 6 -14 3371.83 509.768
    5 6 14 3143.12 584.802
    -5 -6 -15 3861.42 682.963
    5 6 15 2815.24 545.262
    -5 6 -15 3302.86 519.741
    -5 -6 -16 5078.54 740.869
    5 6 16 4289.7 651.787
    -5 6 -16 4349.82 571.056
    -5 -6 -17 241.557 426.112
    5 6 17 157.655 346.079
    -5 -6 -18 2915.3 675.479
    5 6 18 2836.28 554.603
    -5 -6 -19 14496.9 1279.84
    5 6 19 14456.6 1087.01
    5 6 20 575.302 431.463
    -5 -6 -20 70.8659 505.786
    5 6 21 6156.06 822.608
    -5 -6 -21 7166.23 989.487
    5 6 22 2197.29 567.353
    -5 -6 -22 3409.47 825.961
    5 6 23 1245.63 434.879
    -5 -6 -23 1957.43 677.975
    -5 -6 -24 979.045 564.51
    5 6 24 1893.02 538.261
    -5 -6 -25 5205.43 918.836
    5 6 25 3848.99 700.425
    -5 -6 -26 -54.7845 619.622
    5 6 26 637.176 441.046
    -5 -6 -27 3369.01 863.122
    5 6 27 2474.72 654.171
    -5 -6 -28 1330.38 688.33
    -5 -7 23 4967.5 984.496
    -5 7 22 2245.9 538.196
    -5 -7 22 1788.91 745.131
    -5 7 21 4946.56 704.925
    -5 -7 21 4316.88 873.098
    -5 7 20 3283.86 616.24
    -5 -7 20 3247.31 812.793
    -5 7 19 1888.07 524.203
    -5 -7 19 1441.02 583.359
    -5 7 18 -193.536 356.931
    -5 -7 18 368.663 362.7
    -5 7 17 13415.5 1088.01
    -5 -7 17 12417.6 1202.89
    -5 7 16 326.871 386.348
    -5 -7 16 -496.262 425.974
    -5 7 15 9456.76 922.112
    -5 -7 15 10194.1 1072.1
    -5 7 14 1570.41 491.259
    -5 -7 14 1344.78 491.099
    -5 7 13 15095.4 1112.8
    -5 -7 13 15310.9 1257.99
    -5 -7 12 380.03 201.471
    -5 7 12 34.6246 368.428
    -5 -7 11 3287.91 443.185
    -5 7 11 2531.02 588.991
    -5 -7 10 19985.3 995.812
    -5 7 10 18735 1244.46
    -5 -7 9 7100.75 649.603
    -5 7 9 6026.07 788.127
    -5 -7 8 764.515 323.895
    -5 7 8 608.402 415.949
    -5 -7 7 24604.8 1174.12
    -5 7 7 25583.6 1411.06
    -5 -7 6 2783.92 467.075
    -5 7 6 2857.12 600.54
    -5 -7 5 1523.52 426.714
    -5 7 5 160.465 311.421
    -5 -7 4 1498.98 359.11
    -5 7 4 1663.45 518.055
    -5 -7 3 6800.18 680.936
    -5 7 3 6182.88 727.551
    -5 -7 2 572.074 375.377
    -5 7 2 -118.893 409.202
    -5 -7 1 47552.5 1748.6
    -5 7 1 51962.5 2001.54
    -5 -7 0 4944.76 650.44
    -5 7 0 4113.86 682.766
    -5 -7 -1 14852.1 1015.91
    -5 7 -1 15147.4 1145.61
    -5 -7 -2 3670.67 565.394
    -5 7 -2 4018.05 678.565
    -5 -7 -3 8381.09 784.932
    -5 7 -3 7120.18 805.481
    -5 -7 -4 4211.2 611.381
    -5 7 -4 5057.66 704.195
    -5 -7 -5 14697.6 1065.97
    -5 7 -5 13371.2 1051.35
    -5 -7 -6 19899.7 1233.11
    -5 7 -6 18630.5 1200.22
    -5 -7 -7 32855.6 1600.53
    -5 7 -7 32464.8 1564.91
    -5 -7 -8 879.305 435.12
    -5 7 -8 764.62 444.367
    -5 -7 -9 1594.29 479.819
    -5 7 -9 1680.11 473.015
    -5 -7 -10 7058.68 814.344
    -5 7 -10 7511.2 792.38
    -5 -7 -11 3070.52 629.321
    -5 7 -11 3121.19 577.984
    -5 -7 -12 23756.1 1502.88
    -5 7 -12 23607.8 1307.06
    -5 7 -13 5687.77 676.39
    -5 -7 -13 4898.43 756.284
    -5 -7 -14 487.828 452.076
    -5 7 -14 658.828 367.79
    5 7 14 609.02 468.748
    -5 -7 -15 2886.34 675.375
    5 7 15 1329.68 420.039
    -5 7 -15 1884.47 457.809
    -5 -7 -16 665.036 422.94
    5 7 16 421.013 355.263
    -5 7 -16 1013.15 379.29
    -5 -7 -17 1345.51 553.89
    5 7 17 817.998 438.191
    -5 -7 -18 1262.04 583.622
    5 7 18 449.83 368.14
    -5 -7 -19 1093.19 633.059
    5 7 19 698.864 393.81
    5 7 20 -1207.36 494.937
    -5 -7 -20 349.606 467.603
    5 7 21 2366.03 564.393
    -5 -7 -21 677.349 440.467
    5 7 22 1185.1 485.607
    -5 -7 -22 1502.76 693.872
    5 7 23 2553.28 550.873
    -5 -7 -23 1746.75 738.741
    5 7 24 -311.197 468.531
    -5 -7 -24 -486.345 523.466
    -5 -7 -25 -433.624 656.552
    5 7 25 452.182 481.098
    -5 -7 -26 1150.19 654.519
    5 7 26 368.871 479.462
    -5 8 22 2367.23 577.63
    -5 -8 22 1078.65 633.423
    -5 8 21 -180.318 409.271
    -5 -8 21 -424.212 571.045
    -5 8 20 783.659 523.864
    -5 -8 20 2409.28 793.075
    -5 8 19 1488.61 453.423
    -5 -8 19 903.862 525.39
    -5 8 18 -174.138 390.918
    -5 -8 18 -167.307 490.306
    -5 8 17 880.494 450.814
    -5 -8 17 561.133 535.604
    -5 8 16 -441.544 441.902
    -5 -8 16 1364.03 528.883
    -5 8 15 498.911 389.11
    -5 -8 15 -806.648 569.92
    -5 8 14 -292.427 343.055
    -5 -8 14 -68.5897 398.946
    -5 8 13 5569.87 768.764
    -5 -8 13 5279.5 815.472
    -5 8 12 17.5804 407.973
    -5 -8 12 1078.91 529.126
    -5 8 11 1451.82 522.368
    -5 -8 11 1508.09 548.587
    -5 -8 10 2449.54 448.121
    -5 8 10 1870.53 567.938
    -5 -8 10 2925.4 643.485
    -5 -8 9 365.879 278.481
    -5 8 9 -388.893 354.973
    -5 -8 8 5261.04 628.709
    -5 8 8 4098.59 672.246
    -5 -8 7 3154.94 512.372
    -5 8 7 2752.61 592.344
    -5 -8 6 -867.841 372.128
    -5 8 6 1027.95 464.647
    -5 -8 5 -259.025 326.905
    -5 8 5 101.226 412.726
    -5 -8 4 1650.76 446.682
    -5 8 4 1909.22 562.356
    -5 -8 3 812.418 327.195
    -5 8 3 1192.39 563.057
    -5 -8 2 5909.89 671.365
    -5 8 2 6381.64 835.545
    -5 -8 1 7320.5 761.738
    -5 8 1 8711.43 945.022
    -5 -8 0 7354.21 801.186
    -5 8 0 7893.98 901.352
    -5 -8 -1 -242.34 362.741
    -5 8 -1 185.904 402.643
    -5 -8 -2 574.656 376.467
    -5 8 -2 1100.13 442.714
    -5 -8 -3 690.01 351.562
    -5 8 -3 1233.24 439.662
    -5 -8 -4 701.959 431.063
    -5 8 -4 250.823 395.903
    -5 -8 -5 9306.68 938.671
    -5 8 -5 9426.2 938.134
    -5 -8 -6 2391.85 636.302
    -5 8 -6 1695.08 520.648
    -5 -8 -7 2319.09 600.736
    -5 8 -7 1819.46 469.067
    -5 -8 -8 930.789 480.891
    -5 8 -8 217.972 375.281
    -5 -8 -9 233.986 476.64
    -5 8 -9 505.073 362.014
    -5 -8 -10 1437.82 578.952
    -5 8 -10 1503.7 434.136
    -5 -8 -11 2977.45 619.526
    -5 8 -11 2546.04 587.883
    -5 -8 -12 395.385 358.331
    -5 8 -12 482.315 396.447
    -5 -8 -13 3831.37 717.481
    -5 8 -13 5662.77 742.693
    -5 -8 -14 1463.73 571.747
    -5 8 -14 1819.87 470.788
    -5 -8 -15 1618.19 716.172
    -5 8 -15 241.014 327.53
    5 8 15 705.415 449.843
    -5 -8 -16 957.451 520.908
    5 8 16 635.475 410.613
    -5 -8 -17 755.29 542.681
    5 8 17 314.073 391.616
    -5 -8 -18 1392.38 575.267
    5 8 18 739.897 398.004
    -5 -8 -19 7691.18 1051.56
    5 8 19 7130.54 828.437
    -5 -8 -20 613.745 485.616
    5 8 20 776.538 474.526
    5 8 21 1567.87 516.298
    -5 -8 -21 2768.29 809.788
    5 8 22 2560.43 586.859
    -5 -8 -22 2640.07 801.195
    5 8 23 301.338 413.411
    -5 -8 -23 1065.61 738.524
    5 8 24 2820.17 615.527
    5 8 25 177.806 442.557
    -5 9 22 1393.44 592.252
    -5 9 21 -69.1621 429.245
    -5 9 20 1374.54 562.289
    -5 -9 20 624.679 540.453
    -5 9 19 1453.9 555.724
    -5 -9 19 3070.64 884.88
    -5 9 18 630.562 581.023
    -5 -9 18 357.381 601.576
    -5 9 17 12245.3 1128.61
    -5 -9 17 12640.4 1290.27
    -5 9 16 752.569 490.188
    -5 -9 16 -108.201 355.677
    -5 9 15 4280.2 732.337
    -5 -9 15 3248.23 722.832
    -5 9 14 1863.38 535.802
    -5 -9 14 714.314 466.364
    -5 9 13 9930.12 1002.86
    -5 -9 13 9061.13 997.352
    -5 9 12 2399.62 593.361
    -5 -9 12 2478.43 621.936
    -5 9 11 8089.28 914.016
    -5 -9 11 8011.67 945.308
    -5 9 10 752.965 454.479
    -5 -9 10 730.016 437.974
    -5 -9 9 5631.68 667.302
    -5 9 9 5460.81 805.616
    -5 -9 9 5154.11 788.4
    -5 -9 8 1003.85 397.578
    -5 9 8 1302.22 533.311
    -5 -9 8 1551.95 591.081
    -5 -9 7 11603.8 964.933
    -5 9 7 12140.7 1136.76
    -5 -9 7 10971.2 1027.15
    -5 -9 6 21.8468 358.734
    -5 9 6 317.485 389.859
    -5 -9 6 1122.1 497.561
    -5 -9 5 1692.22 489.206
    -5 9 5 1114.02 523.997
    -5 -9 4 -132.363 385.671
    -5 9 4 -994.615 550.471
    -5 -9 3 1694.07 495.251
    -5 9 3 1163.46 457.383
    -5 -9 2 104.359 365.495
    -5 9 2 265.287 441.472
    -5 -9 1 16816.4 1242.65
    -5 9 1 18462.8 1371.56
    -5 -9 0 4034.24 707.232
    -5 9 0 2815.75 614.467
    -5 -9 -1 13874.5 1148.14
    -5 9 -1 15840.7 1277.55
    -5 -9 -2 2881.86 588.171
    -5 9 -2 3146.73 702.089
    -5 -9 -3 11155.3 1047.57
    -5 9 -3 11424.1 1116.54
    -5 -9 -4 2827.67 675.596
    -5 9 -4 2770.22 670.585
    -5 -9 -5 5989.63 844.073
    -5 9 -5 5356.21 761.156
    -5 -9 -6 944.877 460.083
    -5 9 -6 1459.58 536.122
    -5 -9 -7 4730.69 702.227
    -5 9 -7 6124.12 857.948
    -5 -9 -8 -76.9913 461.032
    -5 9 -8 606.062 447.968
    -5 -9 -9 3741.26 694.761
    -5 9 -9 4379.36 715.827
    -5 -9 -10 806.106 586.302
    -5 9 -10 -320.365 413.459
    -5 -9 -11 180.801 498.199
    -5 9 -11 206.702 357.372
    -5 -9 -12 1275.88 515.803
    -5 9 -12 1299.11 454.826
    -5 -9 -13 3945.42 797.996
    -5 9 -13 2984.33 619.889
    -5 -9 -14 -333.973 547.316
    -5 9 -14 62.1797 451.237
    -5 -9 -15 1817.65 668.477
    -5 9 -15 957.39 440.1
    5 9 15 1924.79 568.598
    -5 -9 -16 3157.82 781.499
    5 9 16 3005.05 587.908
    -5 -9 -17 -207.128 456.299
    5 9 17 -962.442 468.118
    -5 -9 -18 633.264 559.199
    5 9 18 675.212 452.458
    -5 -9 -19 -544.439 560.6
    5 9 19 -323.64 336.078
    -5 -9 -20 -3.65424 461.567
    5 9 20 724.56 460.025
    5 9 21 4689.83 725.112
    5 9 22 594.892 443.612
    5 9 23 558.24 455.623
    -5 10 20 2263.77 683.352
    -5 10 19 994.986 512.232
    -5 10 18 108.897 479.557
    -5 -10 18 900.199 581.093
    -5 10 17 75.9544 478.57
    -5 -10 17 -161.407 540.629
    -5 10 16 1548.63 557.855
    -5 -10 16 741.562 500.705
    -5 10 15 1084.62 508.268
    -5 -10 15 1184.65 518.688
    -5 10 14 -271.888 477.05
    -5 -10 14 147.164 393.09
    -5 10 13 4657.95 833.677
    -5 -10 13 3315.28 705.746
    -5 10 12 184.826 449.013
    -5 -10 12 491.687 459.594
    -5 10 11 -565.176 486.52
    -5 -10 11 94.7247 371.411
    -5 10 10 385.173 428.926
    -5 -10 10 203.728 348.767
    -5 10 9 769.954 406.072
    -5 -10 9 526.952 404.967
    -5 -10 8 4669.06 657.465
    -5 10 8 3560.94 714.407
    -5 -10 8 4213.84 691.779
    -5 -10 7 918.267 400.666
    -5 10 7 89.1618 498.411
    -5 -10 7 -101.438 369.641
    -5 -10 6 -77.626 324.624
    -5 10 6 7.56347 445.813
    -5 -10 6 388.542 393.665
    -5 -10 5 632.786 472.507
    -5 10 5 404.099 395.505
    -5 -10 5 532.859 390.477
    -5 -10 4 -152.268 432.544
    -5 10 4 82.4776 500.98
    -5 -10 4 199.491 378.36
    -5 -10 3 -211.464 435.232
    -5 10 3 24.0624 360.225
    -5 -10 3 439.295 422.207
    -5 -10 2 3257.67 627.278
    -5 10 2 4605.35 846.373
    -5 -10 2 3387.73 594.521
    -5 -10 1 3984.12 750.533
    -5 10 1 3808.95 760.771
    -5 -10 1 4182.89 669.786
    -5 10 0 680.836 511.961
    -5 -10 0 2027.7 569.078
    -5 -10 0 1023.69 488.353
    -5 -10 -1 864 436.316
    -5 10 -1 725.706 603.038
    -5 -10 -2 567.412 456.759
    -5 10 -2 -50.454 520.982
    -5 -10 -3 4.17885 392.959
    -5 10 -3 1160.07 602.311
    -5 -10 -4 700.402 524.9
    -5 10 -4 231.61 525.213
    -5 -10 -5 1642.81 652.328
    -5 10 -5 1147 574.569
    -5 -10 -6 1746.96 585.581
    -5 10 -6 512.916 507.846
    -5 -10 -7 199.298 494.461
    -5 10 -7 760.451 520.879
    -5 -10 -8 745.832 513.832
    -5 10 -8 843.569 539.259
    -5 -10 -9 927.718 452.867
    -5 10 -9 888.517 426.945
    -5 -10 -10 2777.84 746.735
    -5 10 -10 3345.92 722.457
    -5 -10 -11 3517.69 715.305
    -5 10 -11 3297.45 665.496
    -5 -10 -12 219.851 514.475
    -5 10 -12 610.179 507.625
    -5 -10 -13 1258.2 691.702
    -5 10 -13 380.603 416.698
    -5 -10 -14 1139.6 460.995
    -5 10 -14 1141.41 479.899
    -5 -10 -15 -208.976 489.464
    -5 10 -15 226.758 395.173
    -5 -10 -16 -175.061 618.057
    5 10 16 1536.26 503.972
    5 10 17 566.226 424.336
    5 10 18 -507.401 493.896
    5 10 19 1433.1 437.807
    5 10 20 -567.068 419.562
    5 10 21 1803.05 540.962
    -5 -11 16 510.719 553.786
    -5 -11 15 2092.19 755.934
    -5 11 14 2633.68 682.555
    -5 -11 14 1790.48 619.667
    -5 11 13 2392.23 618.398
    -5 -11 13 1505.46 581.551
    -5 11 12 760.298 472.38
    -5 -11 12 -426.345 549.427
    -5 11 11 732.928 517.649
    -5 -11 11 805.65 440.538
    -5 11 10 -786.951 489.283
    -5 -11 10 350.317 448.707
    -5 11 9 4464.43 856.676
    -5 -11 9 4205.54 749.267
    -5 11 8 424.175 479.07
    -5 -11 8 534.162 461.715
    -5 11 7 3498.74 736.03
    -5 -11 7 2034.41 615.3
    -5 -11 6 1349.65 487.072
    -5 11 6 2291.21 635.563
    -5 -11 6 1719.84 545.149
    -5 -11 5 453.408 451.677
    -5 11 5 8.55749 489.622
    -5 -11 5 546.615 372.577
    -5 -11 4 2248.14 564.347
    -5 11 4 2157.3 644.754
    -5 -11 4 1814.39 530.855
    -5 -11 3 841.75 511.395
    -5 11 3 709.742 498.536
    -5 -11 3 338.491 361.84
    -5 -11 2 115.079 411.575
    -5 11 2 341.191 461.17
    -5 -11 2 7.78805 379.8
    -5 -11 1 1492.33 531.853
    -5 11 1 2765.82 763.463
    -5 -11 0 1449.23 591.79
    -5 11 0 2194.27 630.111
    -5 -11 -1 -165.568 465.596
    -5 11 -1 -636.147 525.373
    -5 -11 -2 -100.241 485.979
    -5 11 -2 643.117 441.67
    -5 -11 -3 3044.42 780.132
    -5 11 -3 3659.44 775.299
    -5 -11 -4 3689.92 785.89
    -5 11 -4 3025.81 709.37
    -5 -11 -5 4637.77 805.645
    -5 11 -5 3471 757.669
    -5 -11 -6 32.6699 426.193
    -5 11 -6 -70.4976 506.269
    -5 -11 -7 560.873 548.685
    -5 11 -7 454.779 427.622
    -5 -11 -8 -395.988 538.654
    -5 11 -8 -662.711 504.844
    -5 -11 -9 1946.13 696.482
    -5 11 -9 2263.09 699.443
    -5 -11 -10 305.421 575.864
    -5 11 -10 559.68 522.272
    -5 -11 -11 1098.25 572.465
    -5 11 -11 317.459 463.444
    -5 -11 -12 -113.628 574.47
    -5 11 -12 -380.577 449.97
    -5 11 -13 571.605 573.594
    -5 11 -14 -31.5166 418.355
    5 11 16 2152.61 595.09
    5 11 17 798.168 469.15
    5 11 18 -482.326 431.083
    -5 -12 13 201.13 588.32
    -5 -12 12 628.909 638.046
    -5 -12 11 -982.428 569.08
    -5 -12 10 542.001 440.691
    -5 -12 9 361.477 554.045
    -5 -12 8 2836.99 691.14
    -5 -12 7 851.436 541.822
    -5 12 6 66.3736 502.968
    -5 12 5 -793.474 670.505
    -5 -12 4 774.299 455.249
    -5 12 4 -540.667 546.664
    -5 -12 3 -827.039 592.844
    -5 12 3 -266.14 611.219
    -5 -12 2 1408.55 547.692
    -5 12 2 1000.81 525.168
    -5 -12 1 -5.63013 486.71
    -5 12 1 125.724 587.626
    -5 -12 0 584.866 553.662
    -5 12 0 -232.28 539.046
    -5 -12 -1 -32.2722 455.939
    -5 12 -1 -431.824 513.479
    -5 -12 -2 692.609 453.753
    -5 12 -2 -261.997 559.467
    -5 -12 -3 202.993 474.367
    -5 12 -3 1099.53 606.359
    -5 -12 -4 -886.109 611.762
    -5 12 -4 151.462 683.537
    -5 -12 -5 633.489 527.797
    -5 12 -5 -325.678 539.719
    -5 -12 -6 594.351 593.344
    -5 12 -6 -10.4724 509.366
    -5 -12 -7 408.635 693.155
    -5 12 -7 409.49 468.692
    -5 12 -8 2069.47 720.955
    -5 12 -9 62.0467 553.32
    -5 12 -10 1402.19 624.783
    -5 12 -11 899.463 521.552
    -5 12 -12 49.2602 589.216
    -5 12 -13 284.067 539.579
    -5 -13 2 1630.29 540.128
    -5 -13 1 270.398 447.57
    -5 -13 0 -166.051 568.041
    -5 -13 -1 -556.687 588.251
    -6 0 29 -190.83 413.632
    -6 0 28 1089.35 514.727
    -6 0 27 -7.34418 455.618
    -6 0 26 -447.252 503.473
    -6 0 25 -132.749 411.288
    -6 0 24 26542 1581.92
    -6 0 23 276.238 453.119
    -6 0 22 8445.13 948.319
    -6 0 22 6881.07 754.107
    -6 0 21 -39.2521 311.681
    -6 0 20 4362.92 599.16
    -6 0 19 1456.24 463.945
    -6 0 18 56283.5 1951.66
    -6 0 17 316.039 364.984
    -6 0 16 4148.75 605.993
    -6 0 15 -212.97 309.987
    -6 0 14 20092.6 1171.41
    -6 0 13 479.152 366.073
    -6 0 12 16840 1073.34
    -6 0 11 -489.12 398.506
    -6 0 10 24538 1244.39
    -6 0 9 -127.813 324.869
    -6 0 8 67452.9 2013.49
    -6 0 7 554.438 355.201
    -6 0 6 10666.1 826.516
    -6 0 5 201.014 376.824
    -6 0 4 46460.5 1631.99
    -6 0 3 272.655 395.966
    -6 0 2 148596 2814.67
    -6 0 1 456.057 432.494
    -6 0 0 100973 2287.13
    6 0 0 99029.2 1882.59
    -6 0 -1 310.322 337.857
    6 0 1 -108.816 277.846
    -6 0 -2 23358 1086.53
    6 0 2 20034.8 915.823
    -6 0 -3 79.8743 296.205
    6 0 3 238.491 292.873
    -6 0 -4 7843.72 691.056
    6 0 4 7423 612.648
    -6 0 -5 -136.824 291.528
    -6 0 -5 -139.86 102.99
    6 0 6 21475.1 1017.42
    -6 0 -6 23546.7 559.112
    -6 0 -6 21449.3 1020.87
    -6 0 -7 499.939 360.82
    6 0 7 122.696 367.633
    -6 0 -7 73.6932 156.61
    6 0 8 89357.9 2102.69
    -6 0 -8 90922.4 1323.05
    -6 0 -8 88383.4 2014.59
    -6 0 -9 -601.904 337.227
    6 0 9 269.728 361.465
    -6 0 -9 225.96 239.614
    6 0 10 23829.5 1182.18
    -6 0 -10 22557.4 797.105
    -6 0 -10 23947.2 1024.81
    6 0 11 36.3859 418.701
    -6 0 -11 -76.4881 283.86
    -6 0 -11 81.41 245.37
    -6 0 -12 11931.5 907.915
    6 0 12 12653 919.857
    -6 0 -12 12450.8 673.589
    -6 0 -12 12858.2 742.857
    -6 0 -13 20.0918 304.894
    -6 0 -13 86.7407 306.616
    6 0 13 310.483 336.013
    -6 0 -14 23892.7 1243.87
    6 0 14 24433.7 1287.28
    -6 0 -14 23034.5 961.205
    -6 0 -15 38.999 292.792
    -6 0 -15 226.213 323.647
    6 0 15 -67.3143 361.246
    -6 0 -16 8787.72 781.622
    6 0 16 8581.36 872.301
    -6 0 -16 8425 647.104
    -6 0 -17 -97.6268 297.086
    6 0 17 -721.876 445.252
    -6 0 -17 -195.132 290.662
    -6 0 -18 371.331 361.353
    -6 0 -18 -643.958 344.231
    6 0 18 24.4174 381.963
    -6 0 -19 -127.751 313.85
    -6 0 -19 345.373 326.57
    6 0 19 -145.042 459.345
    -6 0 -20 3684.11 548.279
    -6 0 -20 3269.34 555.741
    6 0 20 3735.33 649.832
    -6 0 -21 -344.469 420.387
    -6 0 -21 330.303 295.603
    6 0 21 951.217 520.772
    -6 0 -22 3098.07 563.668
    -6 0 -22 2826.03 531.125
    6 0 22 3416.7 659.292
    -6 0 -23 492.744 372.196
    -6 0 -23 -726.478 432.54
    6 0 23 103.363 442.794
    6 0 24 1125.18 669.455
    -6 0 -24 -69.3203 389.858
    -6 0 -25 186.716 419.374
    -6 0 -26 -922.676 495.423
    -6 0 -27 1321.1 611.33
    -6 -1 29 248.997 421.583
    6 1 -29 2401.03 822.362
    6 1 -28 1319.71 632.117
    -6 -1 28 1335.12 554.511
    6 1 -27 2301.17 747.707
    -6 -1 27 839.721 545.352
    6 1 -26 1653.47 542.233
    -6 -1 26 773.491 488.626
    -6 1 26 436.405 364.498
    -6 -1 25 -240.012 425.789
    -6 1 25 -115.623 362.368
    -6 -1 24 -162.516 413.341
    -6 1 24 601.736 421.167
    -6 1 23 71.1938 348.709
    6 1 -23 941.663 473.763
    -6 -1 23 -1493.49 558.364
    -6 1 23 -780.575 426.258
    6 1 -22 6065.06 718.666
    -6 -1 22 8207.22 983.62
    -6 1 22 7832.15 864.828
    -6 1 22 6146.71 704.725
    -6 1 21 884.266 392.748
    6 1 -21 1175.19 460.272
    -6 -1 21 809.384 480.411
    6 1 -20 8575.1 755.224
    -6 1 20 8311.05 802.433
    6 1 -19 26.074 326.665
    -6 1 19 414.373 345.957
    6 1 -18 4680.07 578.848
    -6 -1 18 4560.01 622.92
    -6 1 18 5153.25 673.634
    6 1 -17 -391.811 296.982
    -6 1 17 -77.3999 316.848
    -6 -1 17 -59.3481 328.967
    -6 -1 16 4425.01 636.684
    6 1 -16 3465.06 498.074
    -6 1 16 3422.58 570.391
    -6 -1 15 5242.43 679.11
    -6 1 15 5849.43 682.333
    6 1 -15 5377.19 540.466
    -6 1 14 7316.08 776.366
    6 1 -14 6763.93 552.091
    -6 -1 14 6474.07 725.792
    -6 -1 13 5499.38 676.089
    -6 1 13 5820.42 680.89
    6 1 -13 6644.59 563.692
    -6 -1 12 3265.36 538.368
    -6 1 12 3045.19 583.376
    6 1 -12 3545.61 478.293
    -6 -1 11 87.2848 398.216
    -6 1 11 -872.509 471.858
    -6 -1 10 766.773 394.246
    -6 1 10 237.661 336.519
    -6 -1 9 1562.54 462.228
    -6 1 9 774.249 417.713
    -6 1 8 5575.4 673.209
    -6 -1 8 7019.96 746.785
    -6 -1 7 947.041 429.622
    -6 1 7 1370.02 475.146
    -6 -1 6 356.18 347.701
    -6 1 6 627.771 452.648
    -6 -1 5 937.51 374.208
    -6 1 5 290.994 376.414
    -6 -1 4 719.83 338.311
    -6 1 4 607.944 342.034
    6 -1 -4 1181 306.574
    -6 -1 3 67.4649 315.844
    -6 1 3 358.427 380.26
    6 -1 -3 141.966 215.543
    -6 1 2 40742.4 1527.97
    6 -1 -2 40495 1112.75
    -6 1 2 42317.9 644.667
    -6 -1 2 39528.3 1488.84
    -6 -1 1 970.784 441.661
    -6 1 1 849.272 122.111
    -6 1 1 1461.41 403.025
    6 -1 -1 996.192 275.849
    -6 -1 0 291.16 322.698
    -6 1 0 228.628 376.878
    6 -1 0 92.5471 261.018
    -6 1 0 146.183 108.698
    -6 -1 -1 4430.75 530.704
    -6 1 -1 4568.48 560.396
    6 -1 1 4009.38 420.49
    -6 -1 -2 4095.59 519.277
    -6 1 -2 4099.61 564.698
    6 -1 2 4041.29 443.502
    -6 -1 -3 1470.56 420.691
    6 -1 3 929.359 316.543
    -6 1 -3 682.139 316.668
    -6 1 -4 31813.9 1274.6
    6 -1 4 29532.7 1111.98
    6 1 4 31260.3 1201.35
    -6 -1 -4 31501.6 1253.96
    -6 -1 -5 411.131 333.937
    6 -1 5 -521.529 312.628
    -6 1 -5 121.364 280.189
    6 1 5 126.866 307.128
    -6 1 -6 25619.2 1153.6
    6 -1 6 26456.4 1101.89
    6 1 6 25436.6 1134.28
    -6 -1 -6 27400.7 1130.87
    6 -1 7 2805.7 479.869
    -6 -1 -7 2163.97 410.47
    -6 1 -7 3094.83 471.197
    6 1 7 2567.17 475.004
    -6 1 -8 6548.82 615.483
    6 -1 8 6640.74 671.592
    6 1 8 7123.12 707.655
    -6 -1 -8 6602.06 588.761
    -6 1 -9 834.215 313.741
    6 1 9 1281.69 416.14
    -6 -1 -9 1426.88 486.497
    -6 -1 -9 1419.82 332.309
    6 -1 9 13.8527 383.687
    -6 -1 -10 303.381 270.766
    -6 1 -10 158.711 292.48
    6 1 10 0.37408 367.657
    -6 -1 -10 -388.102 373.298
    6 -1 10 446.622 359.623
    -6 1 -11 270.819 289.216
    6 1 11 -310.029 372.235
    -6 -1 -11 -243.062 384.097
    -6 -1 -11 133.383 252.162
    6 -1 11 -58.8433 412.944
    -6 -1 -12 19996.5 820.407
    -6 -1 -12 19793.3 1141.85
    6 -1 12 18530.7 1106.91
    6 1 12 19654.5 1132.4
    -6 1 -12 21227.8 960.064
    6 1 13 464.974 349.404
    -6 1 -13 168.216 244.107
    -6 -1 -13 750.769 303.635
    -6 -1 -13 457.805 327.79
    6 -1 13 522.083 434.099
    -6 -1 -14 8090.32 588.727
    -6 1 -14 7633.68 715.786
    6 -1 14 7537.73 775.238
    6 1 14 7423.16 768.325
    -6 -1 -14 8216.65 763.84
    -6 1 -14 9099.62 619.934
    6 1 15 700.883 474.138
    -6 1 -15 -287.884 220.064
    -6 -1 -15 74.0785 293.282
    -6 -1 -15 32.7218 316.105
    -6 1 -15 -93.4621 284.185
    6 -1 15 -770.79 467.789
    -6 -1 -16 2853.64 437.696
    -6 -1 -16 4202.61 604.48
    -6 1 -16 3844.57 545.36
    6 -1 16 4810.38 645.044
    6 1 16 3742.14 596.892
    -6 -1 -17 1159.17 391.281
    -6 -1 -17 1398.78 376.607
    -6 1 -17 767.488 329.481
    6 -1 17 1028.58 436.781
    -6 1 -17 1061.17 300.174
    6 1 17 1202.11 447.423
    -6 -1 -18 8681.76 698.781
    -6 -1 -18 7206.71 749.363
    -6 1 -18 7545.51 715.616
    6 -1 18 8027.31 866.717
    -6 1 -18 7940.77 669.371
    6 1 18 7290.39 835.335
    -6 -1 -19 1673.53 515.603
    -6 -1 -19 1808.83 482.192
    -6 1 -19 846.679 309.87
    -6 1 -19 1025.64 375.826
    6 -1 19 1663.72 538.929
    6 1 19 526.194 436.007
    -6 -1 -20 17346.5 1022.06
    -6 -1 -20 16471.8 1123.28
    -6 1 -20 15812.1 1029.6
    6 -1 20 15439.4 1204.17
    6 1 20 15454.1 1148.44
    -6 1 -20 16978 1038.5
    6 -1 21 1249.44 601.034
    -6 -1 -21 561.432 364.933
    -6 -1 -21 45.7918 329.053
    -6 1 -21 463.66 290.206
    -6 1 -21 307.268 340.533
    6 1 21 -385.295 484.169
    -6 -1 -22 4439.55 668.967
    -6 1 -22 3678.51 534.629
    -6 -1 -22 4152 640.612
    -6 1 -22 4604.2 623.036
    6 1 22 4506.42 759.559
    -6 -1 -23 169.553 373.575
    -6 -1 -23 260.604 422.137
    6 1 23 375.198 538.241
    -6 1 -23 216.974 395.163
    -6 -1 -24 387.539 398.263
    6 1 24 -449.052 471.577
    -6 -1 -24 592.794 436.094
    -6 1 -24 -69.3563 428.683
    -6 1 -25 173.701 425.378
    -6 -1 -25 1017.88 541.439
    -6 1 -26 5513.53 816.095
    -6 -1 -26 5000.36 769.064
    6 1 26 5208.42 883.256
    -6 1 -27 1640.91 605.795
    -6 1 -28 9733.39 1036.44
    6 2 -28 1018.52 485.636
    -6 -2 28 1072.2 639.088
    6 2 -27 347.44 482.611
    -6 -2 27 1030.67 573.625
    6 2 -26 493.953 544.59
    -6 -2 26 583.135 533.66
    6 2 -25 -30.3 404.83
    -6 -2 25 556.321 522.786
    6 2 -24 11842.8 960.036
    -6 -2 24 12851.8 1215.97
    -6 2 24 11182.4 980.172
    -6 2 23 78.9313 334.513
    -6 -2 23 -600.848 526.068
    -6 2 23 85.2613 391.664
    6 2 -23 648.972 442.068
    6 2 -22 12430.5 920.702
    -6 -2 22 13447.9 1227.92
    -6 2 22 12807 1024.18
    -6 2 22 12985.4 1011.41
    -6 2 21 -521.096 382.669
    6 2 -21 171.878 346.902
    -6 -2 21 546.952 509.244
    -6 2 20 5099.75 668.97
    6 2 -20 4372.3 568.315
    -6 2 19 480.01 374.122
    6 2 -19 340.311 300.928
    -6 2 18 16492.6 1122.26
    6 2 -18 16867.3 950.044
    -6 2 17 -134.293 374.556
    6 2 -17 105.793 313.651
    -6 2 16 31482.7 1477.82
    6 2 -16 31554.9 1162.38
    -6 2 15 1522.61 490.773
    6 2 -15 966.624 298.589
    -6 2 14 25070.6 1318.37
    6 2 -14 26095.3 977.29
    -6 2 13 13319.5 1003.22
    6 2 -13 13253.2 679.002
    -6 2 12 7066.48 774.99
    6 2 -12 7924.14 532.296
    -6 2 11 22382.2 1223.28
    6 2 -11 23243.4 810.557
    6 2 -10 5048.84 376.189
    -6 2 10 5369.43 661.254
    6 -2 -10 5013.36 329.94
    -6 2 9 15475.4 1046.57
    6 2 -9 15759.5 584.646
    6 -2 -9 15183.4 545.141
    -6 -2 9 15463.1 1036.48
    -6 2 8 33595.6 1465.84
    6 2 -8 35902.9 796.339
    6 -2 -8 34616.6 835.202
    -6 -2 8 34615.5 1486.25
    -6 2 7 206.174 372.17
    6 -2 -7 926.004 195.448
    6 2 -7 765.495 181.059
    -6 -2 7 851.161 403.855
    -6 2 6 3731.49 573.632
    6 -2 -6 3999.19 331.541
    -6 -2 6 3914.52 592.907
    -6 -2 5 250.238 462.639
    6 -2 -5 478.813 208.374
    -6 2 5 392.646 390.082
    -6 2 4 29507.4 1371
    -6 2 4 31322.7 816
    6 -2 -4 30834.7 887.64
    -6 -2 4 33266.5 1416.2
    6 -2 -3 2715.12 340.059
    -6 2 3 2322.59 483.636
    -6 2 3 2054.47 275.443
    -6 -2 3 3422.63 538.694
    -6 2 2 62341.4 1891.82
    6 -2 -2 60632.8 1330.26
    -6 -2 2 63174.4 1897.04
    -6 2 1 6169.65 667.531
    6 -2 -1 6193.57 479.329
    -6 -2 1 5684.52 639.061
    -6 2 0 64318.4 1887.51
    6 -2 0 63781.5 1458.22
    -6 -2 0 66476.2 1894.46
    6 -2 1 701.173 296.866
    -6 2 -1 533.569 379.89
    -6 2 -2 13264.7 894.525
    6 -2 2 13844.8 759.247
    6 -2 3 2162.89 394.819
    -6 2 -3 2005.57 414.091
    -6 2 -4 5237.08 601.731
    6 -2 4 5049.74 523.284
    -6 2 -5 157.084 375.138
    -6 -2 -5 -235.385 307.002
    6 -2 5 -95.3729 323.745
    -6 2 -6 20061.9 1038.46
    -6 -2 -6 22241.9 1183.9
    6 -2 6 19311.4 981.911
    6 2 6 22573.2 1119.6
    -6 2 -7 16070.4 912.608
    -6 -2 -7 16360.2 1044.49
    6 -2 7 15472.4 902.142
    6 2 7 16324.8 971.305
    -6 2 -8 12084.8 809.562
    -6 -2 -8 12287 906.764
    6 -2 8 10689.1 807.135
    6 2 8 12077.9 857.913
    -6 2 -9 551.2 322.013
    -6 -2 -9 222.771 381.509
    6 2 9 174.109 392.478
    6 -2 9 436.837 401.079
    -6 2 -10 1772.07 390.566
    6 2 10 1769.02 470.729
    -6 -2 -10 1521.92 452.031
    6 -2 10 1673.67 456.664
    -6 2 -11 1208.91 358.058
    6 2 11 1197.1 455.264
    -6 -2 -11 941.109 355.002
    6 -2 11 315.772 370.504
    -6 2 -12 5202.33 531.293
    6 2 12 4504.58 590.43
    -6 -2 -12 5000.53 620.186
    6 -2 12 4828.08 663.557
    -6 2 -13 8663.58 640.942
    -6 -2 -13 7928.9 771.581
    6 -2 13 7078.67 748.545
    6 2 13 8382.71 796.831
    -6 2 -14 19884.5 933.97
    -6 -2 -14 18586.9 1155.86
    6 -2 14 18535.4 1154
    6 2 14 17891.5 1125.91
    -6 2 -15 7284.15 578.304
    6 2 15 5784.94 709.23
    -6 -2 -15 7187.33 772.871
    6 -2 15 7236.78 760.028
    6 2 16 4360.77 651.968
    -6 -2 -16 4164.83 592.877
    -6 2 -16 3974.96 528.146
    6 -2 16 4839.33 695.834
    6 2 17 1021.64 462.132
    -6 -2 -17 1315.81 413.101
    -6 2 -17 380.028 257.338
    -6 -2 -18 1365.95 421.389
    -6 2 -18 1248.42 370.814
    6 2 18 1164.52 487.24
    -6 -2 -19 245.493 300.092
    -6 2 -19 534.442 280.516
    6 2 19 795.861 490.851
    -6 -2 -20 830.137 373.593
    -6 2 -20 990.626 331.603
    6 2 20 1588.37 552.433
    -6 -2 -21 1135.49 483.287
    -6 2 -21 914.59 346.294
    6 2 21 1318.39 489.72
    -6 -2 -22 4377.24 687.269
    -6 2 -22 3640.71 568.067
    6 2 22 4405.08 766.401
    -6 -2 -23 563.731 454.191
    -6 2 -23 26.6192 469.628
    6 2 23 365.796 469.094
    -6 -2 -24 -117.368 422.15
    -6 2 -24 942.318 434.498
    6 2 24 786.639 470.093
    -6 -2 -25 499.577 486.216
    -6 2 -25 320.212 433.132
    6 2 25 164.255 575.695
    -6 2 -26 1382.84 661.64
    6 2 26 -27.5467 486.45
    6 2 27 149.934 454.83
    -6 2 -27 387.467 537.122
    -6 2 -28 403.538 518.244
    -6 -3 27 567.521 580.262
    6 3 -26 195.736 408.113
    -6 -3 26 -43.4498 506.657
    6 3 -25 930.124 391.424
    -6 -3 25 1402.68 676.033
    6 3 -24 619.28 374.323
    -6 -3 24 -101.553 470.36
    -6 3 23 1706.93 511.335
    6 3 -23 898.984 413.191
    -6 -3 23 961.629 573.93
    -6 3 22 7796.56 815.795
    6 3 -22 7060.42 709.486
    -6 -3 22 6924.1 968.861
    6 3 -21 714.99 356.173
    -6 3 21 113.097 312.894
    -6 -3 21 37.2695 412.988
    -6 3 20 1748.24 451.961
    -6 -3 20 2128.14 652.588
    6 3 -20 1528.99 416.715
    -6 3 19 -68.4338 328.315
    6 3 -19 -664.191 365.58
    -6 3 18 -163.31 344.369
    6 3 -18 596.522 340.193
    -6 3 17 -241.858 361.769
    6 3 -17 168.749 339.373
    -6 3 16 2059.77 510.228
    6 3 -16 1404.44 330.342
    -6 3 15 589.936 380.071
    6 3 -15 1229.57 339.313
    -6 3 14 11727.3 927.568
    6 3 -14 13105.8 726.575
    -6 3 13 11187.9 907.374
    6 3 -13 10422 630.974
    -6 3 12 8701.82 808.626
    6 3 -12 9732.67 569.831
    -6 3 11 3191.04 584.54
    6 3 -11 4113.72 375.03
    -6 3 10 5681.23 703.021
    6 3 -10 4786.25 416.719
    -6 3 9 17381.7 1126.76
    6 3 -9 17751.3 650.008
    -6 3 8 708.364 355.574
    6 3 -8 1199.37 227.438
    6 -3 -8 995.14 154.139
    6 3 -7 117.325 172.715
    6 -3 -7 181.876 139.444
    -6 3 6 9170.94 857.04
    6 -3 -6 9454.54 425.923
    6 3 -6 9339.85 370.002
    -6 3 5 2241.44 508.219
    6 -3 -5 1885.01 251.938
    6 3 -5 2066.7 170.909
    6 -3 -4 402.506 199.631
    6 3 -4 154.824 64.0624
    6 -3 -3 4892.8 402.246
    -6 3 3 6126.78 681.049
    -6 3 2 33900 1449.71
    6 -3 -2 35082 994.368
    -6 3 1 553.504 369.159
    -6 -3 1 -135.831 264.512
    6 -3 -1 113.564 212.42
    -6 3 0 1662.33 456.796
    -6 -3 0 1952.68 447.638
    6 -3 0 2139.76 353.645
    -6 3 -1 3861.94 561.403
    -6 -3 -1 3547.14 523.75
    6 -3 1 3431.67 387.622
    -6 3 -2 3534.07 534.387
    -6 -3 -2 3680.73 538.393
    6 -3 2 3121.05 408.572
    -6 3 -3 11387.6 852.252
    -6 -3 -3 11718.3 861.798
    6 -3 3 12309.5 734.615
    -6 3 -4 21180.4 1118.54
    -6 -3 -4 20884.8 1145.3
    6 -3 4 21353.1 989.128
    -6 3 -5 705.091 337.698
    -6 -3 -5 797.155 380.754
    6 -3 5 374.336 305.849
    -6 3 -6 335.635 351.725
    -6 -3 -6 358.433 364.083
    6 -3 6 168.333 327.942
    -6 3 -7 -249.606 309.833
    -6 -3 -7 81.2644 298.581
    6 -3 7 150.938 341.083
    -6 3 -8 1584.4 404.076
    -6 -3 -8 2087.06 493.548
    6 -3 8 2339.81 520.649
    6 3 8 2715.93 594.493
    -6 3 -9 26551.9 1175.73
    -6 -3 -9 26339.5 1320.58
    6 -3 9 27110.1 1241.72
    6 3 9 27778.6 1295.23
    -6 3 -10 1624.74 415.005
    -6 -3 -10 1877.61 490.229
    6 3 10 510.337 361.998
    6 -3 10 977.336 434.814
    -6 3 -11 4230.84 520.99
    -6 -3 -11 3913.88 542.063
    6 3 11 3893.01 580.997
    6 -3 11 4489.6 609.236
    -6 3 -12 36695.4 1341.8
    -6 -3 -12 36475.9 1587.09
    6 -3 12 34368.6 1517.98
    6 3 12 34862.4 1527.77
    -6 3 -13 2842.55 450.808
    6 3 13 2411.49 499.98
    -6 -3 -13 2226.94 524.3
    -6 3 -14 9433.05 692.864
    -6 -3 -14 8466.37 821.487
    6 3 14 8986.46 838.435
    6 3 15 -375.683 443.636
    -6 3 -15 259.135 257.06
    -6 -3 -15 -113.968 327.428
    6 3 16 -286.533 410.233
    -6 -3 -16 543.121 413.985
    6 3 17 2611.83 529.073
    -6 -3 -17 2910.18 580.722
    -6 -3 -18 12172.2 1034.17
    -6 3 -18 9876.43 784.781
    6 3 18 11870.8 1035.41
    6 3 19 409.509 385.643
    -6 -3 -19 70.0597 351.465
    -6 3 -19 408.066 274.753
    -6 -3 -20 16610.3 1228.48
    6 3 20 17807 1260.17
    -6 -3 -21 -120.999 392.169
    6 3 21 38.4526 457.289
    -6 -3 -22 1146.2 524.415
    6 3 22 2657.47 626.809
    -6 -3 -23 89.0277 428.948
    6 3 23 -113.827 488.968
    -6 -3 -24 1752.42 590.79
    6 3 24 2375.33 586.324
    -6 -3 -25 1741.2 576.427
    6 3 25 1847.86 635.524
    6 3 26 1311.06 561.328
    -6 3 -26 1143.65 464.529
    -6 3 -27 -475.505 566.27
    -6 3 -28 2464.75 770.527
    -6 -4 26 12.7568 561.618
    -6 -4 25 -317.382 536.345
    -6 -4 24 2877.43 734.912
    -6 4 23 1182.83 414.819
    6 4 -23 1726.56 462.218
    -6 -4 23 1485.42 688.319
    -6 4 22 6064.24 768.907
    6 4 -22 5944.07 681.248
    -6 -4 22 6664.08 1012.31
    -6 4 21 4268.16 606.9
    -6 -4 21 6365.74 915.044
    6 4 -21 6437.02 683.95
    -6 4 20 2032.18 505.319
    6 4 -20 2495.04 421.861
    -6 -4 20 2404.49 709.446
    -6 4 19 610.891 371.495
    6 4 -19 6.35847 322.285
    -6 -4 19 433.898 461.564
    -6 4 18 12943.3 1008.5
    6 4 -18 11910.9 822.444
    -6 4 17 291.603 380.425
    6 4 -17 927.891 293.44
    -6 4 16 28059.2 1448.33
    -6 -4 15 4777.65 523.411
    -6 4 15 4675.42 677.787
    -6 4 14 12414.2 989.741
    -6 -4 14 11870.8 778.531
    -6 4 13 92.6348 331.727
    -6 -4 13 55.9597 210.65
    -6 4 12 158.475 340.772
    -6 -4 12 538.365 267.099
    -6 4 11 7757.94 801.358
    -6 -4 11 7978.05 686.676
    -6 4 10 11947.1 965.732
    -6 -4 10 10747.2 779.249
    -6 4 9 3132.01 600.348
    -6 -4 9 2779.35 445.738
    -6 4 8 18444.3 1164.46
    -6 -4 8 17897.9 1004.99
    -6 4 7 452.237 336.763
    -6 -4 7 459.708 322.511
    -6 4 6 8212.8 809.117
    -6 -4 6 8079.19 704.99
    -6 -4 5 2917.55 494.649
    -6 4 5 2435.91 507.81
    -6 -4 4 2889.75 471.073
    -6 4 4 3892.9 679.58
    -6 -4 3 788.427 335.218
    -6 4 3 -198.189 357.113
    -6 4 2 15735.8 1044.9
    -6 -4 2 14701.3 954.426
    -6 4 1 19666.9 1160.4
    -6 -4 1 20384.8 1093.88
    -6 4 0 49771 1768.96
    -6 -4 0 49209.6 1686.68
    -6 4 -1 16402.7 1060.84
    -6 -4 -1 15530.7 976.325
    -6 -4 -2 4635.8 590.021
    -6 4 -2 5488.16 653.405
    -6 4 -3 7151.41 756.319
    -6 -4 -3 6718.29 688.67
    -6 -4 -4 4491.24 596.055
    -6 4 -4 4096.48 549.914
    -6 -4 -5 759.529 420.548
    -6 4 -5 229.666 324.012
    -6 4 -6 35367.8 1458.69
    -6 -4 -6 34648 1494.26
    -6 -4 -7 2750.49 515.638
    -6 4 -7 3189.89 575.968
    -6 -4 -8 3123.88 550.644
    -6 4 -8 3947.56 561.747
    -6 4 -9 11805.4 848.106
    -6 -4 -9 12182.8 950.33
    -6 4 -10 11654.2 820.902
    -6 -4 -10 10548.2 892.882
    6 4 10 11274.1 931.2
    -6 4 -11 7848.43 674.255
    -6 -4 -11 8676.07 832.005
    6 4 11 8319.58 781.31
    -6 4 -12 6759.87 653.456
    -6 -4 -12 6370.43 731.991
    6 4 12 7067.52 787.318
    -6 -4 -13 3560.97 600.559
    -6 4 -13 3878.12 493.141
    6 4 13 3581.31 608.598
    -6 4 -14 6211.7 612.751
    -6 -4 -14 5862.05 738.976
    6 4 14 5669.71 720.986
    6 4 15 4332.83 677.193
    -6 4 -15 3516.26 481.82
    -6 -4 -15 4147.63 645.025
    6 4 16 712.131 406.021
    -6 -4 -16 539.389 364.792
    6 4 17 98.8897 392.661
    -6 -4 -17 1215.67 440.751
    6 4 18 187.778 396.556
    -6 -4 -18 505.188 379.199
    6 4 19 -659.563 429.368
    -6 -4 -19 -67.0475 386.196
    6 4 20 887.408 523.845
    -6 -4 -20 -230.932 458.284
    6 4 21 -146.893 444.708
    -6 -4 -21 -651.426 437.056
    -6 -4 -22 4433.09 753.664
    6 4 22 1454.59 593.14
    -6 -4 -23 -344.887 485.472
    6 4 23 12.6197 449.445
    -6 -4 -24 -471.44 511.643
    6 4 24 -608.64 486.091
    -6 -4 -25 -102.991 460.737
    6 4 25 641.484 443.631
    -6 -4 -26 1037.5 512.096
    6 4 26 1502.02 633.636
    -6 -5 24 1155.09 629.462
    -6 5 23 5835.54 772.269
    -6 -5 23 6495.12 990.415
    -6 5 22 4675.12 715.867
    -6 -5 22 6979.83 1038.78
    -6 5 21 754.485 415.471
    -6 -5 21 -116.69 532.726
    -6 5 20 496.157 374.362
    -6 -5 20 798.587 521.129
    -6 5 19 492.881 383.712
    -6 -5 19 -580.66 569.386
    -6 5 18 -357.372 354.625
    -6 -5 18 419.136 578.903
    -6 5 17 168.848 371.469
    -6 5 16 1907.78 532.545
    -6 5 15 849.034 396.282
    -6 5 14 1796.4 449.834
    -6 -5 14 2196.31 404.654
    -6 -5 13 550.825 277.929
    -6 5 13 256.396 364.113
    -6 -5 12 102.633 251.851
    -6 5 12 -90.9261 349.962
    -6 -5 11 1006.52 310.86
    -6 5 11 1338.17 489.999
    -6 5 10 8052.95 835.802
    -6 -5 10 8662.53 692.548
    -6 5 9 13310.7 1027.99
    -6 -5 9 14546.3 901.075
    -6 5 8 8012 836.92
    -6 -5 8 8372.59 698.744
    -6 -5 7 850.321 358.025
    -6 5 7 577.883 439.324
    -6 -5 6 2945.46 460.761
    -6 5 6 3311.22 584
    -6 -5 5 154.66 290.471
    -6 5 5 520.65 412.154
    -6 5 4 7883.77 819.269
    -6 -5 4 8602.84 733.546
    -6 5 3 8777.82 885.919
    -6 -5 3 7821.98 730.471
    -6 -5 2 4449.2 560.566
    -6 5 2 4844.86 698.128
    -6 -5 1 3638.11 552.51
    -6 5 1 3657.93 647.855
    -6 -5 0 474.142 307.014
    -6 5 0 464.188 412.607
    -6 -5 -1 -350.943 368.041
    -6 5 -1 83.2407 406.285
    -6 -5 -2 4952.96 650.598
    -6 5 -2 4261.02 698.875
    -6 -5 -3 2035.95 454.18
    -6 5 -3 2236.02 547.834
    -6 -5 -4 6565.62 721.311
    -6 5 -4 6292.46 732.072
    -6 -5 -5 797.99 413.127
    -6 5 -5 587.637 397.585
    -6 5 -6 6909.63 777.707
    -6 -5 -6 6170.23 740.81
    -6 -5 -7 1664.55 462.607
    -6 5 -7 2028.37 456.436
    -6 -5 -8 117.357 332.988
    -6 5 -8 -132.326 324.161
    -6 -5 -9 2381.99 491.113
    -6 5 -9 3056.34 542.275
    -6 -5 -10 343.949 280.12
    -6 5 -10 552.442 312.139
    -6 -5 -11 -61.4298 343.864
    -6 5 -11 134.019 300.583
    6 5 11 641.074 448.906
    -6 5 -12 14406.7 971.764
    -6 -5 -12 14130.5 1081.5
    6 5 12 16239.8 1113.55
    -6 -5 -13 1595.9 466.477
    -6 5 -13 1559.17 402.368
    6 5 13 1637.21 536.415
    -6 -5 -14 4377.43 673.315
    -6 5 -14 4781.83 569.284
    -6 -5 -15 1019.51 424.913
    6 5 15 143.572 430.816
    -6 5 -15 1196.15 364.985
    -6 -5 -16 1246.3 456.614
    6 5 16 -125.093 366.142
    6 5 17 256.408 431.465
    -6 -5 -17 -389.275 460.008
    -6 -5 -18 10371.2 1065.7
    6 5 18 9162.31 920.542
    6 5 19 484.493 415.163
    -6 -5 -19 -137.069 481.692
    -6 -5 -20 12811.5 1226.76
    6 5 20 11159.9 1011.72
    6 5 21 2156.16 604.068
    -6 -5 -21 2264.19 725.916
    6 5 22 428.948 421.683
    -6 -5 -22 1450.5 573.883
    -6 -5 -23 895.356 575.805
    6 5 23 -506.069 455.675
    -6 -5 -24 1329.25 619.065
    6 5 24 1989.82 641.436
    -6 -5 -25 1703.55 640.204
    6 5 25 1033.39 532.735
    -6 -5 -26 959.37 670.42
    -6 -5 -27 1237.74 626.914
    -6 6 23 -100.835 403.046
    -6 -6 23 -594.54 492.378
    -6 6 22 4400.3 706.545
    -6 -6 22 4979.78 915.855
    -6 6 21 4506.39 716.639
    -6 -6 21 5848.8 1000.82
    -6 6 20 1167.92 473.405
    -6 -6 20 181.052 446.952
    -6 6 19 380.378 405.869
    -6 -6 19 -284.102 560.722
    -6 6 18 7312.89 842.495
    -6 -6 18 7296.7 968.81
    -6 6 17 1172.68 397.635
    -6 -6 17 1611.02 673.024
    -6 6 16 24856.1 1469.52
    -6 -6 16 26959.6 1776.27
    -6 6 15 4774.44 680.159
    -6 6 14 3075.32 600.784
    -6 -6 13 638.376 278.954
    -6 6 13 429.953 365.64
    -6 -6 12 5236.13 541.392
    -6 6 12 4922.32 726.363
    -6 -6 11 761.406 316.934
    -6 6 11 1290.88 477.78
    -6 6 10 22558.2 1401.27
    -6 -6 10 25505.5 1169.44
    -6 -6 9 242.515 266.323
    -6 6 9 -24.6203 373.017
    -6 6 8 15066.1 1130.94
    -6 -6 8 14657.1 935.308
    -6 -6 7 534.701 295.877
    -6 6 7 147.593 352.308
    -6 6 6 7095.98 853.253
    -6 -6 6 7584.03 711.496
    -6 -6 5 517.283 335.643
    -6 6 5 259.482 405.34
    -6 -6 4 2126.12 435.601
    -6 6 4 1765.12 502.875
    -6 -6 3 2659.9 510.037
    -6 6 3 2388.33 571.73
    -6 6 2 38092.1 1725.51
    -6 -6 2 37170.1 1536.43
    -6 -6 1 -579.173 272.353
    -6 6 1 -311.791 411.565
    -6 6 0 45005.9 1856.98
    -6 -6 0 41000.8 1632.22
    -6 6 -1 17090.3 1171.06
    -6 -6 -1 16521.8 1072.33
    -6 -6 -2 2359.5 445.668
    -6 6 -2 2935.37 493.951
    -6 -6 -3 -49.1205 363.452
    -6 6 -3 -361.418 431.175
    -6 -6 -4 15226.2 1044.79
    -6 6 -4 15729.6 1121.74
    -6 -6 -5 8646.05 824.085
    -6 6 -5 9103.62 866.161
    -6 -6 -6 11331.1 935.655
    -6 6 -6 11482.4 959.226
    -6 -6 -7 844.083 370.683
    -6 6 -7 963.852 415.117
    -6 -6 -8 4376.71 639.696
    -6 6 -8 4133.1 592.028
    -6 -6 -9 2722.93 563.112
    -6 6 -9 2597.31 561.63
    -6 -6 -10 507.394 313.821
    -6 6 -10 808.312 397.254
    -6 -6 -11 1980.47 536.212
    -6 6 -11 1905.64 466.887
    -6 6 -12 6318.39 707.454
    -6 -6 -12 5564.24 759.721
    6 6 12 7296.54 895.289
    -6 -6 -13 172.204 393.236
    -6 6 -13 -38.1504 309.257
    6 6 13 894.356 520.959
    -6 -6 -14 4876.13 778.173
    -6 6 -14 4669.76 626.347
    6 6 14 4893.88 663.78
    -6 -6 -15 837.837 439.333
    -6 6 -15 1308.37 401.587
    6 6 15 941.081 456.68
    -6 -6 -16 1742.26 475.08
    6 6 16 2302.1 606.185
    -6 -6 -17 668.678 521.382
    6 6 17 234.553 491.558
    6 6 18 1237.5 472.942
    -6 -6 -18 2362.38 674.374
    6 6 19 -635.993 501.934
    -6 -6 -19 634.523 480.98
    6 6 20 1389.34 563.253
    -6 -6 -20 1748.16 635.475
    6 6 21 262.277 517.147
    -6 -6 -21 561.125 568.223
    6 6 22 2843.63 679.017
    -6 -6 -22 2789.45 725.676
    6 6 23 -694.294 508.286
    -6 -6 -23 -1130.47 706.231
    -6 -6 -24 -533.389 569.436
    6 6 24 -196.785 469.925
    -6 -6 -25 464.331 619.064
    -6 7 22 3586.84 658.311
    -6 7 21 -957.904 542.828
    -6 -7 21 -253.327 478.132
    -6 7 20 407.317 384.197
    -6 -7 20 1785.43 682.526
    -6 7 19 348.721 395.903
    -6 -7 19 -540.642 551.147
    -6 7 18 986.094 395.771
    -6 -7 18 144.417 529.05
    -6 7 17 418.378 437.241
    -6 -7 17 1048.16 565.862
    -6 7 16 816.154 511.488
    -6 -7 16 238.594 508.715
    -6 7 15 -613.993 417.186
    -6 -7 15 1254.21 566.05
    -6 7 14 4547.22 706.021
    -6 -7 14 6935.92 1021.61
    -6 7 13 220.598 335.863
    -6 7 12 628.487 429.566
    -6 -7 11 1593.05 379.747
    -6 7 11 862.477 391.338
    -6 -7 10 5419.05 614.003
    -6 7 10 5090.17 753.749
    -6 -7 9 3326.28 491.832
    -6 7 9 4060.69 768.566
    -6 -7 8 3081 483.661
    -6 7 8 3121.15 659.592
    -6 -7 7 5450.51 629.723
    -6 7 7 5264.54 793.695
    -6 -7 6 1780.67 463.417
    -6 7 6 1228.24 456.684
    -6 -7 5 4160.96 590.533
    -6 7 5 4293.35 772.23
    -6 -7 4 5607.19 674.189
    -6 7 4 4452.83 681.355
    -6 -7 3 2432.69 498.299
    -6 7 3 1397.23 501.543
    -6 -7 2 2793.1 502.528
    -6 7 2 3694.3 651.085
    -6 -7 1 13157.7 979.969
    -6 7 1 14281 1139.87
    -6 -7 0 1422.57 358.625
    -6 7 0 2172.73 553.622
    -6 -7 -1 88.1044 326.28
    -6 7 -1 -347.766 438.564
    -6 -7 -2 632.728 432.369
    -6 7 -2 1129.64 559.225
    -6 -7 -3 1688.98 521.815
    -6 7 -3 1251.48 457.9
    -6 -7 -4 5143.9 684.134
    -6 7 -4 5902.27 810.902
    -6 -7 -5 561.183 390.032
    -6 7 -5 87.3963 388.209
    -6 -7 -6 2402.66 533.293
    -6 7 -6 2558.26 588.575
    -6 -7 -7 2811.8 572.643
    -6 7 -7 3047.68 584.108
    -6 -7 -8 -215.41 374.439
    -6 7 -8 479.038 418.714
    -6 -7 -9 320.464 456.97
    -6 7 -9 260.07 320.661
    -6 7 -10 6833.53 779.307
    -6 -7 -10 6844.33 852.392
    -6 -7 -11 1147.83 491.045
    -6 7 -11 1801.21 559.431
    -6 -7 -12 3590.68 682.365
    -6 7 -12 3845.89 655.964
    -6 -7 -13 1761.8 574.537
    -6 7 -13 1787.33 480.996
    6 7 13 2725.88 661.341
    -6 -7 -14 1577.49 569.042
    -6 7 -14 1606.71 436.934
    6 7 14 1549.88 516.479
    -6 -7 -15 1894.76 664.325
    -6 7 -15 1768.1 508.779
    6 7 15 1332.34 489.791
    -6 -7 -16 6228.25 923.423
    6 7 16 3830.04 692.67
    -6 -7 -17 -545.587 433.621
    6 7 17 673.579 452.697
    -6 -7 -18 5194.49 877.144
    6 7 18 3666.27 673.692
    -6 -7 -19 663.26 500.009
    6 7 19 1414.31 548.189
    -6 -7 -20 9250 1199.42
    6 7 20 8830.71 966.218
    6 7 21 -186.914 482.382
    -6 -7 -21 1214.2 629.554
    6 7 22 870.639 517.445
    -6 -7 -22 1768.86 686.204
    6 7 23 -7.25245 472.294
    -6 -7 -23 1471.6 809.087
    -6 8 22 3560.02 737.564
    -6 8 21 299.566 468.496
    -6 8 20 -31.4898 370.716
    -6 -8 20 846.227 569.63
    -6 8 19 857.008 533.722
    -6 -8 19 1738.83 758.481
    -6 8 18 790.556 503.864
    -6 -8 18 1551.9 641.984
    -6 8 17 1308.37 515.466
    -6 -8 17 1489.28 582.702
    -6 8 16 7070.04 890.847
    -6 -8 16 6851.06 1005.12
    -6 8 15 5043.45 837.529
    -6 -8 15 4176.25 846.093
    -6 8 14 1479.86 558.298
    -6 -8 14 843.772 418.519
    -6 8 13 1083.84 461.293
    -6 -8 13 1566.76 607.425
    -6 8 12 3015.35 662.541
    -6 -8 12 2159.81 665.428
    -6 8 11 379.345 426.475
    -6 -8 10 5759.11 652.114
    -6 8 10 5486.53 821.542
    -6 -8 9 847.581 346.224
    -6 8 9 848.525 470.462
    -6 -8 8 6781.43 719.6
    -6 8 8 5712.4 805.823
    -6 -8 7 337.798 331.321
    -6 8 7 -42.6949 433.53
    -6 -8 6 7146.34 757.779
    -6 8 6 6521.58 857.24
    -6 -8 5 1029.71 408.597
    -6 8 5 87.9062 432.348
    -6 -8 4 1581.34 479.828
    -6 8 4 1722.05 603.74
    -6 -8 3 1677.14 461.364
    -6 8 3 1269.43 542.88
    -6 -8 2 13651.3 1062.84
    -6 8 2 14949.7 1251.94
    -6 -8 1 1452.7 477.912
    -6 8 1 1271.81 522.305
    -6 -8 0 7388.19 825.27
    -6 8 0 7943.5 946.491
    -6 -8 -1 1914.04 484.774
    -6 8 -1 2131.75 541.43
    -6 -8 -2 607.358 428.764
    -6 8 -2 1702.83 594.497
    -6 -8 -3 43.1547 387.848
    -6 8 -3 603.91 474.371
    -6 -8 -4 10098.8 957.313
    -6 8 -4 10924.7 1047.73
    -6 -8 -5 2418.02 600.34
    -6 8 -5 2186.33 572.322
    -6 -8 -6 2107.27 539.389
    -6 8 -6 1902.85 471.218
    -6 -8 -7 409.056 408.054
    -6 8 -7 310.922 418.55
    -6 -8 -8 6126.52 839.522
    -6 8 -8 5601.65 779.615
    -6 -8 -9 514.136 426.908
    -6 8 -9 44.3351 393.721
    -6 -8 -10 1460.52 484.14
    -6 8 -10 1200.56 439.414
    -6 -8 -11 -816.846 552.172
    -6 8 -11 654.222 492.31
    -6 -8 -12 167.241 477.059
    -6 8 -12 312.056 432.331
    -6 -8 -13 1553.59 619.329
    -6 8 -13 162.516 337.405
    -6 8 -14 5866.92 781.84
    -6 -8 -14 5340.94 878.338
    6 8 14 5957.58 835.904
    -6 -8 -15 -221.617 496.411
    6 8 15 604.195 446.586
    -6 -8 -16 -553.097 607.734
    6 8 16 -455.062 485.279
    -6 -8 -17 112.853 548.791
    6 8 17 -167.639 428.84
    -6 -8 -18 -249.982 637.091
    6 8 18 -233.098 411.15
    -6 -8 -19 -349.715 633.024
    6 8 19 1050.45 495.47
    -6 -8 -20 4182.68 856.343
    6 8 20 3501.8 662.12
    6 8 21 218.594 365.147
    -6 9 20 586.753 436.234
    -6 9 19 -612.937 521.264
    -6 9 18 -149.145 452.489
    -6 -9 18 -783.992 580.133
    -6 9 17 262.341 428.397
    -6 -9 17 1071.51 542.179
    -6 9 16 362.451 454.37
    -6 -9 16 -410.155 584.927
    -6 9 15 1771.17 622.913
    -6 -9 15 -35.095 492.996
    -6 9 14 817.593 521.471
    -6 -9 14 1089.21 562.275
    -6 9 13 1422.89 579.769
    -6 -9 13 151.457 490.22
    -6 9 12 328.309 471.973
    -6 -9 12 -104.775 442.109
    -6 9 11 -186.415 496.605
    -6 -9 11 1575.72 647.551
    -6 9 10 626.173 484.881
    -6 -9 10 262.115 434.154
    -6 -9 9 5071.5 680.556
    -6 -9 9 6787.46 914.04
    -6 9 9 4968.52 743.157
    -6 -9 8 1880.6 470.155
    -6 9 8 1116.24 577.511
    -6 -9 7 774.576 403.908
    -6 9 7 1538.07 586.483
    -6 -9 6 247.804 374.51
    -6 9 6 -232.899 373.577
    -6 -9 5 -329.975 372.081
    -6 9 5 405.43 459.553
    -6 -9 4 -199.864 335.432
    -6 9 4 -102.827 420.02
    -6 -9 3 419.212 415.201
    -6 9 3 572.211 463.515
    -6 -9 2 280.838 411.86
    -6 9 2 -383.777 426.984
    -6 -9 1 300.697 416.798
    -6 9 1 353.532 445.852
    -6 -9 0 997.594 416.602
    -6 9 0 491.829 481.226
    -6 -9 -1 275.649 404.757
    -6 9 -1 393.126 443.08
    -6 -9 -2 916.914 495.397
    -6 9 -2 604.028 407.337
    -6 -9 -3 1164.95 523.946
    -6 9 -3 167.558 431.91
    -6 -9 -4 5302.37 792.458
    -6 9 -4 5674.59 863.786
    -6 -9 -5 208.286 465.669
    -6 9 -5 769.092 507.055
    -6 -9 -6 3455.51 742.563
    -6 9 -6 4071.02 781.553
    -6 -9 -7 1374.06 514.816
    -6 9 -7 937.555 548.609
    -6 -9 -8 587.435 420.053
    -6 9 -8 223.749 433.026
    -6 -9 -9 836.687 574.618
    -6 9 -9 912.853 420.773
    -6 -9 -10 2757.05 738.234
    -6 9 -10 1886.61 526.213
    -6 -9 -11 -198.187 464.684
    -6 9 -11 608.655 470.089
    -6 -9 -12 789.738 549.663
    -6 9 -12 1015.41 470.329
    -6 -9 -13 2438.08 724.105
    -6 9 -13 2103.92 559.954
    -6 -9 -14 522.349 577.407
    -6 9 -14 363.311 453.025
    -6 -9 -15 1163.56 569.581
    6 9 15 1437.83 539.282
    -6 -9 -16 2939.03 779.449
    6 9 16 3075.67 623.653
    -6 -9 -17 542.986 516.715
    6 9 17 689.105 450.656
    6 9 18 -113.91 504.841
    6 9 19 -923.043 523.542
    -6 -10 16 1576.84 594.053
    -6 10 15 506.668 478.004
    -6 -10 15 -56.8543 504.775
    -6 10 14 1809.38 577.31
    -6 -10 14 2767.17 808.6
    -6 10 13 197.761 371.764
    -6 -10 13 -960.152 581.381
    -6 10 12 4285.3 788.965
    -6 -10 12 2863.69 716.426
    -6 10 11 196.862 470.176
    -6 -10 11 687.083 572.174
    -6 10 10 3811.7 760.981
    -6 -10 10 4118.84 748.623
    -6 10 9 236.08 475.466
    -6 -10 9 -1.40165 407.753
    -6 10 8 7238.56 995.034
    -6 -10 8 6274.82 860.448
    -6 -10 7 1445.62 478.717
    -6 10 7 2594.97 695.912
    -6 -10 7 2209.46 611.768
    -6 -10 6 4678.37 778.008
    -6 10 6 4755.58 869.499
    -6 -10 6 4207.91 813.507
    -6 -10 5 491 431.721
    -6 10 5 253.903 400.322
    -6 -10 5 131.395 506.697
    -6 -10 4 1230.9 520.19
    -6 10 4 1170.46 641.037
    -6 -10 3 1791.27 575.611
    -6 10 3 1713.85 525.444
    -6 -10 2 6006.41 845.979
    -6 10 2 6649.34 1007.32
    -6 -10 1 696.291 491.317
    -6 10 1 469.017 506.2
    -6 -10 0 1620.97 594.704
    -6 10 0 1331.01 557.413
    -6 -10 -1 25.117 535.201
    -6 10 -1 25.6231 436.492
    -6 -10 -2 -57.9411 493.923
    -6 10 -2 4.04695 460.303
    -6 -10 -3 812.716 506.01
    -6 10 -3 1689.71 568.628
    -6 -10 -4 6444.35 944.693
    -6 10 -4 6746.94 916.983
    -6 -10 -5 3594.14 779.153
    -6 10 -5 3244.41 708.38
    -6 -10 -6 4173.77 847.872
    -6 10 -6 4287.79 803.563
    -6 -10 -7 177.617 503.714
    -6 10 -7 260.783 527.243
    -6 -10 -8 4687.69 893.419
    -6 10 -8 4642.38 858.975
    -6 -10 -9 -363.1 493.128
    -6 10 -9 -205.227 383.342
    -6 -10 -10 4166.42 898.128
    -6 10 -10 1671.34 592.521
    -6 -10 -11 72.2072 432.46
    -6 10 -11 -358.743 415.458
    -6 -10 -12 1192.85 729.753
    -6 10 -12 531.476 561.896
    -6 -10 -13 -470.574 610.453
    -6 10 -13 24.2668 455.518
    -6 10 -14 1057.4 465.706
    6 10 15 692.189 534.189
    6 10 16 774.389 511.594
    -6 -11 13 293.695 522.625
    -6 -11 12 1112.38 622.725
    -6 -11 11 84.4003 486.179
    -6 -11 10 -453.355 567.96
    -6 11 9 698.331 551.082
    -6 -11 9 1484.26 645.245
    -6 11 8 -604.804 473.163
    -6 -11 8 12.4986 462.451
    -6 11 7 2283.24 755.593
    -6 -11 7 997.628 547.247
    -6 11 6 67.0469 535.872
    -6 -11 6 -278.094 448.008
    -6 -11 5 207.671 445.39
    -6 11 5 -405.898 590.836
    -6 -11 5 252.86 405.518
    -6 -11 4 1128.84 548.063
    -6 11 4 331.648 486.951
    -6 -11 4 466.02 414.893
    -6 -11 3 -47.5134 487.198
    -6 11 3 -166.356 536.469
    -6 -11 3 291.746 501.172
    -6 -11 2 1416.89 605.513
    -6 11 2 1488.18 605.878
    -6 -11 1 1265.68 571.855
    -6 11 1 973.268 604.099
    -6 -11 0 33.9896 427.001
    -6 11 0 238.335 550.506
    -6 -11 -1 154.101 397.444
    -6 11 -1 174.022 591.485
    -6 -11 -2 1477.46 639.425
    -6 11 -2 -14.6796 468.432
    -6 -11 -3 896.492 550.367
    -6 11 -3 920.841 504.697
    -6 -11 -4 1805.25 770.241
    -6 11 -4 1947.47 670.858
    -6 -11 -5 24.9736 575.264
    -6 11 -5 321.375 457.903
    -6 -11 -6 895.63 671.334
    -6 11 -6 848.942 646.087
    -6 -11 -7 1338.7 594.085
    -6 11 -7 1356.89 609.943
    -6 -11 -8 -350.855 564.685
    -6 11 -8 1194.98 621.147
    -6 11 -9 28.9563 440.655
    -6 11 -10 1223.63 651.514
    -6 11 -11 -435.532 575.08
    -6 11 -12 726.457 629.652
    -6 11 -13 1053.98 566.598
    -6 -12 11 1426.83 681.777
    -6 -12 10 1336.85 763.401
    -6 -12 9 1868.89 782.514
    -6 -12 8 548.593 461.887
    -6 -12 4 2158.48 717.424
    -6 -12 3 351.197 504.367
    -6 -12 2 1043.48 614.553
    -6 -12 1 650.249 563.124
    -6 -12 0 2704 794.532
    -6 -12 -1 -849.916 614.668
    -6 -12 -2 2887.86 799.501
    -6 -12 -3 -649.152 663.105
    -7 0 28 856.282 525.022
    -7 0 27 1960.48 589.295
    -7 0 26 169.49 438.967
    -7 0 25 1146.36 546.081
    -7 0 24 75.7157 409.132
    -7 0 23 4106.81 776.619
    -7 0 22 270.929 426.237
    -7 0 21 4023.6 619.436
    -7 0 20 251.693 366.631
    -7 0 19 216.301 379.786
    -7 0 18 111.912 415.595
    -7 0 17 -329.425 405.999
    -7 0 16 557.466 417.789
    -7 0 15 37395.9 1698.17
    -7 0 14 1190.29 506.902
    -7 0 13 28578.2 1484.39
    -7 0 12 -683.381 341.958
    -7 0 11 7518.19 815.962
    -7 0 10 42.7703 399.312
    -7 0 9 1461.07 445.085
    -7 0 8 -79.0615 360.392
    -7 0 7 1058.75 474.922
    -7 0 6 5.57912 354.246
    -7 0 5 239.24 367.652
    -7 0 4 85.9629 409.263
    -7 0 3 18755.6 1153.48
    -7 0 2 -340.333 356.57
    -7 0 1 12127.9 930.73
    7 0 -1 11672.3 755.283
    -7 0 0 368.174 402.337
    7 0 0 399.91 329.595
    -7 0 -1 10867.8 881.606
    7 0 1 10221.3 729.291
    -7 0 -2 440.419 393.822
    7 0 2 228.503 329.763
    7 0 3 16817.1 933.688
    -7 0 -3 18014.3 1079.09
    -7 0 -4 -55.359 319.234
    7 0 4 101.24 309.23
    -7 0 -5 352.699 345.004
    7 0 5 191.678 313.781
    -7 0 -6 515.046 383.218
    7 0 6 -111.745 344.077
    7 0 7 16332 977.703
    -7 0 -7 15739.3 977.064
    -7 0 -8 -323.406 316.532
    7 0 8 -93.4591 311.281
    -7 0 -9 1413.62 396.408
    7 0 9 419.534 359.968
    -7 0 -10 -77.7405 294.824
    7 0 10 354.177 358.661
    7 0 11 16459.8 1060.81
    -7 0 -11 18854.7 1013.91
    7 0 12 333.118 416.773
    -7 0 -12 360.695 313.678
    -7 0 -12 -50.4897 356.366
    -7 0 -13 26270.9 1423.79
    7 0 13 23903.9 1328.77
    -7 0 -14 305.251 322.868
    7 0 14 31.8289 401.277
    7 0 15 5339.42 752.821
    -7 0 -15 5370.26 686.221
    -7 0 -16 -782.789 400.331
    7 0 16 855.792 516.678
    -7 0 -17 2001.85 497.698
    7 0 17 2125.63 564.049
    -7 0 -18 413.143 288.332
    7 0 18 1479.71 593.501
    -7 0 -19 22418.5 1332.39
    7 0 19 25221.1 1497.06
    -7 0 -20 -110.805 316.229
    7 0 20 -811.517 547.324
    -7 0 -21 5687.23 731.85
    7 0 21 4216.13 786.172
    -7 0 -22 -234.194 367.09
    7 0 22 -319.219 470.155
    7 0 23 -534.991 579.49
    7 0 24 195.55 461.143
    -7 -1 27 -207.397 462.284
    -7 -1 26 445.682 589.292
    -7 1 26 232.246 413.86
    -7 -1 25 2262.82 619.992
    -7 1 25 1455.44 553.841
    -7 -1 24 736.04 572.687
    -7 1 24 1399.54 575.386
    -7 -1 23 19460.2 1475.45
    -7 1 23 21264 1371.34
    -7 1 22 -317.554 366.151
    -7 1 21 597.513 371.456
    -7 1 20 546.432 403.987
    -7 1 19 5429.23 738.955
    -7 1 18 1459.92 511.447
    -7 -1 17 33060.4 1669.79
    -7 1 17 31821.3 1593.8
    -7 -1 16 -278.569 415.651
    -7 1 16 392.813 446.86
    -7 1 15 10626.4 960.628
    -7 -1 15 11344.7 985.445
    -7 -1 14 3466.53 593.033
    -7 1 14 3472.39 599.998
    -7 -1 13 2034.5 524.186
    -7 1 13 1368.22 463.963
    -7 -1 12 2165.55 497.639
    -7 1 12 1492.53 460.44
    -7 1 11 12388.5 992.82
    -7 -1 11 11507.6 984.203
    -7 -1 10 147.17 324.153
    -7 1 10 -126.931 384.767
    -7 1 9 22660 1321.12
    -7 -1 9 22787.7 1322.73
    -7 -1 8 420.365 394.426
    -7 1 8 350.402 426.141
    -7 1 7 14716.1 1084.81
    -7 -1 7 12964.5 988.602
    -7 -1 6 374.769 436.963
    -7 1 6 418.24 375.122
    7 -1 -6 836.848 306.23
    -7 -1 5 1357.41 421.511
    -7 1 5 2091.38 521.326
    7 -1 -5 1802.71 305.532
    -7 -1 4 502.761 437.205
    -7 1 4 404.3 444.519
    7 -1 -4 76.9953 253.303
    -7 1 3 64322.9 2103.61
    7 -1 -3 61366.3 1479.57
    -7 -1 3 64706.7 2094.88
    -7 -1 2 898.779 473.935
    -7 1 2 397.3 414.285
    7 -1 -2 -239.245 254.181
    -7 1 1 69249.2 2129.67
    7 -1 -1 64773.2 1592.31
    -7 -1 1 69499.6 2128.15
    -7 -1 0 484.406 372.273
    -7 1 0 1063.91 466.146
    7 -1 0 365.917 296.766
    -7 1 -1 15430.7 1058.94
    7 -1 1 15842.4 860.325
    -7 -1 -1 15335.3 1025
    -7 -1 -2 182.708 331.96
    -7 1 -2 119.611 311.797
    7 -1 2 49.6719 314.059
    7 1 2 486.624 423.828
    -7 1 -3 6231.39 689.093
    7 -1 3 6178.51 603.086
    7 1 3 5464.83 601.092
    -7 -1 -3 6087.4 706.509
    -7 -1 -4 710.668 402.625
    7 -1 4 808.679 323.291
    -7 1 -4 1281.85 402.647
    7 1 4 521.834 319.193
    -7 -1 -5 826.691 425.665
    7 -1 5 838.83 411.895
    -7 1 -5 440.962 365.474
    7 1 5 686.847 371.405
    -7 -1 -6 633.384 377.622
    7 -1 6 221.265 314.952
    -7 1 -6 -59.4741 353.967
    7 1 6 -90.8632 338.249
    -7 1 -7 8058.67 703.385
    7 -1 7 8202.55 747.974
    7 1 7 8178.37 744.62
    -7 -1 -7 8134.12 720.135
    -7 1 -8 6538.34 671.122
    7 -1 8 5132.86 629.653
    7 1 8 6176.21 702.781
    -7 -1 -8 5868.53 649.793
    -7 1 -9 12593.8 880.084
    -7 -1 -9 11917.7 971.715
    7 -1 9 11157 871.926
    7 1 9 11317.4 847.337
    -7 1 -10 1639.24 397.965
    7 1 10 1066.96 327.657
    -7 -1 -10 331.64 380.947
    7 -1 10 1351.66 395.986
    7 1 11 4899.75 610.47
    -7 -1 -11 5685.36 713.616
    7 -1 11 5777.52 699.898
    -7 1 -11 5605.72 599.382
    -7 1 -12 599.301 254.881
    7 1 12 1382.5 498.779
    -7 -1 -12 637.992 323.094
    -7 1 -12 470.402 248.382
    7 -1 12 478.74 363.265
    -7 -1 -13 29257.6 1499.94
    7 -1 13 28439.7 1472.03
    7 1 13 30115.6 1491.26
    -7 1 -13 29779 1059.51
    -7 1 -13 32380.7 1312.27
    7 1 14 679.189 444.185
    -7 1 -14 -129.869 276.255
    -7 1 -14 143.639 280.36
    -7 -1 -14 -221.658 336.098
    -7 1 -14 417.092 332.332
    7 -1 14 533.254 389.395
    7 1 15 4896.13 754.47
    -7 -1 -15 4889.23 692.788
    -7 1 -15 3990.11 611.261
    7 -1 15 4242.87 697.844
    -7 1 -15 5029.48 535.867
    -7 -1 -16 145.539 353.108
    -7 1 -16 2.48648 300.107
    7 -1 16 -224.006 380.141
    7 1 16 126.96 390.104
    -7 -1 -17 2232.97 524.154
    -7 1 -17 1881.75 482.905
    7 -1 17 1540.52 513.685
    7 1 17 2174.6 589.382
    -7 -1 -18 -36.4145 372.75
    -7 1 -18 494.048 270.531
    7 -1 18 581.262 441.731
    7 1 18 -130.094 478.759
    -7 -1 -19 1695.61 449.424
    -7 1 -19 1274.03 427.391
    7 -1 19 754.372 393.637
    7 1 19 526.08 358.302
    -7 -1 -20 -187.373 337.06
    -7 1 -20 65.1541 296.586
    7 -1 20 32.9426 451.515
    7 1 20 -485.232 466.434
    -7 -1 -21 951.81 419.797
    -7 1 -21 998.637 330.753
    7 -1 21 1313.8 567.211
    7 1 21 1025.34 474.079
    7 -1 22 750.756 497.763
    -7 -1 -22 81.5265 309.691
    7 1 22 -468.563 553.923
    -7 -1 -23 788.748 497.177
    7 1 23 -604.06 450.047
    7 1 24 -95.4544 527.621
    -7 -2 26 680.732 557.771
    -7 -2 25 525.336 527.577
    -7 -2 24 1831.38 669.212
    -7 2 23 577.287 441.85
    -7 -2 23 939.514 537.344
    -7 2 22 3086.55 647.046
    -7 -2 22 4630.84 918.547
    -7 2 21 5626.64 753.099
    -7 2 20 2098.9 517.986
    -7 2 19 715.291 445.45
    -7 2 18 587.379 405.909
    -7 2 17 -793.301 463.94
    -7 2 16 1739.61 510.719
    -7 2 15 6809.05 832.843
    -7 2 14 1104.33 492.204
    -7 2 13 6831.41 779.333
    -7 2 12 3544.49 598.569
    -7 2 11 10418.8 924.146
    -7 2 10 1246.62 407.692
    -7 2 9 -470.181 433.471
    -7 -2 9 144.583 343.072
    -7 2 8 1531.43 521.952
    7 -2 -8 1228.46 231.195
    -7 -2 8 619.493 454.222
    -7 2 7 4240.46 634.867
    7 -2 -7 3491.16 339.338
    -7 -2 7 5132.36 680.49
    7 -2 -6 1428.17 294.273
    -7 2 6 2054.94 516.167
    -7 -2 6 1749.16 484.936
    7 -2 -5 2841.02 337.772
    -7 2 5 2687.81 583.131
    -7 -2 5 2962.56 638.848
    7 -2 -4 1.73938 219.399
    -7 2 4 80.6803 460.862
    -7 -2 4 -295.888 379.182
    -7 2 3 20680.1 1256.67
    7 -2 -3 20508.7 845.763
    -7 -2 3 21817.4 1273.79
    7 -2 -2 1343.98 307.31
    -7 2 2 1212.04 438.466
    -7 -2 2 2025.22 529.34
    -7 2 1 7904.24 814.518
    7 -2 -1 7876.75 584.69
    -7 -2 1 7152.38 739.736
    7 -2 0 309.447 280.855
    -7 2 0 407.752 428.945
    7 -2 1 3461.48 463.273
    -7 2 -1 3042.73 586.615
    7 -2 2 1648.17 383.704
    -7 2 -2 1670.11 501.078
    -7 2 -3 14950.9 1047.29
    7 -2 3 15311.7 858.105
    -7 2 -4 592.394 420.826
    7 -2 4 703.128 314.209
    -7 2 -5 19168.5 1130.49
    7 -2 5 18097.3 1000.27
    -7 -2 -5 21972.2 1267.04
    7 2 5 19607 1101.04
    -7 2 -6 955.425 384.516
    -7 -2 -6 1319.83 420.086
    7 2 6 1175.54 391.479
    7 -2 6 920.875 380.785
    -7 2 -7 -96.7606 368.033
    -7 -2 -7 -392.068 414.327
    7 2 7 155.29 341.621
    7 -2 7 670.263 393.326
    -7 2 -8 1107.6 340.175
    -7 -2 -8 1567.44 427.843
    7 2 8 1901.81 452.039
    7 -2 8 1535.63 437.578
    -7 2 -9 604.904 343.593
    7 2 9 613.889 371.308
    -7 -2 -9 235.677 362.533
    7 -2 9 -244.538 335.279
    -7 2 -10 393.202 293.342
    7 2 10 1438.52 452.381
    -7 -2 -10 925.868 337.389
    7 -2 10 1003.41 385.755
    -7 2 -11 10876 833.751
    -7 -2 -11 11910.7 1004.28
    7 -2 11 9598.54 827.49
    7 2 11 10460.5 922.489
    -7 2 -12 1870.67 404.317
    7 2 12 1744.74 473.992
    -7 -2 -12 1869.39 497.291
    7 -2 12 1100.38 451.424
    -7 2 -13 14405 882.265
    -7 -2 -13 13890.3 1065.31
    7 -2 13 13100.5 1020.81
    7 2 13 11601.6 940.017
    7 2 14 -43.9294 443.833
    -7 2 -14 -9.60094 271.195
    -7 -2 -14 122.835 339.822
    7 -2 14 511.903 455.68
    7 2 15 5391.56 752.898
    -7 -2 -15 5753.81 758.719
    7 -2 15 4208.7 655.759
    -7 2 -15 5293.06 570.896
    7 2 16 349.706 526.489
    -7 -2 -16 217.982 341.857
    -7 2 -16 349.284 276.993
    7 -2 16 -332.583 375.403
    7 2 17 2171.27 586.177
    -7 -2 -17 2823.73 545.457
    -7 2 -17 2972.44 528.21
    7 -2 17 2581.19 548.761
    7 -2 18 309.4 471.874
    -7 -2 -18 174.544 349.991
    -7 2 -18 482.361 332.983
    7 2 18 547.098 470.229
    -7 -2 -19 15788.6 1213.42
    -7 2 -19 15523.1 1064.27
    7 2 19 18056.8 1322.21
    -7 -2 -20 -533.083 443.097
    -7 2 -20 -245.238 296.475
    7 2 20 678.891 433.729
    -7 -2 -21 6981.32 864.601
    7 2 21 6867.12 882.604
    -7 -2 -22 392.598 386.225
    7 2 22 -613.549 583.395
    -7 -2 -23 804.817 486.533
    7 2 23 436.548 454.014
    -7 -2 -24 1437.49 613.261
    7 2 24 -339.835 553.771
    -7 -3 25 3115.85 749.317
    -7 -3 24 796.486 469.579
    -7 3 23 12612 1104.94
    -7 -3 23 13204.5 1316.31
    -7 3 22 -1185.91 475.472
    -7 -3 22 -378.71 423.849
    -7 3 21 3936.57 672.86
    -7 -3 21 5535.22 949.937
    -7 3 20 98.6751 320.185
    -7 3 19 7604.56 879.355
    -7 3 18 -8.90594 400.651
    -7 3 17 15876.3 1164.62
    -7 3 16 555.515 429.989
    -7 3 15 11833.4 1032.97
    -7 3 14 4665.69 721.672
    -7 3 13 12620.1 1053.49
    -7 3 12 843.145 398.11
    -7 3 11 13462.9 1097.64
    -7 3 10 -423.205 392.93
    -7 3 9 34674.7 1645.87
    -7 3 8 5669.79 752.857
    -7 3 7 18991 1243.18
    -7 3 6 3776.85 609.197
    -7 3 5 5914.7 747.734
    7 -3 -5 6646.32 450.362
    -7 3 4 2681.84 589.257
    7 -3 -4 3685.73 366.81
    -7 3 3 29607.7 1491.79
    7 -3 -3 31032.5 1006.09
    -7 3 2 1207.91 585.424
    7 -3 -2 410.882 272.311
    -7 3 1 100620 2638.79
    7 -3 -1 99630.4 1917.09
    -7 3 0 487.791 477.999
    -7 -3 0 762.871 361.399
    7 -3 0 403.486 283.471
    -7 3 -1 20765.6 1213.35
    -7 -3 -1 19535.1 1171.5
    7 -3 1 21309.3 960.759
    -7 3 -2 816.233 433.452
    -7 -3 -2 813.708 329.222
    7 -3 2 1061.8 352.478
    -7 3 -3 1445.93 450.979
    -7 -3 -3 1230.38 403.252
    7 -3 3 1451.55 362.769
    -7 3 -4 480.571 351.117
    -7 -3 -4 559.294 322.506
    7 -3 4 706.496 353.575
    -7 3 -5 13636.8 993.788
    -7 -3 -5 13981.9 1027.54
    7 -3 5 14888.5 899.446
    -7 3 -6 -184.771 337.273
    -7 -3 -6 659.632 439.031
    7 -3 6 382.603 377.201
    -7 3 -7 34320.9 1505.12
    -7 -3 -7 35085.5 1604.38
    7 -3 7 35179.3 1423.2
    7 3 7 38126.2 1579.83
    -7 3 -8 362.449 319.976
    -7 -3 -8 473.318 324.38
    7 3 8 680.413 447.938
    7 -3 8 1121.82 407.945
    -7 3 -9 9778.59 811.601
    -7 -3 -9 9166.04 894.83
    7 -3 9 8887.65 796.309
    7 3 9 10717.5 916.51
    -7 3 -10 675.635 325.932
    -7 -3 -10 235.237 302.461
    7 3 10 411.537 417.517
    7 -3 10 855.917 415.052
    -7 3 -11 2317.8 482.623
    -7 -3 -11 1976.39 525.115
    7 3 11 2324.71 550.548
    7 -3 11 2659.58 550.841
    -7 3 -12 1174.38 361.979
    7 3 12 937.62 471.36
    -7 -3 -12 916.948 373.345
    7 -3 12 1503.97 507.386
    -7 3 -13 15018.4 955.102
    -7 -3 -13 15573.8 1160.11
    7 -3 13 13636.3 1064.37
    7 3 13 14158.5 1080.17
    -7 3 -14 133.714 283.077
    7 3 14 -432.458 364.043
    -7 -3 -14 471.695 335.873
    -7 -3 -15 8935.16 912.995
    7 3 15 8543.85 902.837
    7 3 16 577.403 505.57
    -7 -3 -16 -745.537 432.919
    7 3 17 1674.91 604.782
    -7 -3 -17 1142.33 418.217
    7 3 18 136.416 483.963
    -7 -3 -18 469.002 457.989
    -7 3 -18 219.675 302.523
    7 3 19 775.467 462.12
    -7 -3 -19 863.351 487.023
    -7 3 -19 463.468 313.187
    -7 -3 -20 17.2911 402.754
    7 3 20 169.429 435.49
    -7 -3 -21 8409 950.037
    7 3 21 6200.28 860.443
    -7 -3 -22 423.772 482.385
    7 3 22 475.456 503.624
    -7 -3 -23 -223.281 483.35
    7 3 23 48.1017 460.069
    -7 -3 -24 3.99167 479.205
    7 3 24 402.323 546.584
    -7 -3 -25 574.894 554.307
    -7 4 23 3185.71 623.29
    -7 -4 23 3307.98 864.522
    -7 4 22 -279.094 418.108
    -7 -4 22 -437.582 550.643
    -7 4 21 2069.55 551.692
    -7 -4 21 2995.19 768.149
    -7 4 20 1950.82 596.934
    -7 -4 20 1540.4 593.052
    -7 4 19 355.323 415.807
    -7 4 18 559.454 354.313
    -7 4 17 569.648 404.153
    -7 4 16 2376.07 495.966
    -7 4 15 459.82 413.312
    -7 -4 15 1085.48 354.664
    -7 4 14 2955.64 607.734
    -7 -4 14 1961.02 394.557
    -7 4 13 1371.2 521.873
    -7 -4 13 895.598 343.993
    -7 4 12 811.084 466.383
    -7 -4 12 -176.029 299.386
    -7 4 11 425.28 401.389
    -7 -4 11 60.0149 261.639
    -7 4 10 302.538 402.559
    -7 -4 10 307.87 244.197
    -7 4 9 308.057 427.572
    -7 -4 9 42.6595 253.405
    -7 4 8 9839.81 919.894
    -7 -4 8 10529.3 839.41
    -7 4 7 1171.19 503.986
    -7 -4 7 177.318 271.161
    -7 4 6 10.569 387.317
    -7 -4 6 647.211 335.046
    -7 4 5 4475.96 689.998
    -7 -4 5 3878.09 572.886
    -7 4 4 106.066 305.557
    -7 -4 4 12.7917 284.905
    -7 4 3 11631.2 965.656
    -7 -4 3 11503.5 911.28
    -7 4 2 11797.6 1002.66
    -7 -4 2 11888.2 935.178
    7 -4 -1 5968.06 490.311
    -7 4 1 5716.51 713.868
    -7 -4 1 4889.39 648.449
    7 -4 0 2153.41 410.375
    -7 4 0 1787.38 404.796
    -7 -4 0 2097.38 448.261
    7 -4 1 42.4215 271.66
    -7 4 -1 -126.267 386.347
    -7 -4 -1 153.616 286.691
    7 -4 2 2745.22 459.18
    -7 4 -2 3003.79 627.566
    -7 -4 -2 2050.95 469.899
    7 -4 3 875.585 319.861
    -7 4 -3 637.788 368.812
    -7 -4 -3 518.39 315.719
    7 -4 4 230.874 303.505
    -7 4 -4 574.967 427.525
    -7 -4 -4 357.228 320.692
    -7 4 -5 16516.7 1077.72
    -7 -4 -5 15930.9 1085.08
    -7 4 -6 231.413 377.988
    -7 -4 -6 -428.61 351.253
    -7 4 -7 5835.85 704.139
    -7 -4 -7 6085.1 728.538
    -7 4 -8 363.38 364.342
    -7 -4 -8 765.127 395.253
    -7 4 -9 722.619 346.621
    -7 -4 -9 1355.2 484.626
    7 4 9 680.666 403.023
    -7 4 -10 146.38 348.499
    -7 -4 -10 -533.377 374.542
    7 4 10 -231.251 364.126
    -7 4 -11 17136.3 1072.98
    -7 -4 -11 16597.7 1215.13
    7 4 11 16326.7 1145.95
    -7 4 -12 384.525 357.293
    -7 -4 -12 781.48 434.212
    7 4 12 -535.828 379.153
    -7 4 -13 10957.6 867.518
    -7 -4 -13 10444.7 967.278
    7 4 13 9775.8 933.319
    -7 4 -14 334.457 301.481
    7 4 14 620.365 449.371
    -7 -4 -14 -328.761 432.74
    7 4 15 809.282 466.468
    -7 -4 -15 240.26 372.725
    7 4 16 701.695 426.557
    -7 -4 -16 139.014 404.566
    7 4 17 7922.07 899.246
    -7 -4 -17 8182.85 939.661
    7 4 18 -395.08 524.766
    -7 -4 -18 271.925 423.477
    -7 -4 -19 10376.4 1064.2
    7 4 19 10676 1054.18
    7 4 20 -655.082 452.195
    -7 -4 -20 -104.419 452.911
    7 4 21 2622.24 706.18
    -7 -4 -21 2104.41 657.757
    -7 -4 -22 330.926 426.73
    7 4 22 567.277 589.12
    -7 -4 -23 146.485 544.892
    7 4 23 -9.31018 488.122
    -7 -4 -24 413.015 553.443
    -7 -4 -25 1801.7 624.123
    -7 -4 -26 283.153 470.818
    -7 5 23 6534.82 890.089
    -7 5 22 620.292 474.653
    -7 -5 22 2577.54 834.982
    -7 5 21 603.36 341.91
    -7 -5 21 821.686 502.893
    -7 5 20 1490.28 573.841
    -7 -5 20 452.714 614.304
    -7 5 19 511.451 439.957
    -7 -5 19 1031.49 726.174
    -7 5 18 2287.27 546.703
    -7 5 17 13857 1139.67
    -7 5 16 -233.916 452.994
    -7 5 15 11507.8 1071.74
    -7 5 14 244.011 390.635
    -7 5 13 318.528 433.13
    -7 -5 13 2055.32 414.24
    -7 5 12 1202.03 522.783
    -7 -5 12 1579.95 385.723
    -7 5 11 16355.3 1221.13
    -7 -5 11 16599.6 1035.21
    -7 5 10 225.949 353.716
    -7 -5 10 -516.527 344.768
    -7 5 9 14205.8 1117.57
    -7 -5 9 13473.9 953.641
    -7 5 8 -214.755 417.142
    -7 -5 8 550.23 306.34
    -7 5 7 8085.44 889.909
    -7 -5 7 8390.09 787.046
    -7 -5 6 910.593 393.59
    -7 5 6 894.917 455.359
    -7 5 5 8752.89 921.871
    -7 -5 5 9726.75 842.612
    -7 -5 4 131.889 256.711
    -7 5 4 577.592 409.594
    -7 -5 3 3352.65 563.428
    -7 5 3 3585.93 592.074
    -7 -5 2 4144.82 586.09
    -7 5 2 4195.04 722.644
    -7 5 1 36888.8 1738.6
    -7 -5 1 35803.4 1582.38
    -7 -5 0 230.826 321.272
    -7 5 0 255.094 422.217
    -7 -5 -1 4760.38 644.396
    -7 5 -1 4926.43 718.969
    -7 -5 -2 1451.54 438.811
    -7 5 -2 1664.14 485.153
    -7 -5 -3 2548.65 548.754
    -7 5 -3 2589.64 548.22
    -7 -5 -4 3673.76 609.89
    -7 5 -4 3979.02 671.109
    -7 5 -5 23571.9 1362.36
    -7 -5 -5 23735.7 1378.33
    -7 -5 -6 579.091 411.402
    -7 5 -6 281.866 339.825
    -7 -5 -7 3390.94 565.725
    -7 5 -7 3355.53 596.686
    -7 -5 -8 -540.791 415.701
    -7 5 -8 74.9384 325.767
    -7 -5 -9 3370.48 575.481
    -7 5 -9 3644.29 570.572
    -7 -5 -10 126.338 370.213
    -7 5 -10 -63.6891 365.761
    7 5 10 153.807 365.11
    -7 -5 -11 3103.03 584.154
    -7 5 -11 3082 537.093
    7 5 11 2235.89 536.353
    -7 -5 -12 1016.81 464.533
    -7 5 -12 739.362 403.027
    7 5 12 -95.0623 396.171
    -7 -5 -13 2686.19 581.982
    -7 5 -13 2577.81 516.122
    7 5 13 2643.28 570.03
    -7 5 -14 1330.44 448.431
    -7 -5 -14 1190.82 452.478
    7 5 14 921.906 413.647
    -7 -5 -15 3175.08 626.117
    7 5 15 2766.14 559.786
    7 5 16 1636.57 472.202
    -7 -5 -16 1788.45 545.422
    7 5 17 -873.357 539.641
    -7 -5 -17 195.559 429.812
    7 5 18 -155.928 472.792
    -7 -5 -18 1096.52 548.775
    7 5 19 484.769 485.361
    -7 -5 -19 -240.497 475.271
    7 5 20 -705.699 499.399
    -7 -5 -20 -445.98 461.503
    7 5 21 3692.9 690.461
    -7 -5 -21 3048.68 770.911
    7 5 22 -144.653 461.755
    -7 -5 -22 -64.9019 457.72
    -7 -5 -23 76.8183 522.517
    -7 -5 -24 -1313.31 755.666
    -7 -5 -25 324.242 525.164
    -7 6 23 3077.4 690.714
    -7 6 22 219.176 411.87
    -7 6 21 3530.97 727.192
    -7 6 20 902.861 485.299
    -7 -6 20 1148.9 763.878
    -7 6 19 307.233 425.393
    -7 -6 19 1038 601.373
    -7 6 18 531.866 416.047
    -7 -6 18 1823.33 753.97
    -7 6 17 -270.966 424.476
    -7 6 16 893.115 450.066
    -7 6 15 1599.73 468.517
    -7 6 14 787.634 385.979
    -7 6 13 941.053 447.349
    -7 -6 12 54.6384 278.491
    -7 6 12 -554.563 490.363
    -7 -6 11 2332.87 459.758
    -7 6 11 2589 636.926
    -7 -6 10 489.441 252.697
    -7 6 10 918.236 496.166
    -7 -6 9 688.656 337.179
    -7 6 9 844.971 513.885
    -7 -6 8 5359.98 650.509
    -7 6 8 4960.98 767.125
    -7 -6 7 5766.66 661.398
    -7 6 7 5358.91 808.348
    -7 -6 6 844.052 338.981
    -7 6 6 474.097 385.27
    -7 -6 5 726.97 332.584
    -7 6 5 622.583 472.837
    -7 -6 4 -9.40477 321.366
    -7 6 4 -149.81 368.097
    -7 -6 3 1878.57 508.621
    -7 6 3 1689.38 484.366
    -7 -6 2 -234.713 334.896
    -7 6 2 552.061 491.841
    -7 -6 1 686.912 354.798
    -7 6 1 630.151 446.963
    -7 -6 0 -513.592 329.073
    -7 6 0 -304.655 435.509
    -7 -6 -1 2060.19 465.954
    -7 6 -1 1478.69 456.173
    -7 -6 -2 782.394 434.347
    -7 6 -2 -39.0965 326.647
    -7 -6 -3 4509.87 654.657
    -7 6 -3 3736.51 634.898
    -7 -6 -4 1451.07 436.549
    -7 6 -4 851.653 455.3
    -7 -6 -5 1803.97 466.312
    -7 6 -5 2237.96 633.593
    -7 -6 -6 747.173 456.815
    -7 6 -6 460.747 339.81
    -7 -6 -7 1266.51 469.969
    -7 6 -7 1242.84 463.11
    -7 -6 -8 5550.06 779.972
    -7 6 -8 5144 672.717
    -7 -6 -9 873.249 464.692
    -7 6 -9 1241.29 469.26
    -7 -6 -10 4213.78 733.347
    -7 6 -10 3233.15 578.554
    -7 6 -11 10141.8 934.66
    -7 -6 -11 11080.3 1063.47
    7 6 11 11776.1 1085.84
    -7 -6 -12 945.591 490.442
    -7 6 -12 919.179 437.72
    7 6 12 813.087 552.96
    -7 -6 -13 2407.25 632.325
    -7 6 -13 2122.78 542.494
    7 6 13 2388.55 613.119
    -7 6 -14 6728.56 775.693
    -7 -6 -14 6638.63 880.834
    7 6 14 6711.61 851.449
    -7 -6 -15 1802.54 504.721
    7 6 15 1226.44 468.608
    -7 -6 -16 328.247 501.364
    7 6 16 -60.5168 529.344
    -7 -6 -17 3322.36 729.327
    7 6 17 3717.73 718.822
    7 6 18 280.208 466.117
    -7 -6 -18 -77.7581 453.857
    7 6 19 2206.9 596.544
    -7 -6 -19 3377.35 748.416
    7 6 20 -424.739 441.953
    -7 -6 -20 48.1098 530.749
    7 6 21 3086.71 682.24
    -7 -6 -21 3361.88 819.839
    -7 -6 -22 452.74 563.282
    -7 7 22 1476.41 609.566
    -7 7 21 864.023 583.372
    -7 7 20 342.717 429.382
    -7 7 19 997.319 524.652
    -7 -7 19 1215.44 715.746
    -7 7 18 2074.43 589.372
    -7 -7 18 2924.91 764.456
    -7 7 17 4293.95 753.417
    -7 -7 17 4353.19 887.62
    -7 7 16 -615.314 410.873
    -7 -7 16 891.384 658.087
    -7 7 15 6137.99 839.75
    -7 7 14 1206.95 495.46
    -7 7 13 719.68 447.287
    -7 7 12 -358.088 396.261
    -7 -7 11 7375.89 717.647
    -7 7 11 6332.19 883.378
    -7 -7 10 266.905 299.16
    -7 7 10 -391.635 463.36
    -7 7 9 18851.2 1391.23
    -7 -7 9 18462.6 1145.08
    -7 -7 8 782.89 327.445
    -7 7 8 821.046 467.42
    -7 -7 7 4287.2 613.438
    -7 7 7 4869.41 802.076
    -7 -7 6 2315.29 489.073
    -7 7 6 2045.45 564.117
    -7 -7 5 2011.58 479.467
    -7 7 5 3651.79 754.063
    -7 -7 4 674.035 385.746
    -7 7 4 110.094 415.2
    -7 -7 3 1321.56 415.983
    -7 7 3 987.27 517.505
    -7 -7 2 1562.53 454.515
    -7 7 2 1544.31 534.814
    -7 -7 1 3735.53 584.447
    -7 7 1 3289.43 663.203
    -7 -7 0 139.198 298.519
    -7 7 0 -273.606 379.559
    -7 -7 -1 2.40812 400.346
    -7 7 -1 976.34 459.731
    -7 -7 -2 -3.75862 296.967
    -7 7 -2 -270.989 351.477
    -7 -7 -3 1722.16 558.328
    -7 7 -3 2095.43 604.518
    -7 -7 -4 5829.62 792.8
    -7 7 -4 4892.92 791.595
    -7 7 -5 10493.5 1053.41
    -7 -7 -5 9747.02 948.374
    -7 -7 -6 -58.4479 384.851
    -7 7 -6 146.995 414.59
    -7 -7 -7 3916.93 666.564
    -7 7 -7 3737.51 659.574
    -7 -7 -8 570.99 451.17
    -7 7 -8 894.896 480.022
    -7 -7 -9 3752.39 670.228
    -7 7 -9 3993.73 668.86
[truncated: 88,802 more chars]
