# Supplementary material for: A binuclear CuII/CaII thio­cyanate complex with a Schiff base ligand derived from o-vanillin and ammonia
Source: Acta Crystallogr E Crystallogr Commun. 2020 Feb 21;76(Pt 3):423–6. doi: 10.1107/S205698902000211X (PMC7057356; doi:10.1107/S205698902000211X)
Supplement: Supplementary file 2 [file e-76-00423-Isup2.hkl]

#
# h,k,l, Fc-squared, Fo-squared, sigma(Fo-squared), status flag
#
data_I
_shelx_title ' koko612 in P21/n #  14'
_shelx_refln_list_code          4
_shelx_F_calc_maximum      294.64
_exptl_crystal_F_000      1100.00
_reflns_d_resolution_high  0.7024

loop_
 _space_group_symop_operation_xyz
 'x, y, z'
 '-x+1/2, y+1/2, -z+1/2'
 '-x, -y, -z'
 'x-1/2, -y-1/2, z-1/2'

_cell_length_a     8.5623
_cell_length_b    10.5377
_cell_length_c    24.4439
_cell_angle_alpha  90.000
_cell_angle_beta   90.768
_cell_angle_gamma  90.000

_shelx_F_squared_multiplier     1.000

loop_
 _refln_index_h
 _refln_index_k
 _refln_index_l
 _refln_F_squared_calc
 _refln_F_squared_meas
 _refln_F_squared_sigma
 _refln_observed_status
   2   0   0         97.03        102.86        13.36 o
   4   0   0      21019.45      20817.00       253.11 o
   6   0   0       8989.96       9341.24       136.02 o
   8   0   0       3716.67       3359.30        97.89 o
  10   0   0        366.48        445.99        45.24 o
   1   1   0       1286.85       1247.73        31.58 o
   2   1   0         15.13         32.21         7.87 o
   3   1   0       2753.93       2979.30        75.60 o
   4   1   0        641.13        679.65        27.78 o
   5   1   0        793.97        892.57        39.49 o
   6   1   0          4.92         15.98         8.69 o
   7   1   0         32.25         54.96        19.44 o
   8   1   0        389.34        355.80        26.19 o
   9   1   0        177.41        150.69        21.26 o
  10   1   0          0.39          3.40        18.80 o
  11   1   0          2.28        -16.22        31.54 o
   0   2   0      48446.18      45614.64      1129.48 o
   1   2   0       2775.36       2866.20        41.22 o
   2   2   0       2044.64       1887.94        46.46 o
   3   2   0          2.44          0.29         8.43 o
   4   2   0      10622.07       9313.80       129.16 o
   5   2   0        637.14        620.97        34.19 o
   6   2   0       6052.92       6052.31        92.22 o
   7   2   0          5.93         32.60        21.99 o
   8   2   0       1910.42       1878.31        72.47 o
   9   2   0        209.78        181.17        29.93 o
  10   2   0        274.20        245.89        42.81 o
  11   2   0         15.20         24.49        24.29 o
   1   3   0      17750.97      18794.47       126.44 o
   2   3   0        676.45        702.01        22.34 o
   3   3   0       4096.33       4160.08        56.45 o
   4   3   0         16.17         21.09        11.44 o
   5   3   0       3495.12       3526.41        64.78 o
   6   3   0        143.12        185.11        22.19 o
   7   3   0         44.92         50.82        18.91 o
   8   3   0          4.10          1.78        19.10 o
   9   3   0          1.85         19.05        50.42 o
  10   3   0         60.44         92.41        34.59 o
  11   3   0         26.08         82.72        38.82 o
   0   4   0       8706.00       8135.67        86.08 o
   1   4   0       5080.63       5203.84       125.42 o
   2   4   0      37913.93      38174.72       688.73 o
   3   4   0         98.21        117.87        14.02 o
   4   4   0       3035.28       2753.01       100.00 o
   5   4   0       2107.82       2022.31        71.52 o
   6   4   0       4625.50       4630.08       114.23 o
   7   4   0        199.62        188.96        22.68 o
   8   4   0        423.80        473.51        34.36 o
   9   4   0        190.52        157.48        32.49 o
  10   4   0        223.86        277.83        44.82 o
  11   4   0          2.45         12.97        43.79 o
   1   5   0          8.64          6.00         6.34 o
   2   5   0       1024.84       1044.17        45.19 o
   3   5   0         29.85         63.76        39.46 o
   4   5   0         13.17          2.42        17.45 o
   5   5   0        328.64        352.93        36.31 o
   6   5   0         40.76         43.97        23.05 o
   7   5   0         13.24         22.58        23.93 o
   8   5   0         19.30        -16.04        27.72 o
   9   5   0         51.06         15.08        70.63 o
  10   5   0        138.13        104.63        35.53 o
   0   6   0       3224.98       3078.88        63.30 o
   1   6   0        959.12        951.06        24.54 o
   2   6   0      24303.08      23209.97       910.70 o
   3   6   0         25.36         30.47        21.21 o
   4   6   0       4021.96       4252.81       203.38 o
   5   6   0       1279.87       1238.02        83.19 o
   6   6   0       4302.46       4008.74       187.39 o
   7   6   0          5.77        -24.57        24.57 o
   8   6   0        553.81        624.72        53.96 o
   9   6   0        135.34        158.27        36.91 o
  10   6   0        283.06        319.30        50.00 o
   1   7   0          2.52         21.69         9.81 o
   2   7   0          2.17         16.77        14.15 o
   3   7   0         84.94         57.15        23.81 o
   4   7   0        266.31        267.25        37.39 o
   5   7   0        402.02        429.27        44.07 o
   6   7   0        128.11        160.54        35.10 o
   7   7   0          7.00         -3.98        21.96 o
   8   7   0          0.55         -2.13        35.42 o
   9   7   0         36.50         84.50        35.60 o
   0   8   0       1110.08       1083.80        44.63 o
   1   8   0        837.23        786.47        26.42 o
   2   8   0       1755.30       1741.13        47.62 o
   3   8   0       3170.17       3077.48        76.80 o
   4   8   0        809.00        917.45        60.60 o
   5   8   0        793.43        711.37        56.04 o
   6   8   0        796.73        714.74        58.21 o
   7   8   0          0.70         36.62        37.52 o
   8   8   0        574.71        633.18        61.56 o
   9   8   0         46.34         17.71        36.93 o
   1   9   0        157.48        157.58        15.76 o
   2   9   0          8.69        -10.91        16.00 o
   3   9   0         12.37         34.50        19.88 o
   4   9   0         21.61         24.61        27.34 o
   5   9   0        232.87        322.74        57.01 o
   6   9   0         77.87         71.39        29.47 o
   7   9   0         22.43          7.75        26.85 o
   8   9   0          0.87        -14.20        28.94 o
   0  10   0       2143.20       2117.74        59.92 o
   1  10   0        228.62        252.49        18.54 o
   2  10   0        839.46        876.38        43.86 o
   3  10   0        465.97        495.06        36.83 o
   4  10   0       1039.32       1111.80        58.92 o
   5  10   0         67.73        117.71        34.87 o
   6  10   0         88.16        137.68        38.06 o
   7  10   0        269.27        288.47        49.24 o
   8  10   0        150.84        194.20        63.08 o
   1  11   0          6.48          2.10        20.55 o
   2  11   0         87.51         73.44        28.97 o
   3  11   0          3.94          8.99        29.12 o
   4  11   0          1.50         34.48        29.27 o
   5  11   0        168.47        171.98        40.37 o
   6  11   0          1.29         11.53        31.57 o
   7  11   0         10.65        -50.51        50.51 o
   0  12   0         97.26        139.36        62.26 o
   1  12   0        168.36        142.53        26.13 o
   2  12   0        274.55        248.99        44.39 o
   3  12   0        420.75        482.65        72.79 o
   4  12   0        459.23        444.10        54.02 o
   5  12   0         15.17         15.99        38.23 o
   6  12   0        181.83        253.03        74.35 o
   1  13   0          2.66         35.67        31.41 o
   2  13   0         14.44         51.07        32.17 o
   3  13   0          7.02        -32.18        32.18 o
   4  13   0         80.38         68.04        48.92 o
   5  13   0         13.82        -15.54        53.16 o
   0  14   0         11.49         42.57        46.57 o
   1  14   0        161.96        248.80        59.87 o
   2  14   0         43.95         99.66        50.50 o
   3  14   0         97.73         50.00        47.76 o
 -11   0   1          1.24         60.54        56.70 o
  -9   0   1         75.12         79.19        37.98 o
  -7   0   1       1073.20       1109.59        54.88 o
  -5   0   1          0.60          4.68        23.67 o
  -3   0   1       3233.91       3250.08        89.22 o
   3   0   1       7105.52       7094.80       125.21 o
   5   0   1       1260.28       1327.67        49.43 o
   7   0   1        969.77        981.96        52.59 o
   9   0   1         28.22         45.93        22.29 o
  11   0   1          1.46         -1.26        41.20 o
 -11   1   1        425.96        368.70        45.90 o
 -10   1   1          0.29         37.33        23.87 o
  -9   1   1       1309.50       1306.12        49.17 o
  -8   1   1         91.19        118.18        22.41 o
  -7   1   1       6387.59       6296.05       147.65 o
  -6   1   1         73.42         88.47         9.78 o
  -5   1   1       5733.36       4994.12        74.83 o
  -4   1   1         95.85         65.57        12.37 o
  -3   1   1      17510.11      17717.16       126.63 o
  -2   1   1       2582.25       2978.99        65.48 o
  -1   1   1      17398.94      16191.71      1785.55 o
   1   1   1      13940.29      14543.22       212.02 o
   2   1   1       3868.93       4409.03        32.04 o
   3   1   1       4117.65       4082.09        52.90 o
   4   1   1         63.97         83.78        13.74 o
   5   1   1       1642.07       1417.95        41.75 o
   6   1   1        466.19        401.27        26.58 o
   7   1   1       1430.60       1457.92        52.36 o
   8   1   1        123.33        176.31        21.80 o
   9   1   1         40.90         29.90        17.24 o
  10   1   1          0.80         31.68        19.12 o
  11   1   1          2.76        -24.17        28.93 o
 -11   2   1          9.43         39.15        34.42 o
 -10   2   1        323.02        317.94        44.12 o
  -9   2   1         31.96         64.43        24.74 o
  -8   2   1        335.86        378.24        35.61 o
  -7   2   1        725.68        719.28        37.40 o
  -6   2   1        528.87        566.90        31.11 o
  -5   2   1        129.60        134.92        16.63 o
  -4   2   1       6482.49       7011.20        91.11 o
  -3   2   1      11476.79      11519.07       149.02 o
  -2   2   1       5654.90       5907.17        90.79 o
  -1   2   1         30.17         41.79         5.47 o
   0   2   1        273.57        313.81        10.20 o
   1   2   1       7783.17       8060.96        71.52 o
   2   2   1        796.95        860.99        20.43 o
   3   2   1      11383.21      11349.66       125.03 o
   4   2   1        108.30        221.67        21.36 o
   5   2   1        138.22        137.11        20.29 o
   6   2   1         33.33         58.73        21.89 o
   7   2   1        319.46        310.04        34.02 o
   8   2   1         65.80         90.72        28.15 o
   9   2   1          2.64         18.18        19.60 o
  10   2   1          0.37        -26.03        26.03 o
  11   2   1         15.59         33.50        23.90 o
 -11   3   1        423.00        456.57        43.79 o
 -10   3   1         10.82          6.43        73.09 o
  -9   3   1       1024.93       1038.80        69.54 o
  -8   3   1         74.27         94.69        21.19 o
  -7   3   1       9747.85       9355.38       145.14 o
  -6   3   1         11.43         12.71        15.69 o
  -5   3   1      13707.60      13382.47       121.61 o
  -4   3   1       1375.37       1291.61        34.71 o
  -3   3   1      10682.71      10652.93       147.74 o
  -2   3   1         20.99         20.83         7.29 o
  -1   3   1      86811.91      82256.61       451.14 o
   0   3   1        399.36        458.61        12.21 o
   1   3   1      50708.82      49641.75       372.15 o
   2   3   1       2115.74       2174.40        33.43 o
   3   3   1       3266.67       3145.27        54.77 o
   4   3   1        614.29        553.87        25.85 o
   5   3   1       4140.51       4123.49       107.30 o
   6   3   1        352.95        334.31        25.49 o
   7   3   1       1950.09       1934.16        59.29 o
   8   3   1        126.57        176.86        24.65 o
   9   3   1        213.16        213.06        30.66 o
  10   3   1         18.76         38.45        35.30 o
  11   3   1          5.58         -6.99        38.68 o
 -11   4   1          3.49        101.98        53.91 o
 -10   4   1         15.96         54.78        33.05 o
  -9   4   1          4.13         27.85        40.78 o
  -8   4   1        476.34        404.36        45.35 o
  -7   4   1        667.21        528.32        32.10 o
  -6   4   1       1921.90       1876.55        74.48 o
  -5   4   1        261.52        290.53        32.05 o
  -4   4   1         63.11         73.87        13.31 o
  -3   4   1         65.82         78.26        12.30 o
  -2   4   1       2704.80       2955.12        48.48 o
  -1   4   1       1626.27       1640.07        25.55 o
   0   4   1       1371.90       1355.93        26.75 o
   1   4   1       8932.19       9384.82        83.38 o
   2   4   1       3798.10       4016.24        76.25 o
   3   4   1         28.90         27.41        22.59 o
   4   4   1         13.02         16.29        17.11 o
   5   4   1        519.20        563.87        40.18 o
   6   4   1       1453.90       1491.86        67.23 o
   7   4   1          7.20          3.50        16.44 o
   8   4   1         27.22         28.93        19.28 o
   9   4   1         52.00         26.24        27.81 o
  10   4   1          0.13         10.55        48.91 o
  11   4   1         53.79         80.12        70.27 o
 -10   5   1        179.70        231.61        45.19 o
  -9   5   1        899.98        837.22        66.71 o
  -8   5   1        131.00        131.35        80.30 o
  -7   5   1       3532.86       3397.17       109.51 o
  -6   5   1        384.71        341.23        39.34 o
  -5   5   1       2885.11       2805.15        86.97 o
  -4   5   1       1133.23       1130.08        54.13 o
  -3   5   1       1122.42        911.30        31.41 o
  -2   5   1       3578.50       3795.99        81.40 o
  -1   5   1       4857.23       4783.44        44.84 o
   0   5   1       1085.46       1082.15        26.08 o
   1   5   1      12686.29      12755.05       125.08 o
   2   5   1       1818.13       1845.35        58.95 o
   3   5   1         44.04         99.80        20.55 o
   4   5   1         94.00        136.20        26.32 o
   5   5   1       2806.21       2761.47        86.40 o
   6   5   1         16.49        -13.53        25.52 o
   7   5   1        442.24        452.52        44.90 o
   8   5   1          3.81        -21.22        22.95 o
   9   5   1        154.60        104.73        32.17 o
  10   5   1          4.48        -21.72        28.66 o
 -10   6   1         30.70         35.22        29.76 o
  -9   6   1         16.20         -4.92        27.98 o
  -8   6   1        188.57        182.31        35.89 o
  -7   6   1         41.91         61.93        26.00 o
  -6   6   1          0.51        -21.25        21.25 o
  -5   6   1       1053.83       1093.50        59.42 o
  -4   6   1       1073.99       1142.74        56.87 o
  -3   6   1         12.79         34.06        20.44 o
  -2   6   1      14281.92      14219.75       266.21 o
  -1   6   1       2273.16       2296.46        36.50 o
   0   6   1        329.46        311.91        15.84 o
   1   6   1         67.84         69.91         9.59 o
   2   6   1         94.69         69.42        21.44 o
   3   6   1         21.63         19.08        20.93 o
   4   6   1         16.28         31.00        22.24 o
   5   6   1        188.32        113.86        26.52 o
   6   6   1       1810.56       1570.78        74.01 o
   7   6   1        184.28        169.49        30.50 o
   8   6   1         23.45         57.66        25.79 o
   9   6   1        117.52        133.12        32.46 o
  10   6   1          0.69          5.44        40.66 o
  -9   7   1        363.35        439.06       105.16 o
  -8   7   1         58.60        -11.95        29.76 o
  -7   7   1        286.47        332.61        41.03 o
  -6   7   1       1258.07       1278.06        69.54 o
  -5   7   1       4534.85       4637.51       206.34 o
  -4   7   1        799.92        808.11        52.60 o
  -3   7   1       2966.80       2942.93        89.74 o
  -2   7   1        121.35        103.97        15.39 o
  -1   7   1       5693.93       5293.47        77.97 o
   0   7   1        928.38        971.30        27.82 o
   1   7   1       4339.83       4268.57        55.52 o
   2   7   1         29.24         30.39        15.59 o
   3   7   1       2539.06       2608.70        86.19 o
   4   7   1        695.61        752.80        52.82 o
   5   7   1       1483.88       1402.12        71.13 o
   6   7   1         11.53         -9.16        24.50 o
   7   7   1          3.84         42.65        45.57 o
   8   7   1          1.99         14.93        24.48 o
   9   7   1         95.02        133.61        33.99 o
  -9   8   1         53.44         78.59        34.15 o
  -8   8   1         30.69          3.73        34.24 o
  -7   8   1          6.42         55.28        32.05 o
  -6   8   1        103.84        127.91        32.99 o
  -5   8   1        776.53        741.79        65.08 o
  -4   8   1        814.10        756.32        54.15 o
  -3   8   1        301.29        300.91        29.95 o
  -2   8   1       1985.47       2000.48        51.13 o
  -1   8   1        819.30        796.12        26.91 o
   0   8   1          7.78         -3.20        11.66 o
   1   8   1          0.94          6.26         9.58 o
   2   8   1          1.00          5.84        15.61 o
   3   8   1        985.53        994.53        60.96 o
   4   8   1        419.09        472.31        46.33 o
   5   8   1          7.69         -3.69        25.22 o
   6   8   1        231.39        188.72        33.80 o
   7   8   1         26.02         56.64        29.59 o
   8   8   1          0.99         28.02        32.06 o
   9   8   1          0.49        -18.03        28.90 o
  -9   9   1        302.32        208.53        60.43 o
  -8   9   1        167.61        155.07        37.01 o
  -7   9   1        369.28        451.34        51.48 o
  -6   9   1          5.59         30.53        28.49 o
  -5   9   1       1599.01       1646.67        86.18 o
  -4   9   1        733.72        673.48        44.19 o
  -3   9   1       2353.07       2213.91        68.27 o
  -2   9   1        173.30        210.38        22.24 o
  -1   9   1       3553.98       3548.78        71.11 o
   0   9   1       1011.62       1076.86        33.23 o
   1   9   1         27.87         31.85        10.81 o
   2   9   1         49.67         52.31        18.74 o
   3   9   1       2669.56       2791.52        75.89 o
   4   9   1        269.41        311.49        43.97 o
   5   9   1       1335.37       1386.61        92.00 o
   6   9   1         25.03         31.04        27.96 o
   7   9   1        215.13        169.84        83.52 o
   8   9   1         19.19         73.63        37.85 o
  -8  10   1         34.22        -13.81        47.56 o
  -7  10   1          0.20         30.69        32.44 o
  -6  10   1         80.18         54.68        32.99 o
  -5  10   1        357.84        375.68        39.09 o
  -4  10   1         27.72         49.68        27.88 o
  -3  10   1          1.34         19.83        19.59 o
  -2  10   1          0.71        -14.32        15.95 o
  -1  10   1         18.20          2.78        13.25 o
   0  10   1       1617.24       1608.99        39.66 o
   1  10   1          1.71          0.33         9.79 o
   2  10   1         30.99         37.26        16.12 o
   3  10   1          0.69         -2.46        19.42 o
   4  10   1        610.58        623.39        42.55 o
   5  10   1         64.64         75.42        33.08 o
   6  10   1          1.57          2.38        31.65 o
   7  10   1          1.08        -32.85        32.85 o
   8  10   1         50.06          6.45        40.37 o
  -7  11   1         48.54         97.56        47.96 o
  -6  11   1        146.07        105.13        38.86 o
  -5  11   1        148.88        194.10        59.59 o
  -4  11   1        909.93        963.07        71.21 o
  -3  11   1        220.38        230.77        37.79 o
  -2  11   1        573.28        607.00        52.93 o
  -1  11   1        314.76        337.70        33.85 o
   0  11   1        104.31        137.62        23.17 o
   1  11   1         86.14         60.90        20.80 o
   2  11   1        183.52        227.28        36.34 o
   3  11   1        804.07        757.99        60.40 o
   4  11   1        447.32        399.40        48.76 o
   5  11   1          1.97        -32.61        32.61 o
   6  11   1          2.30         15.17        30.87 o
   7  11   1        173.22        181.74        62.97 o
  -6  12   1          0.66         60.85        52.70 o
  -5  12   1         10.59          5.04        35.08 o
  -4  12   1        184.81        181.65        39.17 o
  -3  12   1         41.39         -3.54        25.83 o
  -2  12   1          4.09         51.48        33.16 o
  -1  12   1         13.01         17.32        20.36 o
   0  12   1         82.80         72.68        19.41 o
   1  12   1         30.56         28.51        21.13 o
   2  12   1          3.68         54.31        30.49 o
   3  12   1         47.98         73.99        31.78 o
   4  12   1        526.19        548.49        59.03 o
   5  12   1         16.55        -20.60        31.90 o
   6  12   1          0.04        -57.52        57.52 o
  -5  13   1         22.72         25.30        41.88 o
  -4  13   1         79.54        141.50        54.55 o
  -3  13   1        229.46        273.70        46.29 o
  -2  13   1        227.94        207.68        37.25 o
  -1  13   1        128.23        127.43        29.67 o
   0  13   1          0.54          2.40        17.42 o
   1  13   1        181.98        164.70        26.23 o
   2  13   1         34.90         56.23        25.08 o
   3  13   1         79.42         92.47        34.75 o
   4  13   1         50.60        -32.61        45.26 o
   5  13   1         21.34        -52.09        55.05 o
  -3  14   1         31.54        157.59        61.39 o
  -2  14   1         10.08         69.53        43.99 o
  -1  14   1          3.76        -34.89        34.89 o
   0  14   1         39.57         38.66        52.46 o
   1  14   1         12.54         80.63        51.37 o
   2  14   1          2.67         67.38        60.72 o
   3  14   1         84.10        102.69        59.08 o
 -10   0   2        538.83        641.66        51.87 o
  -8   0   2       5945.09       5568.22       217.89 o
  -6   0   2      13316.60      13905.26       263.39 o
  -4   0   2       1942.88       1743.23        77.10 o
  -2   0   2      15885.97      17147.21       165.41 o
   2   0   2      29975.18      30350.38       145.50 o
   4   0   2        427.45        588.22        31.56 o
   6   0   2       2151.27       2015.70       155.49 o
   8   0   2         19.44         21.55        25.71 o
  10   0   2          1.68         36.33        24.11 o
 -11   1   2          1.11        -62.44        62.44 o
 -10   1   2        226.37        197.20        29.35 o
  -9   1   2        330.71        246.52        24.00 o
  -8   1   2        860.66        869.49        43.05 o
  -7   1   2          4.64         21.18        28.87 o
  -6   1   2       3805.25       3884.59        61.81 o
  -5   1   2        508.38        593.20        24.98 o
  -4   1   2        598.55        599.92        25.23 o
  -3   1   2       2640.44       2795.26       110.71 o
  -2   1   2      11660.46      12106.92       217.28 o
  -1   1   2       8387.76       8833.60        61.55 o
   1   1   2       6687.86       7180.92        56.74 o
   2   1   2       9677.67       9964.97        69.66 o
   3   1   2        182.39        167.44        14.09 o
   4   1   2         38.55         20.50        11.21 o
   5   1   2        812.61        815.08        32.90 o
   6   1   2        371.49        381.21        27.09 o
   7   1   2          3.43         17.82        15.80 o
   8   1   2          2.01          8.55        16.98 o
   9   1   2         13.92         45.49        16.98 o
  10   1   2        328.86        320.69        29.14 o
  11   1   2         26.25         20.81        29.94 o
 -11   2   2          0.64         -6.50        27.29 o
 -10   2   2        254.30        248.94        40.34 o
  -9   2   2          1.31         -7.66        25.83 o
  -8   2   2       3271.22       3071.82        90.11 o
  -7   2   2        175.59        139.06        21.27 o
  -6   2   2       6095.82       5774.40        88.33 o
  -5   2   2          1.37         24.92        11.96 o
  -4   2   2       2876.15       2438.33        82.83 o
  -3   2   2       9476.95       9897.67       150.33 o
  -2   2   2        458.03        560.46        17.07 o
  -1   2   2      18896.46      19834.42       132.51 o
   0   2   2      10165.00      10385.84       175.97 o
   1   2   2      19040.76      20162.38       159.75 o
   2   2   2        346.57        328.83        11.49 o
   3   2   2       3958.92       4242.05        47.16 o
   4   2   2       1221.29       1436.60        54.24 o
   5   2   2          8.88         -1.51        16.09 o
   6   2   2       1333.16       1273.40        54.17 o
   7   2   2        157.01        155.00        28.51 o
   8   2   2         63.45         84.25        25.02 o
   9   2   2         13.20          2.43        17.56 o
  10   2   2         24.68          9.21        17.76 o
  11   2   2          1.93          5.69        33.92 o
 -11   3   2          9.51         28.92        31.12 o
 -10   3   2        138.98        167.65        41.50 o
  -9   3   2        119.57        103.78        43.00 o
  -8   3   2         44.04         10.70        30.68 o
  -7   3   2         27.29         62.13        37.29 o
  -6   3   2       3284.47       3248.32        76.73 o
  -5   3   2        356.24        336.19        22.41 o
  -4   3   2        761.90        724.50        26.04 o
  -3   3   2        689.67        629.07        21.16 o
  -2   3   2       2656.16       2696.49        49.64 o
  -1   3   2      52991.88      52819.96       277.30 o
   0   3   2       1516.42       1737.92        49.28 o
   1   3   2       6930.22       7610.19        47.71 o
   2   3   2         11.88         27.18         9.86 o
   3   3   2       1368.08       1354.26        45.83 o
   4   3   2         72.08         61.38        13.90 o
   5   3   2          2.51         20.28         6.74 o
   6   3   2        315.42        318.18        26.01 o
   7   3   2         76.39         84.28        19.69 o
   8   3   2          9.17         -7.16        21.31 o
   9   3   2          9.42         10.70        18.33 o
  10   3   2        180.71        143.09        30.29 o
  11   3   2          8.16         -2.35        28.25 o
 -10   4   2        913.96       1049.58        77.01 o
  -9   4   2         65.66         90.09        33.87 o
  -8   4   2       1015.35       1115.16        69.40 o
  -7   4   2       1242.59       1108.54        64.00 o
  -6   4   2       1525.85       1421.38        65.94 o
  -5   4   2        135.75         96.92        24.03 o
  -4   4   2       5197.60       5007.43        67.16 o
  -3   4   2        331.05        260.67        17.14 o
  -2   4   2       5377.69       5447.16        64.39 o
  -1   4   2       2457.05       2658.57        29.50 o
   0   4   2       3420.13       3320.82        74.31 o
   1   4   2        600.33        665.65        18.22 o
   2   4   2        978.56        952.00        38.52 o
   3   4   2        340.17        357.16        28.61 o
   4   4   2        961.59        962.85        46.38 o
   5   4   2         11.22         10.69        19.75 o
   6   4   2        482.00        472.98        40.98 o
   7   4   2        251.15        242.90        27.23 o
   8   4   2          4.25         60.13        30.45 o
   9   4   2         46.48         71.02        33.66 o
  10   4   2          1.43        -14.18        41.24 o
  11   4   2         30.16         33.35        36.02 o
 -10   5   2        116.24        142.77        40.00 o
  -9   5   2         28.97          7.99        31.21 o
  -8   5   2        257.63        275.63        41.88 o
  -7   5   2        346.74        389.74        42.60 o
  -6   5   2        461.21        431.62        40.90 o
  -5   5   2         79.37        125.42        28.16 o
  -4   5   2       2817.20       2841.39        53.79 o
  -3   5   2          0.49         18.81        10.50 o
  -2   5   2       2002.94       2161.84        46.02 o
  -1   5   2       4705.95       4868.41        50.35 o
   0   5   2       4412.53       4187.47        81.09 o
   1   5   2        176.00        191.92        12.19 o
   2   5   2       1644.70       1806.32        58.85 o
   3   5   2        145.61        122.99        22.37 o
   4   5   2        258.15        306.81        32.72 o
   5   5   2         48.44         19.88        35.88 o
   6   5   2        462.60        435.83        44.56 o
   7   5   2        142.26        145.46        30.45 o
   8   5   2        170.88        172.21        35.52 o
   9   5   2         27.34         16.30        34.65 o
  10   5   2        174.19        102.28        32.85 o
 -10   6   2        481.11        478.38        57.13 o
  -9   6   2         93.30         58.49        36.57 o
  -8   6   2       1651.03       1616.18        84.53 o
  -7   6   2         13.82          7.86        36.81 o
  -6   6   2       3478.43       3516.97       107.38 o
  -5   6   2        224.23        286.21        35.95 o
  -4   6   2       1629.14       1527.48        63.71 o
  -3   6   2        867.33        904.27        47.87 o
  -2   6   2      10388.94      10897.15       142.69 o
  -1   6   2        368.63        394.56        14.48 o
   0   6   2       5197.94       4882.61        54.78 o
   1   6   2        550.83        529.99        19.01 o
   2   6   2        359.84        375.23        32.09 o
   3   6   2         10.52         42.19        23.70 o
   4   6   2       3787.81       3823.59       134.00 o
   5   6   2        534.62        554.51        44.56 o
   6   6   2        281.71        247.91        30.96 o
   7   6   2          0.90         29.34        38.44 o
   8   6   2         75.91         96.11        27.52 o
   9   6   2         14.71         66.04        34.00 o
  10   6   2         77.61        165.26        41.26 o
 -10   7   2          5.50        -11.68        46.48 o
  -9   7   2          0.29        -16.53        30.75 o
  -8   7   2        369.88        323.26        43.19 o
  -7   7   2        173.00        145.49        32.41 o
  -6   7   2        317.24        298.54        42.17 o
  -5   7   2         49.37         22.60        32.33 o
  -4   7   2       1866.80       1962.83        77.62 o
  -3   7   2       1560.49       1728.21        69.73 o
  -2   7   2        304.69        303.24        21.98 o
  -1   7   2         29.74         28.34         8.09 o
   0   7   2        232.23        242.80        15.36 o
   1   7   2        868.25        935.40        26.90 o
   2   7   2          8.52         23.02        13.44 o
   3   7   2        234.00        236.92        35.73 o
   4   7   2         49.86         12.93        23.07 o
   5   7   2        434.07        357.53        40.65 o
   6   7   2         31.97         79.48        32.01 o
   7   7   2          2.21        -11.80        21.23 o
   8   7   2        183.53        252.97        41.24 o
   9   7   2          3.52         43.68        40.00 o
  -9   8   2        163.10        211.20        44.19 o
  -8   8   2         89.17         96.32        34.28 o
  -7   8   2        131.13         83.34        55.20 o
  -6   8   2       1233.83       1331.05        75.82 o
  -5   8   2        586.56        571.17        48.97 o
  -4   8   2        104.43        111.66        28.91 o
  -3   8   2        125.06        158.46        23.55 o
  -2   8   2       1593.32       1572.82        46.31 o
  -1   8   2        424.48        431.70        25.27 o
   0   8   2       1271.20       1262.82        33.82 o
   1   8   2          5.72         10.64        10.01 o
   2   8   2         58.33         70.93        18.32 o
   3   8   2        136.65        132.87        53.01 o
   4   8   2        681.60        716.69        54.80 o
   5   8   2         84.39         76.37        26.84 o
   6   8   2        107.67         99.79        51.26 o
   7   8   2         17.42         56.63        50.30 o
   8   8   2        163.21        198.61        40.89 o
   9   8   2        188.79        202.47        42.01 o
  -9   9   2        140.32        154.35        49.42 o
  -8   9   2        177.73        171.82        43.55 o
  -7   9   2         35.68          6.34        29.61 o
  -6   9   2          3.23         -4.26        31.10 o
  -5   9   2         11.14         16.59        26.35 o
  -4   9   2        184.32        229.08        30.16 o
  -3   9   2       2049.24       2066.91        66.01 o
  -2   9   2        151.53        126.40        19.36 o
  -1   9   2        410.27        393.87        25.96 o
   0   9   2         21.64         36.50        11.57 o
   1   9   2        462.26        464.18        21.44 o
   2   9   2         18.77         26.45        28.30 o
   3   9   2         30.91         80.61        20.32 o
   4   9   2         87.17        120.96        32.51 o
   5   9   2        275.03        280.43        42.19 o
   6   9   2         29.97         69.74        29.44 o
   7   9   2          0.05        -38.09        42.37 o
   8   9   2        115.56        122.95        44.18 o
  -8  10   2         25.57          9.32        42.28 o
  -7  10   2        110.85        111.92        70.47 o
  -6  10   2        584.67        588.45        60.62 o
  -5  10   2        314.65        343.02        35.97 o
  -4  10   2        344.76        340.37        34.24 o
  -3  10   2        106.17         93.47        32.21 o
  -2  10   2        621.97        668.26        35.09 o
  -1  10   2          4.71          7.35        17.59 o
   0  10   2       1018.36       1031.76        39.75 o
   1  10   2          5.32         -6.90        13.97 o
   2  10   2        397.53        342.56        40.50 o
   3  10   2         32.63         28.97        20.90 o
   4  10   2        750.27        799.97        48.07 o
   5  10   2         39.12         26.09        32.14 o
   6  10   2          2.40         -2.42        31.51 o
   7  10   2        131.79        158.34        42.88 o
   8  10   2        101.61        100.25        35.14 o
  -7  11   2         45.65         15.67        51.17 o
  -6  11   2         45.44        135.92        40.08 o
  -5  11   2          0.35         13.46        22.35 o
  -4  11   2          3.76         45.71        23.25 o
  -3  11   2         63.04        114.93        26.10 o
  -2  11   2         40.44        -17.22        23.42 o
  -1  11   2        137.44        152.36        20.40 o
   0  11   2         24.66         26.59        13.73 o
   1  11   2          0.30         -4.49        20.69 o
   2  11   2          7.80        -11.53        27.75 o
   3  11   2         16.31         12.35        23.56 o
   4  11   2         32.51         24.10        80.97 o
   5  11   2         77.15         27.06        34.78 o
   6  11   2         42.12         57.67        69.82 o
   7  11   2          0.79        -37.42        37.42 o
  -6  12   2         26.74         97.65        57.51 o
  -5  12   2        126.33        112.33        35.47 o
  -4  12   2        794.45        807.24        65.53 o
  -3  12   2          5.23        -30.72        30.72 o
  -2  12   2        139.82        199.63        40.04 o
  -1  12   2        161.48        192.99        27.75 o
   0  12   2        229.67        270.78        27.34 o
   1  12   2         21.46          7.00        19.86 o
   2  12   2        142.65        160.12        35.54 o
   3  12   2         30.06         80.66        35.60 o
   4  12   2        503.38        530.89        57.97 o
   5  12   2         13.09         24.81        44.66 o
   6  12   2        165.30        270.24        74.82 o
  -5  13   2         90.79        152.56        50.54 o
  -4  13   2          4.91        -37.64        43.33 o
  -3  13   2         63.89         38.32        38.66 o
  -2  13   2          0.78          4.15        26.45 o
  -1  13   2        224.78        259.63        30.23 o
   0  13   2          0.11          7.59        20.53 o
   1  13   2         38.52         47.39        20.32 o
   2  13   2        115.09         97.25        34.51 o
   3  13   2        122.60        155.50        67.05 o
   4  13   2          0.12         14.92        38.18 o
  -3  14   2         25.82        -11.70        42.07 o
  -2  14   2         34.23         29.36        41.22 o
  -1  14   2         18.63         23.40        37.65 o
   0  14   2         13.14         38.06        27.35 o
   1  14   2          1.19        -29.70        43.05 o
   2  14   2         91.59         33.46        46.30 o
 -11   0   3        478.40        423.34        82.73 o
  -9   0   3        172.11        190.38        38.92 o
  -7   0   3       1881.44       1755.10       107.94 o
  -5   0   3         27.86         34.17        25.66 o
  -3   0   3        839.26        789.41        49.08 o
  -1   0   3       3404.77       3305.18        30.29 o
   1   0   3       3503.87       3514.28        38.43 o
   3   0   3       9050.60       8956.13       174.77 o
   5   0   3        376.29        376.14        14.03 o
   7   0   3       1652.67       1623.56        66.07 o
   9   0   3         74.34        116.77        62.22 o
  11   0   3        997.36        948.01        68.69 o
 -11   1   3        708.21        750.74       102.02 o
 -10   1   3         30.47         11.26        25.42 o
  -9   1   3         50.51         71.14        17.96 o
  -8   1   3          6.00         -3.23        17.83 o
  -7   1   3       5636.30       5893.10       103.40 o
  -6   1   3          9.45         16.27        15.09 o
  -5   1   3        114.57         86.34        16.31 o
  -4   1   3       1823.11       2047.67        38.49 o
  -3   1   3        418.03        263.01        22.93 o
  -2   1   3        770.01        903.64        25.21 o
  -1   1   3       2356.25       2374.09        37.39 o
   0   1   3        570.62        571.67         9.52 o
   1   1   3        200.99        179.05         5.24 o
   2   1   3        117.11        116.00        11.80 o
   3   1   3       2647.08       2387.42        41.14 o
   4   1   3         13.05         19.47        10.76 o
   5   1   3         29.00         45.54        16.34 o
   6   1   3         89.70         94.36        19.13 o
   7   1   3        503.24        559.90        30.16 o
   8   1   3          0.25         -7.25        15.50 o
   9   1   3         97.60         95.75        19.65 o
  10   1   3         49.16         44.46        21.55 o
  11   1   3         63.77         45.17        31.64 o
 -11   2   3        339.43        315.34        42.69 o
 -10   2   3          4.43         33.46        31.71 o
  -9   2   3        332.46        371.72        63.35 o
  -8   2   3          1.43         -3.10        17.85 o
  -7   2   3       2087.22       1952.78        57.51 o
  -6   2   3        231.91        236.67        23.78 o
  -5   2   3       3070.55       3054.75        66.81 o
  -4   2   3        455.11        598.10        26.34 o
  -3   2   3        919.62        976.92        25.93 o
  -2   2   3        491.09        468.77        20.95 o
  -1   2   3      12279.53      12726.39        72.71 o
   0   2   3        855.48        890.71        13.85 o
   1   2   3        832.65        890.01        25.69 o
   2   2   3       2402.60       2423.73        43.91 o
   3   2   3         29.82         21.92         6.76 o
   4   2   3         74.36        119.58        15.20 o
   5   2   3       2411.34       2347.12        64.96 o
   6   2   3        192.32        195.66        26.74 o
   7   2   3       1499.39       1419.46        62.11 o
   8   2   3         59.41         72.20        21.55 o
   9   2   3        630.87        549.47        37.50 o
  10   2   3         65.48         67.11        19.40 o
  11   2   3        570.35        482.88        87.91 o
 -11   3   3        251.12        325.19        44.46 o
 -10   3   3         49.33         70.00        34.55 o
  -9   3   3        993.78       1044.15       103.31 o
  -8   3   3          0.64         -7.55        18.10 o
  -7   3   3       2978.97       2863.60        78.06 o
  -6   3   3        407.77        492.96        57.74 o
  -5   3   3       2543.24       2634.77        78.28 o
  -4   3   3        421.09        487.61        20.76 o
  -3   3   3        392.90        326.09        16.12 o
  -2   3   3          0.10         -5.06         6.32 o
  -1   3   3      28733.85      29037.83       186.06 o
   0   3   3       1495.30       1582.86        40.47 o
   1   3   3       3413.05       3565.17        36.80 o
   2   3   3       1240.67       1264.33        33.28 o
   3   3   3       1482.88       1305.78        45.59 o
   4   3   3         35.44         27.18         8.99 o
   5   3   3        208.21        217.85        23.35 o
   6   3   3       1129.24       1110.88        43.74 o
   7   3   3        122.37        129.60        21.66 o
   8   3   3        253.51        270.35        28.89 o
   9   3   3        342.54        426.17        30.68 o
  10   3   3          0.02        -12.83        25.13 o
  11   3   3         17.43        -33.18        33.18 o
 -10   4   3        101.08        111.18        30.07 o
  -9   4   3        581.71        486.01        51.88 o
  -8   4   3        246.89        191.07        35.17 o
  -7   4   3       1134.86       1082.13        62.02 o
  -6   4   3         22.93         29.08        46.16 o
  -5   4   3       2189.53       2125.27        72.62 o
  -4   4   3        961.43        812.26        43.68 o
  -3   4   3        178.55        224.13        19.07 o
  -2   4   3       1391.85       1373.63        32.52 o
  -1   4   3       1991.39       2092.43        25.30 o
   0   4   3        547.29        561.31        12.59 o
   1   4   3       2280.83       2311.98        33.22 o
   2   4   3        228.82        205.40        16.80 o
   3   4   3         70.00         35.82        29.24 o
   4   4   3       1225.26       1157.57        50.50 o
   5   4   3       3477.29       3418.54        73.55 o
   6   4   3        678.31        647.68        47.65 o
   7   4   3         88.01         63.48        17.96 o
   8   4   3         31.80         54.11        19.47 o
   9   4   3        306.71        349.37        33.12 o
  10   4   3        132.15        143.09        28.09 o
  11   4   3        395.56        425.54        73.47 o
 -10   5   3        103.22        142.59        38.62 o
  -9   5   3        620.87        770.49        64.28 o
  -8   5   3         73.12         44.05        42.81 o
  -7   5   3        309.57        324.47        38.19 o
  -6   5   3        877.42        770.67        52.74 o
  -5   5   3       5063.85       5171.92       153.34 o
  -4   5   3         87.09         95.52        12.86 o
  -3   5   3       1075.78       1239.05        33.25 o
  -2   5   3        179.59        207.01        13.80 o
  -1   5   3       2671.92       2578.39        36.20 o
   0   5   3        303.34        299.67        14.83 o
   1   5   3        197.94        197.22        12.27 o
   2   5   3         30.20         37.85        12.29 o
   3   5   3         11.01         46.21        17.45 o
   4   5   3        143.23        230.33        29.72 o
   5   5   3       2324.91       2342.90        80.09 o
   6   5   3        258.42        198.57        32.72 o
   7   5   3        248.05        240.43        36.29 o
   8   5   3         71.28        102.55        26.63 o
   9   5   3         30.10         70.77        30.04 o
  10   5   3         38.60         33.28        32.63 o
 -10   6   3        150.18        135.75        49.65 o
  -9   6   3        237.23        271.85        45.48 o
  -8   6   3        370.50        416.10        47.39 o
  -7   6   3        135.83        166.98        32.82 o
  -6   6   3        259.32        238.32        35.62 o
  -5   6   3        437.83        382.05        37.71 o
  -4   6   3        222.21        230.55        19.28 o
  -3   6   3         70.67         98.44        27.65 o
  -2   6   3       7085.49       7120.11        68.13 o
  -1   6   3        596.66        600.83        19.48 o
   0   6   3        423.73        426.34        16.55 o
   1   6   3         51.64         51.78         9.20 o
   2   6   3        366.98        356.84        24.73 o
   3   6   3         21.74         63.27        23.88 o
   4   6   3         46.80         33.97        28.81 o
   5   6   3       1702.27       1497.70        68.95 o
   6   6   3         26.33        -17.96        26.00 o
   7   6   3        398.08        388.13        42.65 o
   8   6   3          0.53        -10.72        24.24 o
   9   6   3        223.44        232.13        41.33 o
  10   6   3        193.67        225.37        44.62 o
 -10   7   3          3.05         -5.46        38.75 o
  -9   7   3        346.00        368.91        52.74 o
  -8   7   3         11.84          6.38        28.37 o
  -7   7   3         71.00        110.17        30.34 o
  -6   7   3        209.20        190.91        48.45 o
  -5   7   3        587.27        610.73        46.52 o
  -4   7   3        186.08        190.90        30.98 o
  -3   7   3       2825.75       2892.68        89.29 o
  -2   7   3        184.29        196.18        19.29 o
  -1   7   3        229.25        196.25        17.99 o
   0   7   3       1403.87       1458.72        36.31 o
   1   7   3       3025.82       3027.69        45.70 o
   2   7   3        324.03        337.21        21.13 o
   3   7   3        109.68         80.59        25.54 o
   4   7   3        485.87        515.35        45.04 o
   5   7   3        702.94        731.60        59.00 o
   6   7   3        111.10        137.02        32.21 o
   7   7   3        113.12        178.95        38.38 o
   8   7   3        141.29        150.11        33.21 o
   9   7   3          1.87         19.68        24.77 o
  10   7   3         32.93         46.75        43.69 o
  -9   8   3        198.85        249.40        45.97 o
  -8   8   3        294.09        295.08        42.93 o
  -7   8   3         68.22        112.83        32.98 o
  -6   8   3        101.08        141.22        32.90 o
  -5   8   3        104.64         89.09        26.47 o
  -4   8   3         29.74         58.57        26.99 o
  -3   8   3       1995.79       1910.25        61.36 o
  -2   8   3        137.80        140.16        19.42 o
  -1   8   3       1100.92       1088.95        37.85 o
   0   8   3         51.33         48.92        10.14 o
   1   8   3        681.40        652.76        23.66 o
   2   8   3        154.97        161.53        17.40 o
   3   8   3        617.78        581.22        48.69 o
   4   8   3          2.11        -24.02        25.80 o
   5   8   3        115.29         87.16        25.69 o
   6   8   3         31.93         27.64        28.10 o
   7   8   3        118.90        142.12        43.08 o
   8   8   3        146.28         84.58        29.11 o
   9   8   3        301.97        316.62        49.03 o
  -9   9   3        284.44        303.79        66.25 o
  -8   9   3          1.63         21.81        27.95 o
  -7   9   3        317.03        372.92        49.61 o
  -6   9   3         47.07         45.99        28.94 o
  -5   9   3        139.69        134.34        31.44 o
  -4   9   3         17.33         39.13        19.94 o
  -3   9   3       3926.99       3968.94        91.21 o
  -2   9   3          5.18         35.01        17.40 o
  -1   9   3        387.00        383.76        25.95 o
   0   9   3        107.22        115.59        13.03 o
   1   9   3        656.43        693.96        25.02 o
   2   9   3        150.00        143.27        17.41 o
   3   9   3        250.14        313.73        29.10 o
   4   9   3         19.96         32.73        25.44 o
   5   9   3       1197.93       1055.81        71.49 o
   6   9   3          2.85         57.85        46.67 o
   7   9   3        153.19        269.26        46.67 o
   8   9   3        106.06        127.68        39.48 o
  -8  10   3         45.25        117.23        53.21 o
  -7  10   3        125.70        117.94        33.66 o
  -6  10   3        190.80        163.75        36.31 o
  -5  10   3          0.80          7.81        21.70 o
  -4  10   3        269.26        278.59        42.05 o
  -3  10   3        147.54        120.20        23.85 o
  -2  10   3        210.33        235.06        24.17 o
  -1  10   3        392.90        411.55        27.28 o
   0  10   3         92.28         98.50        17.26 o
   1  10   3         29.81         23.05        14.84 o
   2  10   3        150.51        162.66        32.38 o
   3  10   3        274.76        251.54        40.15 o
   4  10   3          1.24         -3.45        31.70 o
   5  10   3         13.10         43.10        54.08 o
   6  10   3        192.85        114.69        41.03 o
   7  10   3         86.31        110.33        44.23 o
   8  10   3         43.26        -16.84        47.93 o
  -7  11   3        103.32        118.63        59.49 o
  -6  11   3          2.88          2.76        27.39 o
  -5  11   3          3.42         55.73        23.78 o
  -4  11   3        103.38        120.46        27.65 o
  -3  11   3        181.88        226.33        29.85 o
  -2  11   3        124.97        129.06        21.03 o
  -1  11   3        209.19        233.55        22.01 o
   0  11   3         25.11         31.46        12.87 o
   1  11   3        103.40        141.51        19.55 o
   2  11   3        308.50        268.86        41.02 o
   3  11   3         92.14        109.36        71.79 o
   4  11   3          1.49          1.44        30.99 o
   5  11   3        291.86        316.48        51.46 o
   6  11   3         81.21         85.08        34.81 o
   7  11   3         12.08        -30.66        92.38 o
  -6  12   3         42.44         32.86        47.20 o
  -5  12   3          5.82        -39.82        39.82 o
  -4  12   3        559.51        591.30        58.70 o
  -3  12   3          0.03        -15.47        28.69 o
  -2  12   3         77.46         31.70        25.78 o
  -1  12   3          9.57        -13.09        22.00 o
   0  12   3         32.17          3.47        18.16 o
   1  12   3         10.99          7.23        21.74 o
   2  12   3         19.77         49.57        33.75 o
   3  12   3         16.41         18.39        33.72 o
   4  12   3          7.54         21.45        34.91 o
   5  12   3         24.81         55.82        41.95 o
   6  12   3         15.16        -60.75        62.05 o
  -4  13   3         90.68         10.88        40.43 o
  -3  13   3         76.32        141.61        37.45 o
  -2  13   3          6.37         10.00        27.12 o
  -1  13   3        492.93        558.82        39.06 o
   0  13   3          1.72          8.29        19.90 o
   1  13   3        147.89        157.36        32.96 o
   2  13   3        109.17        131.96        42.41 o
   3  13   3        171.14        225.26        48.06 o
   4  13   3          4.41        -17.08        42.84 o
  -1  14   3          1.72        -12.70        75.68 o
   0  14   3          0.06        -20.20        29.29 o
   1  14   3         23.61         56.27        51.76 o
   2  14   3          0.21          9.49        49.11 o
 -10   0   4        132.58         38.61        43.13 o
  -8   0   4        535.27        601.17        43.78 o
  -6   0   4       4580.84       4347.66       152.72 o
  -4   0   4        266.53        209.84        34.29 o
  -2   0   4      10043.86      10212.12        67.31 o
   0   0   4       1361.36       1141.05        13.37 o
   2   0   4       5066.84       4980.40        42.42 o
   4   0   4       4834.61       4848.26       105.89 o
   6   0   4        710.78        712.49        42.90 o
   8   0   4       1158.11       1134.57        60.82 o
  10   0   4        298.64        301.24        37.65 o
 -11   1   4          5.98         41.16        50.29 o
 -10   1   4        190.20        196.30        29.66 o
  -9   1   4         22.23         12.30        17.06 o
  -8   1   4       2202.60       2053.36        63.89 o
  -7   1   4          5.73         26.07        18.40 o
  -6   1   4         45.55         82.27        17.71 o
  -5   1   4       1094.52       1274.06        34.08 o
  -4   1   4       2469.24       2414.66        55.26 o
  -3   1   4        930.68       1079.93        27.59 o
  -2   1   4       6882.47       7624.02        99.43 o
  -1   1   4        378.82        462.95        17.07 o
   0   1   4       1077.28       1325.79        14.68 o
   1   1   4       1367.88       1436.35        12.73 o
   2   1   4       6435.94       7126.74        43.08 o
   3   1   4        540.08        603.20        14.04 o
   4   1   4       3255.03       3422.82        56.82 o
   5   1   4          3.43          5.31        13.32 o
   6   1   4       2942.31       2897.15        56.40 o
   7   1   4         78.36         76.54        16.62 o
   8   1   4       1200.79       1222.69        44.23 o
   9   1   4         45.35         58.77        19.46 o
  10   1   4        749.90        624.67        42.06 o
  11   1   4          4.43         -2.79        22.74 o
 -11   2   4         29.87         18.27        51.39 o
 -10   2   4         91.89         49.82        51.14 o
  -9   2   4        284.63        188.46        52.53 o
  -8   2   4        199.78        207.62        33.77 o
  -7   2   4          1.76         -5.97        16.43 o
  -6   2   4       3044.84       2918.98        57.36 o
  -5   2   4        725.64        809.73        19.27 o
  -4   2   4        108.26        142.10        13.78 o
  -3   2   4       3997.82       4059.28        83.33 o
  -2   2   4       3421.03       3305.36        86.40 o
  -1   2   4      11882.53      12319.47        75.25 o
   0   2   4      13031.27      12453.22       398.17 o
   1   2   4      14349.90      14665.63       141.89 o
   2   2   4       1642.37       1613.54        40.83 o
   3   2   4       3445.46       3553.29        41.03 o
   4   2   4       3106.27       2834.31        55.49 o
   5   2   4       1421.14       1424.38        44.68 o
   6   2   4        449.85        480.25        36.95 o
   7   2   4         40.46         61.37        23.56 o
   8   2   4       1080.61       1035.93        47.65 o
   9   2   4          4.30        -26.81        27.52 o
  10   2   4        219.32        252.05        28.71 o
  11   2   4         29.01         31.26        30.07 o
 -11   3   4          2.13         -0.61        46.18 o
 -10   3   4        106.19         74.89        32.75 o
  -9   3   4        200.26        258.56        65.90 o
  -8   3   4        252.32        242.86        57.68 o
  -7   3   4        309.12        324.24        46.97 o
  -6   3   4         23.58         20.12        11.59 o
  -5   3   4         15.62         -6.29        11.68 o
  -4   3   4         22.14          4.81        14.34 o
  -3   3   4         14.05         23.99        13.34 o
  -2   3   4        591.91        576.17        26.09 o
  -1   3   4          2.25         24.13         5.90 o
   0   3   4       6942.15       6613.00        94.58 o
   1   3   4       1165.57       1285.02        30.83 o
   2   3   4       3142.24       3178.21       102.51 o
   3   3   4        905.72       1028.59        64.63 o
   4   3   4       4674.30       4687.97        64.99 o
   5   3   4        319.07        294.90        23.18 o
   6   3   4       2159.73       1980.41        58.22 o
   7   3   4         83.36         54.39        18.45 o
   8   3   4         38.43         55.47        18.78 o
   9   3   4        168.10        246.67        25.98 o
  10   3   4        736.57        758.97        50.93 o
  11   3   4         11.46         13.59        30.44 o
 -10   4   4        121.69        166.47        38.63 o
  -9   4   4          2.54        -19.38        57.37 o
  -8   4   4        349.88        363.83        63.63 o
  -7   4   4          3.02          5.41        19.50 o
  -6   4   4        338.96        307.30        46.94 o
  -5   4   4          0.15         -1.61        22.40 o
  -4   4   4       1518.15       1338.32        52.33 o
  -3   4   4       2021.34       1934.67        32.35 o
  -2   4   4       1241.31       1195.03        34.23 o
  -1   4   4          1.04          2.07         4.10 o
   0   4   4       2014.79       1710.08        48.03 o
   1   4   4       4380.26       4485.22        53.10 o
   2   4   4        893.77        868.60        30.65 o
   3   4   4       1040.23       1033.08        44.09 o
   4   4   4       5849.84       5552.57       106.63 o
   5   4   4        158.68        122.13        16.35 o
   6   4   4        372.38        401.17        37.82 o
   7   4   4          3.52         34.42        18.33 o
   8   4   4        312.06        361.92        34.47 o
   9   4   4        106.85        140.32        27.54 o
  10   4   4        327.97        340.75        39.21 o
  11   4   4         10.59         20.07        46.81 o
 -10   5   4        404.98        429.87       101.58 o
  -9   5   4        327.36        302.70        43.43 o
  -8   5   4        141.66        169.04        32.63 o
  -7   5   4          0.32         28.41        20.85 o
  -6   5   4        860.35        776.54        51.14 o
  -5   5   4        728.45        746.58        45.16 o
  -4   5   4        375.91        328.50        24.27 o
  -3   5   4       1367.91       1408.13        33.21 o
  -2   5   4       2130.71       2202.05        38.54 o
  -1   5   4        156.50        174.77        10.91 o
   0   5   4       2536.97       2371.55        45.09 o
   1   5   4        171.77        174.09        14.66 o
   2   5   4          1.23        -12.40        12.40 o
   3   5   4       2806.75       2908.54       126.12 o
   4   5   4       2370.04       2410.11        76.06 o
   5   5   4         37.46         67.98        23.65 o
   6   5   4        607.53        602.08        48.08 o
   7   5   4        404.55        357.27        42.24 o
   8   5   4       1514.40       1445.45        78.21 o
   9   5   4         27.49         87.75        42.58 o
  10   5   4        737.43        727.97        66.86 o
 -10   6   4        143.51        246.92        46.27 o
  -9   6   4         20.13         23.93        30.67 o
  -8   6   4        952.91        983.62        67.40 o
  -7   6   4          2.15         -7.00        22.65 o
  -6   6   4        183.99        185.99        30.81 o
  -5   6   4         29.61         59.65        25.71 o
  -4   6   4       1678.47       1592.74        64.52 o
  -3   6   4          0.00         24.79        20.03 o
  -2   6   4       5261.79       5383.98        58.25 o
  -1   6   4        232.69        238.47        12.89 o
   0   6   4       1977.82       1875.03        31.48 o
   1   6   4        234.87        266.99        13.74 o
   2   6   4       1403.80       1410.63        45.33 o
   3   6   4         19.07          4.94        20.40 o
   4   6   4        757.13        750.14        47.40 o
   5   6   4        142.54        109.00        28.78 o
   6   6   4       1359.41       1447.10        71.54 o
   7   6   4         85.44        109.77        29.49 o
   8   6   4        370.03        369.29        60.37 o
   9   6   4        322.04        331.77        45.12 o
  10   6   4        188.50        171.87        59.03 o
 -10   7   4          6.29        -34.10        39.76 o
  -9   7   4        287.13        374.81        49.26 o
  -8   7   4        165.37        213.77        38.18 o
  -7   7   4         12.11         37.66        26.45 o
  -6   7   4        519.82        477.46        54.01 o
  -5   7   4        140.07        145.62        27.62 o
  -4   7   4         46.35         -1.27        30.55 o
  -3   7   4         35.35         61.17        34.66 o
  -2   7   4         14.13          5.16        10.13 o
  -1   7   4         38.74         56.86        14.57 o
   0   7   4       1192.60       1240.95        29.04 o
   1   7   4         27.24         31.71         9.00 o
   2   7   4        330.98        358.86        21.99 o
   3   7   4        360.87        355.41        43.77 o
   4   7   4        644.21        602.01        48.77 o
   5   7   4        474.31        431.71        43.20 o
   6   7   4        438.97        513.26        48.93 o
   7   7   4        506.69        505.46        52.42 o
   8   7   4        189.26        126.76        33.46 o
   9   7   4          0.36         40.71        33.78 o
  10   7   4         36.71        115.66        61.24 o
  -9   8   4          4.02        -10.82        30.74 o
  -8   8   4        264.21        259.99        40.42 o
  -7   8   4          6.88          5.60        24.28 o
  -6   8   4        158.29        153.51        35.15 o
  -5   8   4        165.88        164.68        32.73 o
  -4   8   4         40.76         63.37        23.67 o
  -3   8   4        366.68        380.11        32.00 o
  -2   8   4        901.36        833.38        49.48 o
  -1   8   4        772.12        703.34        31.55 o
   0   8   4        761.10        743.49        25.00 o
   1   8   4          1.17         -1.41        14.60 o
   2   8   4        673.72        655.30        28.47 o
   3   8   4        503.53        504.93        47.81 o
   4   8   4        325.32        280.02        37.64 o
   5   8   4         40.80         43.68        27.29 o
   6   8   4        922.68        981.70        66.13 o
   7   8   4         14.31          9.00        43.41 o
   8   8   4          6.95         18.67        31.63 o
   9   8   4          0.47         15.85        34.25 o
  -9   9   4        172.66         78.82        39.00 o
  -8   9   4          2.23         63.50        39.59 o
  -7   9   4        303.05        276.43        41.58 o
  -6   9   4          4.00        -14.67        24.53 o
  -5   9   4          2.41        -40.34        40.34 o
  -4   9   4          5.41         10.31        26.95 o
  -3   9   4       1199.92       1243.12        52.73 o
  -2   9   4          7.42         -8.71        16.13 o
  -1   9   4        190.12        181.55        19.97 o
   0   9   4         15.24         35.87        10.08 o
   1   9   4        262.46        259.82        16.39 o
   2   9   4        225.66        224.11        21.79 o
   3   9   4         25.98          5.95        18.77 o
   4   9   4         57.36         55.47        28.33 o
   5   9   4        270.15        261.93        44.54 o
   6   9   4        486.00        512.69        54.64 o
   7   9   4         72.39         69.43        31.63 o
   8   9   4        122.83        202.50        60.28 o
  -8  10   4         70.21        112.09        53.20 o
  -7  10   4         27.74          3.66        39.67 o
  -6  10   4        137.05        112.65        37.80 o
  -5  10   4         13.33          4.58        23.17 o
  -4  10   4        717.29        738.78        46.68 o
  -3  10   4          0.82         -6.55        24.91 o
  -2  10   4        330.86        304.52        26.00 o
  -1  10   4        148.48        136.30        18.33 o
   0  10   4        928.65        865.78        37.20 o
   1  10   4        106.29         89.93        16.18 o
   2  10   4        296.46        313.84        29.55 o
   3  10   4          4.22         41.11        30.50 o
   4  10   4        147.74        191.31        42.78 o
   5  10   4          4.67         43.61        34.74 o
   6  10   4        571.28        617.95        61.57 o
   7  10   4          3.28        -23.91        29.17 o
   8  10   4         24.57         54.21        41.98 o
  -7  11   4        175.18        297.41        66.03 o
  -6  11   4         18.26         57.50        25.61 o
  -5  11   4        208.49        194.03        31.03 o
  -4  11   4         28.49         22.24        19.57 o
  -3  11   4         79.00        121.06        25.10 o
  -2  11   4        144.61        158.25        21.60 o
  -1  11   4          0.01         11.93        15.94 o
   0  11   4          9.29          3.69        13.68 o
   1  11   4        553.89        530.75        32.25 o
   2  11   4         17.63         17.85        44.73 o
   3  11   4         22.72        -23.58        30.34 o
   4  11   4         18.07         13.33        53.67 o
   5  11   4        311.31        314.12        49.28 o
   6  11   4        148.01        176.04        47.34 o
   7  11   4         53.48        -21.03        47.74 o
  -6  12   4         73.45        201.99        67.13 o
  -5  12   4          4.99         16.55        61.53 o
  -4  12   4        482.01        431.40        48.96 o
  -3  12   4         17.33         12.30        50.70 o
  -2  12   4        373.49        387.49        36.48 o
  -1  12   4         12.04          0.42        20.28 o
   0  12   4        250.03        221.41        28.36 o
   1  12   4          0.57          1.84        21.00 o
   2  12   4        280.43        308.22        63.95 o
   3  12   4          6.66        -30.11        30.83 o
   4  12   4        457.42        505.02        57.94 o
   5  12   4          0.97        -37.06        48.55 o
  -3  13   4          9.35        -13.42        27.41 o
  -2  13   4         53.89        106.15        36.30 o
  -1  13   4          1.88          9.50        20.06 o
   0  13   4         29.26         27.97        20.79 o
   1  13   4         70.59         99.82        27.23 o
   2  13   4         13.87         55.37        39.32 o
   3  13   4          6.37         31.72        31.03 o
   4  13   4         25.34         12.72        30.53 o
  -1  14   4         60.23        -52.73        52.73 o
   0  14   4         35.31         91.13        46.20 o
   1  14   4          8.81         57.83        43.85 o
 -11   0   5         35.42         87.63        55.54 o
  -9   0   5        181.76        199.30        29.91 o
  -7   0   5          1.26         22.39        34.40 o
  -5   0   5         48.08        -12.80        24.96 o
  -3   0   5       1167.79       1027.07        29.64 o
  -1   0   5       9780.71      10147.76        64.33 o
   1   0   5      11266.79      11315.65        77.61 o
   3   0   5       2038.64       1989.38        41.41 o
   5   0   5       2214.58       2243.81        63.81 o
   7   0   5          8.24         25.11        21.72 o
   9   0   5        797.61        734.86        53.02 o
  11   0   5        133.49        177.32        50.60 o
 -11   1   5         14.34        -31.94        50.04 o
 -10   1   5        138.97        156.96        29.86 o
  -9   1   5        124.12        161.19        34.89 o
  -8   1   5         37.78         32.89        16.71 o
  -7   1   5        206.80        165.50        20.91 o
  -6   1   5          7.45         57.57        30.25 o
  -5   1   5       3865.40       3859.14       110.70 o
  -4   1   5        252.54        278.31        13.08 o
  -3   1   5       2109.76       2391.62        73.49 o
  -2   1   5      10599.33      11770.75        93.45 o
  -1   1   5       2795.37       2681.48        44.80 o
   0   1   5          0.00          2.86         3.31 o
   1   1   5       6572.58       6517.59        29.45 o
   2   1   5       5272.58       6130.79        46.78 o
   3   1   5       4789.07       5148.24        81.03 o
   4   1   5        283.38        293.80        13.60 o
   5   1   5       9494.62       9176.17        91.23 o
   6   1   5         22.69          2.94        15.10 o
   7   1   5         58.06         64.50        18.30 o
   8   1   5        146.60        135.93        20.75 o
   9   1   5       1803.87       1814.65        73.69 o
  10   1   5          3.10         22.24        35.05 o
  11   1   5        337.54        346.90        35.58 o
 -10   2   5          5.25         58.07        46.14 o
  -9   2   5        259.45        255.79        59.54 o
  -8   2   5        108.86        148.59        24.83 o
  -7   2   5        247.37        265.09        24.87 o
  -6   2   5         19.52         37.78        15.98 o
  -5   2   5        465.88        455.05        21.23 o
  -4   2   5          1.71          3.56         9.12 o
  -3   2   5       1652.37       1768.21        76.82 o
  -2   2   5        334.41        340.39        31.98 o
  -1   2   5         20.58         44.31         7.30 o
   0   2   5        146.60        149.95        11.35 o
   1   2   5       2320.40       2671.06        36.69 o
   2   2   5       1724.96       1752.07        29.68 o
   3   2   5      15484.93      15560.48       178.82 o
   4   2   5       2855.61       2895.35        56.43 o
   5   2   5       3583.28       3613.40        78.88 o
   6   2   5          0.47         -6.67        17.92 o
   7   2   5       1923.55       1832.53        58.26 o
   8   2   5         89.60        104.96        19.97 o
   9   2   5       1053.50       1058.56        45.88 o
  10   2   5         21.95         31.69        20.35 o
  11   2   5        350.75        353.37        47.60 o
 -11   3   5         13.16         -1.67        39.26 o
 -10   3   5          5.83         24.30        28.62 o
  -9   3   5        333.10        290.25        65.12 o
  -8   3   5        249.73        300.51        63.41 o
  -7   3   5        592.82        605.24        36.10 o
  -6   3   5        184.20        190.07        12.75 o
  -5   3   5        761.68        720.56        29.65 o
  -4   3   5         22.35          7.71        22.57 o
  -3   3   5       2177.17       2243.37        66.88 o
  -2   3   5       1044.11       1070.12        33.83 o
  -1   3   5       6742.94       6978.59        70.74 o
   0   3   5        173.99        209.13        10.34 o
   1   3   5       5063.95       5069.40        57.04 o
   2   3   5         80.84         83.32        11.15 o
   3   3   5       6492.61       6568.19        94.91 o
   4   3   5         49.42         67.74        10.62 o
   5   3   5       4479.47       4343.91        77.80 o
   6   3   5         53.52         57.11        18.23 o
   7   3   5       1319.40       1332.93        52.35 o
   8   3   5        105.96        114.69        24.64 o
   9   3   5        789.11        769.99        40.85 o
  10   3   5         36.85         17.39        19.37 o
  11   3   5        357.23        394.63        53.37 o
 -10   4   5          0.60          9.06        31.52 o
  -9   4   5        198.45        218.60        47.68 o
  -8   4   5        226.59        228.20        37.69 o
  -7   4   5        362.66        387.69        41.25 o
  -6   4   5        245.31        253.09        33.16 o
  -5   4   5         69.76         62.57        34.91 o
  -4   4   5         18.86         43.36        23.32 o
  -3   4   5        106.34         69.39        10.42 o
  -2   4   5       3261.92       3333.80        55.67 o
  -1   4   5       3809.42       3836.08        41.33 o
   0   4   5        169.48        189.09        12.10 o
   1   4   5       2679.17       2815.28        42.42 o
   2   4   5         30.78         36.88        11.46 o
   3   4   5       2418.21       2394.16        66.24 o
   4   4   5       2528.58       2481.29        71.97 o
   5   4   5        774.13        877.57        49.65 o
   6   4   5          7.16         43.07        24.79 o
   7   4   5       1643.23       1518.87        71.55 o
   8   4   5          3.22          9.26        30.83 o
   9   4   5        114.17        182.81        25.67 o
  10   4   5         42.15         39.97        25.13 o
  11   4   5        214.12        189.00        65.60 o
 -10   5   5         83.64         98.09        61.80 o
  -9   5   5         20.26        -14.40        25.49 o
  -8   5   5         97.07         82.64        26.83 o
  -7   5   5        840.60        871.10        58.20 o
  -6   5   5         34.99         28.63        22.22 o
  -5   5   5        550.23        467.03        38.52 o
  -4   5   5        194.36        240.17        29.17 o
  -3   5   5       1795.71       1797.58        35.28 o
  -2   5   5       7777.44       8107.79        66.04 o
  -1   5   5       6683.06       6856.61        99.37 o
   0   5   5        621.40        596.53        21.30 o
   1   5   5        182.64        152.59        16.62 o
   2   5   5         83.99         71.39        14.35 o
   3   5   5       6226.09       5954.42       158.43 o
   4   5   5         55.88         58.49        21.55 o
   5   5   5        190.77        201.55        68.81 o
   6   5   5         22.39         64.64        26.81 o
   7   5   5       2119.89       2213.40        90.67 o
   8   5   5          8.01         17.77        43.32 o
   9   5   5        135.67        105.57        49.97 o
  10   5   5         98.08        123.79        28.74 o
 -10   6   5         59.69         38.84        39.41 o
  -9   6   5          2.88         54.29        30.75 o
  -8   6   5        196.44        172.66        33.30 o
  -7   6   5         70.32         63.99        25.46 o
  -6   6   5         69.76         37.48        24.19 o
  -5   6   5        216.20        159.83        27.19 o
  -4   6   5         28.41         33.04        53.45 o
  -3   6   5         17.12          4.13        17.40 o
  -2   6   5        270.15        234.75        13.88 o
  -1   6   5       1875.37       1891.65        42.37 o
   0   6   5         41.99         52.34         7.45 o
   1   6   5        748.43        712.98        20.35 o
   2   6   5       1306.62       1310.99        52.75 o
   3   6   5        598.64        617.14        59.48 o
   4   6   5        259.45        286.83        35.39 o
   5   6   5       1229.44       1290.23        88.07 o
   6   6   5        773.27        829.97        55.87 o
   7   6   5        182.23        185.13        35.14 o
   8   6   5        237.46        228.18        41.45 o
   9   6   5        122.47        111.76        30.85 o
  10   6   5         33.18         15.83        50.89 o
 -10   7   5         69.07         73.15        48.06 o
  -9   7   5        155.10        211.78        40.41 o
  -8   7   5          4.25         -1.28        24.66 o
  -7   7   5        167.69        253.21        76.74 o
  -6   7   5        344.10        394.03        43.90 o
  -5   7   5        116.76         74.31        63.78 o
  -4   7   5         87.40         78.49        33.49 o
  -3   7   5       1195.89       1239.55        48.91 o
  -2   7   5       1438.00       1466.36        33.37 o
  -1   7   5       3748.26       3477.71        61.68 o
   0   7   5        570.08        584.65        19.47 o
   1   7   5        296.22        283.65        16.62 o
   2   7   5         63.18         51.24        16.11 o
   3   7   5       2263.71       2157.65       121.29 o
   4   7   5        787.46        788.44        82.22 o
   5   7   5       1289.28       1315.38        70.05 o
   6   7   5         44.16         30.29        25.75 o
   7   7   5        923.88        944.65        65.96 o
   8   7   5         30.06         40.24        29.64 o
   9   7   5         56.20        124.48        35.10 o
  10   7   5        116.73        170.55        66.97 o
  -9   8   5         11.46         20.39        39.00 o
  -8   8   5         29.75         12.20        25.35 o
  -7   8   5          0.53         -8.68        22.89 o
  -6   8   5         24.50         53.54        44.07 o
  -5   8   5          8.36         -9.34        23.98 o
  -4   8   5        435.93        417.97        42.27 o
  -3   8   5         13.47         19.29        19.40 o
  -2   8   5        202.90        200.30        21.52 o
  -1   8   5        107.95        122.59        17.89 o
   0   8   5        256.48        231.23        20.05 o
   1   8   5       1857.98       1745.02        34.74 o
   2   8   5        629.28        660.06        28.47 o
   3   8   5          4.71         19.91        56.78 o
   4   8   5        234.79        240.76        38.06 o
   5   8   5        937.66        876.53        62.09 o
   6   8   5        209.87        215.46        38.76 o
   7   8   5        265.34        244.81        39.71 o
   8   8   5         38.00         72.38        30.73 o
   9   8   5        233.07        193.36        42.15 o
  -9   9   5        180.33        187.44        57.08 o
  -8   9   5         16.99         37.28        33.61 o
  -7   9   5        235.23        245.09        39.51 o
  -6   9   5          8.66         -0.09        34.41 o
  -5   9   5        158.87        134.15        33.46 o
  -4   9   5         38.51         56.01        24.35 o
  -3   9   5       2730.07       2761.01        76.19 o
  -2   9   5        395.81        408.24        27.81 o
  -1   9   5        443.70        445.68        28.04 o
   0   9   5         76.31         25.10        15.70 o
   1   9   5       1984.49       1946.48        51.77 o
   2   9   5         28.45         26.46        12.37 o
   3   9   5        574.13        561.25        35.09 o
   4   9   5        130.88        107.88        62.51 o
   5   9   5        533.68        529.45        52.90 o
   6   9   5         22.52         44.61        32.09 o
   7   9   5        168.60        137.49        36.10 o
   8   9   5        342.95        339.72        51.13 o
  -8  10   5         10.11         51.62        48.27 o
  -7  10   5          0.16        -17.14        31.96 o
  -6  10   5          0.12         28.00        23.77 o
  -5  10   5         51.53         48.38        22.41 o
  -4  10   5          0.07         14.99        20.71 o
  -3  10   5        108.30         95.63        21.75 o
  -2  10   5        106.71         97.52        23.52 o
  -1  10   5         21.32         23.55        13.96 o
   0  10   5        849.60        857.34        36.94 o
   1  10   5       1029.35        961.51        38.81 o
   2  10   5         29.44         17.63        28.58 o
   3  10   5          5.77         31.92        30.20 o
   4  10   5        211.45        217.46        53.74 o
   5  10   5        142.29        129.06        40.35 o
   6  10   5        399.23        319.25        49.05 o
   7  10   5          0.72        -20.10        67.05 o
   8  10   5         94.15        132.88        60.82 o
  -8  11   5         13.33        113.35        67.24 o
  -7  11   5        319.19        331.95        66.23 o
  -6  11   5          8.70          5.89        25.02 o
  -5  11   5         69.93         33.55        23.19 o
  -4  11   5        682.40        697.05        47.42 o
  -3  11   5        431.33        472.16        38.40 o
  -2  11   5         12.50         14.15        15.95 o
  -1  11   5        269.44        266.12        24.26 o
   0  11   5        136.80         88.89        16.00 o
   1  11   5        196.60        211.17        26.35 o
   2  11   5         30.60          1.44        25.24 o
   3  11   5         10.72         30.72        45.98 o
   4  11   5          1.09         22.99        31.73 o
   5  11   5        316.81        383.95        54.59 o
   6  11   5         25.18         17.78        33.53 o
   7  11   5         59.28         58.74        47.21 o
  -5  12   5          0.03        -62.74        62.74 o
  -4  12   5         16.52        -12.00        29.73 o
  -3  12   5          2.43        -11.26        45.72 o
  -2  12   5         56.37         44.09        19.19 o
  -1  12   5         18.49         13.23        19.21 o
   0  12   5        114.44        128.14        22.26 o
   1  12   5         15.55          5.66        24.33 o
   2  12   5        240.50        228.08        40.66 o
   3  12   5         18.39        -30.84        34.86 o
   4  12   5         99.73        177.04        44.10 o
   5  12   5         63.18         14.90        44.88 o
  -3  13   5         37.78         13.74        48.75 o
  -2  13   5         62.25         76.63        33.28 o
  -1  13   5        541.62        499.35        57.51 o
   0  13   5          0.55         33.97        19.27 o
   1  13   5        206.49        250.44        36.39 o
   2  13   5         49.56         79.89        36.12 o
   3  13   5        112.77        155.75        38.27 o
   4  13   5          0.16         22.23        32.16 o
 -10   0   6         75.34        111.96        53.42 o
  -8   0   6        215.71        224.31        53.54 o
  -6   0   6        953.77        998.11        77.34 o
  -4   0   6       7371.07       7404.35       162.30 o
  -2   0   6         64.96         48.67        13.43 o
   0   0   6      41214.09      40715.78       401.53 o
   2   0   6       2137.46       2060.17        38.62 o
   4   0   6      16964.60      16248.59       150.90 o
   6   0   6       2062.90       2134.34        75.67 o
   8   0   6       2925.12       2839.58       100.75 o
  10   0   6        885.89        905.29        62.46 o
 -11   1   6          2.41         43.63        57.05 o
 -10   1   6         39.46         80.91        36.48 o
  -9   1   6         64.51         86.94        48.89 o
  -8   1   6        182.37        166.60        21.99 o
  -7   1   6          0.36         53.57        19.51 o
  -6   1   6         43.94         44.37        25.80 o
  -5   1   6        117.70        107.33        22.96 o
  -4   1   6       6578.90       6714.68       130.13 o
  -3   1   6          7.12         19.73        11.84 o
  -2   1   6       1417.93       1452.78        22.02 o
  -1   1   6       3299.13       3467.34        41.86 o
   0   1   6      20233.76      20232.93       124.94 o
   1   1   6       4646.69       4753.91        39.29 o
   2   1   6        248.31        242.90         8.75 o
   3   1   6         70.58         47.84         6.65 o
   4   1   6       9075.83       9424.70        66.40 o
   5   1   6        601.71        607.80        26.35 o
   6   1   6       2467.11       2457.47        52.86 o
   7   1   6          8.00         15.67        16.09 o
   8   1   6         93.72         46.69        16.28 o
   9   1   6         39.81         39.23        20.81 o
  10   1   6        390.48        451.58        39.65 o
  11   1   6         36.99         44.06        24.06 o
 -10   2   6         39.84         41.90        41.39 o
  -9   2   6        151.93         79.55        46.70 o
  -8   2   6        513.73        503.91        70.31 o
  -7   2   6        103.56        155.00        21.16 o
  -6   2   6        324.10        367.91        24.18 o
  -5   2   6          0.11         -5.70         8.05 o
  -4   2   6       7802.54       7477.89        75.33 o
  -3   2   6          9.93          2.79        19.39 o
  -2   2   6       5260.32       5145.25       108.54 o
  -1   2   6       1255.36       1419.68        14.78 o
   0   2   6        612.04        535.44         9.77 o
   1   2   6       1687.58       1776.39        25.21 o
   2   2   6      11119.75      10674.25        93.67 o
   3   2   6        161.90        211.86        16.55 o
   4   2   6      12272.10      12114.33       114.47 o
   5   2   6        508.82        537.43        30.12 o
   6   2   6       1865.63       1960.95        73.50 o
   7   2   6        120.21        101.98        18.40 o
   8   2   6        367.70        419.64        30.14 o
   9   2   6          8.90         -3.97        18.19 o
  10   2   6        611.23        732.62        42.26 o
  11   2   6         38.53         87.66        33.32 o
 -11   3   6          2.49        -14.86        42.02 o
 -10   3   6         18.26         24.69        46.70 o
  -9   3   6         25.11        -46.58        46.58 o
  -8   3   6         70.71         33.25        35.03 o
  -7   3   6        419.52        353.43        57.01 o
  -6   3   6        890.62        876.73        24.85 o
  -5   3   6       3168.77       3037.48       106.46 o
  -4   3   6        445.46        491.94        52.01 o
  -3   3   6        578.80        552.15        29.77 o
  -2   3   6       2056.44       1954.35        44.51 o
  -1   3   6       3324.57       3425.64        55.87 o
   0   3   6       1522.65       1418.18        24.00 o
   1   3   6        210.64        228.71        12.58 o
   2   3   6        895.40        897.30        29.09 o
   3   3   6       1928.11       1867.74        66.04 o
   4   3   6       4803.55       4812.75        57.94 o
   5   3   6        168.17        165.63        20.47 o
   6   3   6          4.28         26.56        18.74 o
   7   3   6          3.68         23.34        21.56 o
   8   3   6        174.49        178.09        22.89 o
   9   3   6         11.01        -16.78        17.86 o
  10   3   6        161.06        135.16        24.09 o
  11   3   6          0.61         64.24        41.81 o
 -10   4   6          5.06         26.23        28.42 o
  -9   4   6         60.05         37.45        25.57 o
  -8   4   6        629.09        732.40        83.67 o
  -7   4   6         82.04         32.93        29.79 o
  -6   4   6        730.31        761.48        49.74 o
  -5   4   6          4.02         -4.52        19.90 o
  -4   4   6       1010.55        946.97        44.86 o
  -3   4   6         20.79         24.23        13.46 o
  -2   4   6       8348.81       8303.17        86.35 o
  -1   4   6         71.29         67.63        12.57 o
   0   4   6       1311.22       1236.13        30.91 o
   1   4   6       2555.03       2595.52        45.12 o
   2   4   6       9391.70       9484.05       170.99 o
   3   4   6        290.21        308.12        26.91 o
   4   4   6       4010.25       4006.32       163.76 o
   5   4   6       1233.57       1134.01        56.27 o
   6   4   6       3204.32       3277.11        97.68 o
   7   4   6          2.74        -10.36        30.88 o
   8   4   6        382.58        433.94        35.50 o
   9   4   6        320.58        227.51        31.74 o
  10   4   6        980.19       1074.29        60.71 o
  11   4   6         41.48         32.32        51.79 o
 -10   5   6         14.35         12.39        27.38 o
  -9   5   6        117.16        123.40        38.54 o
  -8   5   6          1.86        -26.83        27.47 o
  -7   5   6        136.36         84.53        27.86 o
  -6   5   6        329.31        289.72        33.85 o
  -5   5   6        279.57        278.39        32.84 o
  -4   5   6          0.65         20.09        16.14 o
  -3   5   6         26.92         34.59         5.87 o
  -2   5   6       3126.47       3224.76        56.37 o
  -1   5   6       3221.53       3195.84        41.48 o
   0   5   6         47.13         52.77        11.25 o
   1   5   6         32.86         26.00        13.82 o
   2   5   6       5558.51       5757.94       105.01 o
   3   5   6         27.01         47.05        45.40 o
   4   5   6       1608.47       1643.95        65.29 o
   5   5   6       1208.18       1275.16        60.80 o
   6   5   6        600.80        612.27        50.20 o
   7   5   6          5.08         38.96        24.52 o
   8   5   6        670.78        689.28        56.45 o
   9   5   6        146.50        109.43        32.78 o
  10   5   6        263.80        294.22        39.36 o
 -10   6   6        123.12         90.99        46.79 o
  -9   6   6         61.52         44.79        29.75 o
  -8   6   6        135.73        150.97        97.17 o
  -7   6   6         70.43         62.78        23.82 o
  -6   6   6        648.30        691.69        51.13 o
  -5   6   6         70.88        141.77        28.87 o
  -4   6   6        931.68       1048.85        52.98 o
  -3   6   6          1.61          9.03        14.55 o
  -2   6   6      10123.90       9692.08        80.69 o
  -1   6   6        503.97        533.73        24.30 o
   0   6   6       2159.13       2010.40        47.76 o
   1   6   6       2037.55       1994.80        34.92 o
   2   6   6       2358.30       2255.08        67.17 o
   3   6   6        109.80        102.73        26.61 o
   4   6   6       3334.56       3331.00        96.94 o
   5   6   6        126.42         96.51        28.46 o
   6   6   6       1113.94       1067.29        62.68 o
   7   6   6         50.53         54.55        25.51 o
   8   6   6        904.98       1003.88        69.04 o
   9   6   6        371.60        412.49        52.87 o
  10   6   6        331.94        327.51        60.31 o
 -10   7   6         45.46         97.00        43.74 o
  -9   7   6         10.36        -28.89        28.89 o
  -8   7   6          7.67         -3.14        27.92 o
  -7   7   6        236.29        206.58        34.58 o
  -6   7   6         46.03        143.78        30.44 o
  -5   7   6        235.98        263.14        34.50 o
  -4   7   6        300.49        263.56        33.55 o
  -3   7   6       1101.56       1116.30        45.71 o
  -2   7   6        120.56        103.27        11.34 o
  -1   7   6        509.14        504.61        26.34 o
   0   7   6        453.99        421.72        22.70 o
   1   7   6        231.17        216.54        13.18 o
   2   7   6       2473.04       2447.72       142.44 o
   3   7   6          4.76         24.29        24.86 o
   4   7   6         59.30         83.33        29.94 o
   5   7   6       1745.64       1803.13        80.48 o
   6   7   6        225.91        231.63        36.98 o
   7   7   6          5.44          3.79        26.39 o
   8   7   6        207.08        205.05        35.94 o
   9   7   6          1.66        -13.20        28.24 o
  10   7   6         43.31         77.21        48.23 o
  -9   8   6         26.72         38.89        44.70 o
  -8   8   6        304.14        326.05        44.64 o
  -7   8   6         54.02         35.60        67.01 o
  -6   8   6        583.26        644.40        53.13 o
  -5   8   6          0.23         -2.32        88.70 o
  -4   8   6          8.86         23.78        20.49 o
  -3   8   6        464.35        451.82        33.25 o
  -2   8   6       1835.49       1836.86        50.76 o
  -1   8   6        271.50        252.82        21.54 o
   0   8   6       1728.64       1586.37        44.37 o
   1   8   6          0.68        -10.04        14.15 o
   2   8   6        233.82        251.75        19.05 o
   3   8   6        809.67        734.90        98.13 o
   4   8   6       1705.36       1768.07        82.74 o
   5   8   6        161.77        190.30        37.71 o
   6   8   6        223.95        186.83        33.21 o
   7   8   6        178.54        195.62        40.82 o
   8   8   6        539.24        621.94        62.70 o
   9   8   6        189.65        234.75        64.37 o
  -9   9   6          1.70          6.97        40.39 o
  -8   9   6        129.56        137.91        35.81 o
  -7   9   6         75.67         86.30        31.65 o
  -6   9   6         11.01          0.67        24.75 o
  -5   9   6          3.85         39.79        26.64 o
  -4   9   6          3.63          2.34        28.71 o
  -3   9   6        315.73        367.72        31.32 o
  -2   9   6        871.41        761.80        35.53 o
  -1   9   6        459.41        436.24        30.79 o
   0   9   6          3.03         22.91        14.26 o
   1   9   6       1343.89       1299.80        75.24 o
   2   9   6        139.19        142.96        21.36 o
   3   9   6         95.83         63.72        26.12 o
   4   9   6         29.62         12.36        25.68 o
   5   9   6        158.95        110.66        32.67 o
   6   9   6        316.36        353.04        50.38 o
   7   9   6          6.68        -29.53        29.53 o
   8   9   6         82.72         47.37        29.51 o
  -8  10   6         42.14         81.87        46.91 o
  -7  10   6          0.78         16.02        27.00 o
  -6  10   6        350.91        426.28        44.18 o
  -5  10   6          0.12          9.10        20.43 o
  -4  10   6        251.27        274.90        40.44 o
  -3  10   6         37.42         34.00        18.55 o
  -2  10   6       1248.07       1335.42        48.34 o
  -1  10   6        308.04        358.56        26.33 o
   0  10   6       1027.84       1007.83        39.86 o
   1  10   6        350.26        317.43        30.96 o
   2  10   6        113.36         73.47        29.89 o
   3  10   6        189.95        161.73        33.58 o
   4  10   6        518.37        476.36        93.05 o
   5  10   6         68.21        101.63        57.74 o
   6  10   6        354.17        396.26        54.58 o
   7  10   6        203.16        204.40        46.03 o
   8  10   6        174.91        207.34        78.00 o
  -7  11   6         85.14        114.70        57.55 o
  -6  11   6          0.10        -11.32        32.16 o
  -5  11   6        179.89        166.04        29.51 o
  -4  11   6         46.21         38.57        20.98 o
  -3  11   6          0.43         48.87        28.79 o
  -2  11   6         12.73         15.12        16.76 o
  -1  11   6        253.85        246.20        25.21 o
   0  11   6         15.23         10.04        14.31 o
   1  11   6        106.54         89.21        18.31 o
   2  11   6        199.45        189.73        28.33 o
   3  11   6         39.53         47.66        67.63 o
   4  11   6         24.12         15.50        42.17 o
   5  11   6          1.73         -1.36        30.51 o
   6  11   6         64.31         81.58        43.56 o
   7  11   6         77.95        178.97        74.09 o
  -5  12   6         13.86          6.21        47.07 o
  -4  12   6        479.12        509.41        83.22 o
  -3  12   6        262.65        227.76        37.58 o
  -2  12   6        250.53        295.28        29.24 o
  -1  12   6          0.57         -1.88        18.30 o
   0  12   6        110.46        138.75        19.50 o
   1  12   6         33.46         30.29        23.73 o
   2  12   6        681.51        711.01       132.60 o
   3  12   6        278.61        340.31        62.98 o
   4  12   6         34.55         60.99        34.72 o
   5  12   6         61.70         25.16        36.17 o
  -3  13   6         38.34        111.19        57.86 o
  -2  13   6          5.92        -47.22        47.22 o
  -1  13   6        412.80        459.25        54.02 o
   0  13   6         17.04         26.97        28.10 o
   1  13   6         42.39         33.07        26.20 o
   2  13   6          3.56         -5.90        27.76 o
   3  13   6         84.12        109.02        77.87 o
   4  13   6         13.84         -0.59        44.04 o
  -9   0   7        360.72        474.11        71.85 o
  -7   0   7         55.29         99.08        44.44 o
  -5   0   7       1134.30       1021.53        73.53 o
  -3   0   7       2794.66       2845.81        80.04 o
  -1   0   7        218.68        184.23        10.39 o
   1   0   7       4037.17       4057.91        60.93 o
   3   0   7       4890.68       5531.98       133.96 o
   5   0   7       1928.33       1748.04        57.82 o
   7   0   7       1537.50       1501.07        64.67 o
   9   0   7        496.41        475.21        46.23 o
  11   0   7         24.75         62.35        39.96 o
 -10   1   7          0.81        -30.92        30.92 o
  -9   1   7        491.79        519.17        56.36 o
  -8   1   7        131.73        171.80        22.45 o
  -7   1   7       1148.89       1292.73        81.96 o
  -6   1   7         47.31        107.42        29.82 o
  -5   1   7       2075.56       1978.60        62.54 o
  -4   1   7          1.43         -0.90        10.83 o
  -3   1   7      22088.38      22431.11       300.49 o
  -2   1   7         23.67         22.61         6.63 o
  -1   1   7       8974.87       8691.17        37.70 o
   0   1   7         52.52         69.42         4.78 o
   1   1   7       4732.28       4590.56        42.99 o
   2   1   7       1284.68       1298.04        19.29 o
   3   1   7      28104.41      28168.71       199.81 o
   4   1   7        129.20        159.62        10.96 o
   5   1   7       3661.20       3625.20        46.50 o
   6   1   7        260.41        249.68        21.35 o
   7   1   7        695.14        761.82        34.08 o
   8   1   7        202.37        175.47        21.96 o
   9   1   7        838.24        847.06        46.66 o
  10   1   7          0.05        -23.43        23.43 o
  11   1   7        229.09        242.45        32.78 o
 -10   2   7         12.34        -30.61        50.42 o
  -9   2   7         21.88          5.45        39.39 o
  -8   2   7          0.47         12.31        32.34 o
  -7   2   7        376.04        373.69        41.65 o
  -6   2   7         51.77         71.66        11.18 o
  -5   2   7       3758.99       3753.16        46.15 o
  -4   2   7        160.92        153.64        20.39 o
  -3   2   7       3164.37       3167.71       100.01 o
  -2   2   7       1575.80       1654.99        62.99 o
  -1   2   7       3295.31       3450.32        33.02 o
   0   2   7        166.83        178.95         6.98 o
   1   2   7       7024.61       7095.17        63.07 o
   2   2   7         48.87         90.66         9.86 o
   3   2   7       1385.95       1518.91        33.72 o
   4   2   7       1837.09       1906.99        41.63 o
   5   2   7       2799.35       2723.10        54.22 o
   6   2   7       1524.97       1500.36        44.58 o
   7   2   7          6.59          8.38        17.75 o
   8   2   7       1357.77       1385.24        49.51 o
   9   2   7        503.50        515.39        34.72 o
  10   2   7         63.97         85.25        21.23 o
  11   2   7         45.13         35.30        45.92 o
 -11   3   7        125.75        120.65        49.16 o
 -10   3   7         94.86        107.55        51.96 o
  -9   3   7        117.17        128.06        53.34 o
  -8   3   7        103.37        139.89        53.31 o
  -7   3   7       2006.10       1777.13       116.33 o
  -6   3   7         14.39         14.32        10.15 o
  -5   3   7       2848.05       2776.48        73.99 o
  -4   3   7       2249.70       2239.37        97.03 o
  -3   3   7      17194.74      16384.25       177.05 o
  -2   3   7         15.51         32.94         9.02 o
  -1   3   7       6261.19       6155.47        42.38 o
   0   3   7        405.92        402.08        16.53 o
   1   3   7       7853.90       7661.60        82.88 o
   2   3   7       5875.25       5854.68       133.58 o
   3   3   7      15932.75      15726.47       214.06 o
   4   3   7        773.56        821.90        41.79 o
   5   3   7       6435.95       6292.05       112.95 o
   6   3   7          5.80         -0.89        17.02 o
   7   3   7       3359.55       3338.82        71.26 o
   8   3   7        170.61        156.92        22.68 o
   9   3   7        776.08        760.33        40.52 o
  10   3   7          9.21         17.16        19.17 o
  11   3   7        280.15        308.12        72.05 o
 -10   4   7        105.06         86.49        33.51 o
  -9   4   7          0.37        -33.37        33.37 o
  -8   4   7        351.71        319.04        40.61 o
  -7   4   7         31.89         49.13        46.50 o
  -6   4   7         46.52         42.68        21.80 o
  -5   4   7        532.56        496.53        37.74 o
  -4   4   7        101.56        107.67        20.26 o
  -3   4   7       1239.59       1219.50        43.78 o
  -2   4   7        338.47        358.96        19.63 o
  -1   4   7       3724.28       3842.88        39.61 o
   0   4   7        610.06        588.11        15.92 o
   1   4   7       1089.10       1119.94        27.68 o
   2   4   7         41.39         75.29        14.69 o
   3   4   7       3366.56       3358.42       112.87 o
   4   4   7        843.54        846.96        44.44 o
   5   4   7        405.04        354.63        55.97 o
   6   4   7        291.88        277.19        35.95 o
   7   4   7        517.74        557.61        47.38 o
   8   4   7        293.34        325.44        39.56 o
   9   4   7          6.03        -25.17        25.17 o
  10   4   7          1.86         -9.35        42.58 o
  11   4   7         24.35         59.04        40.00 o
 -10   5   7         75.00         57.59        29.99 o
  -9   5   7        429.13        502.89        51.14 o
  -8   5   7         75.82          0.60        24.29 o
  -7   5   7        835.90        772.87        55.17 o
  -6   5   7         55.07         68.12        25.97 o
  -5   5   7        259.92        303.30        33.09 o
  -4   5   7         59.04         67.06        21.98 o
  -3   5   7       7504.12       7222.33       112.51 o
  -2   5   7       2361.86       2587.74        36.06 o
  -1   5   7       5461.44       5299.53        52.33 o
   0   5   7        166.96        191.88        11.63 o
   1   5   7       8500.07       8298.71       107.56 o
   2   5   7       4570.60       4440.14       145.53 o
   3   5   7       1977.07       1939.56        65.67 o
   4   5   7          1.01         23.55        19.32 o
   5   5   7       3134.45       3135.23        93.77 o
   6   5   7        224.69        174.69        30.40 o
   7   5   7        370.37        315.76        38.42 o
   8   5   7        192.57        243.36        39.38 o
   9   5   7         49.84         58.75        25.40 o
  10   5   7          7.18        -13.85        28.87 o
 -10   6   7         71.35         98.21        48.29 o
  -9   6   7          0.56         -1.60        49.26 o
  -8   6   7         24.54         54.75        31.42 o
  -7   6   7        541.90        525.00        47.90 o
  -6   6   7         40.05         33.50        21.20 o
  -5   6   7         24.25        -10.16        67.86 o
  -4   6   7       1512.37       1557.92        61.93 o
  -3   6   7        415.79        424.06        15.67 o
  -2   6   7        284.55        279.01        13.67 o
  -1   6   7        708.39        680.23        26.55 o
   0   6   7       4095.65       4060.48        58.64 o
   1   6   7        357.13        338.38        13.88 o
   2   6   7       1869.24       1788.82        52.43 o
   3   6   7       1433.40       1357.83        60.69 o
   4   6   7        586.40        606.79        54.97 o
   5   6   7          3.61         19.39        24.58 o
   6   6   7        116.80         84.27        25.87 o
   7   6   7        105.57        117.40        30.87 o
   8   6   7         13.46        -26.84        26.84 o
   9   6   7          6.47         13.32        27.64 o
  10   6   7          6.19          4.32        51.24 o
 -10   7   7         40.81         76.56        47.94 o
  -9   7   7        270.58        312.64        45.61 o
  -8   7   7          9.16         18.56        25.40 o
  -7   7   7        386.61        422.93        45.60 o
  -6   7   7        407.54        503.47        46.16 o
  -5   7   7       2125.38       2340.80        84.46 o
  -4   7   7         56.53         36.54        68.33 o
  -3   7   7       1321.29       1284.93        48.58 o
  -2   7   7        899.35        966.72        24.51 o
  -1   7   7       4092.89       3898.41        65.14 o
   0   7   7        237.06        237.54        18.55 o
   1   7   7       1451.41       1405.96        60.50 o
   2   7   7       1547.60       1549.30        63.98 o
   3   7   7       2237.56       2170.43        83.06 o
   4   7   7        756.90        772.12        52.32 o
   5   7   7       2948.53       3055.96       104.71 o
   6   7   7        288.79        274.38        38.27 o
   7   7   7        381.67        358.25        43.87 o
   8   7   7         74.62         53.87        28.92 o
   9   7   7        382.45        395.35        49.57 o
  10   7   7          8.51         28.66        56.21 o
  -9   8   7          3.22        -12.76        36.11 o
  -8   8   7        209.51        198.15        40.87 o
  -7   8   7         24.70         -3.66        24.62 o
  -6   8   7         22.43         16.19        24.63 o
  -5   8   7        266.75        280.36        36.26 o
  -4   8   7          3.10         23.27        20.48 o
  -3   8   7         70.80         89.39        22.08 o
  -2   8   7          1.52          8.19        15.22 o
  -1   8   7        352.05        354.24        25.18 o
   0   8   7       1271.58       1243.52        39.36 o
   1   8   7        251.11        217.10        24.77 o
   2   8   7       1041.11       1053.71        35.04 o
   3   8   7        364.85        337.04        42.27 o
   4   8   7        217.45        194.17        34.40 o
   5   8   7        209.81        190.71        34.60 o
   6   8   7         35.23         33.75        27.34 o
   7   8   7        177.92        117.86        31.73 o
   8   8   7          1.25         40.05        51.85 o
   9   8   7         93.24         26.90        49.25 o
  -8   9   7         56.76         82.08        33.36 o
  -7   9   7        102.44        134.60        34.75 o
  -6   9   7         46.59        101.62        35.72 o
  -5   9   7       1043.07       1081.41        55.97 o
  -4   9   7        443.23        446.48        35.76 o
  -3   9   7        525.36        528.03        36.29 o
  -2   9   7        295.66        309.83        25.38 o
  -1   9   7       3356.68       3227.51        67.52 o
   0   9   7       1744.64       1698.96        48.47 o
   1   9   7        830.08        785.53        43.32 o
   2   9   7        294.43        260.18        27.57 o
   3   9   7       1296.16       1216.63       192.29 o
   4   9   7         81.27        115.92        32.52 o
   5   9   7        532.42        503.25        65.20 o
   6   9   7         93.84        108.81        35.13 o
   7   9   7        114.97        119.41        67.89 o
   8   9   7         63.66         77.16        61.10 o
  -7  10   7          6.04        -25.71        52.30 o
  -6  10   7        152.33        192.10        31.02 o
  -5  10   7         52.42         28.52        27.25 o
  -4  10   7         24.87         13.39        21.84 o
  -3  10   7         22.34         -5.70        27.86 o
  -2  10   7       1769.60       1737.63        55.06 o
  -1  10   7        170.88        152.32        19.45 o
   0  10   7         40.71         31.68        13.71 o
   1  10   7        120.16         71.62        20.04 o
   2  10   7         99.84         92.79        21.74 o
   3  10   7        333.11        253.38        37.20 o
   4  10   7         38.35         19.36        32.08 o
   5  10   7         27.08         44.22        33.56 o
   6  10   7         13.75         20.42        34.08 o
   7  10   7         27.81          1.48        34.62 o
   8  10   7          5.08        -29.42        51.10 o
  -7  11   7         70.04         32.46        51.02 o
  -6  11   7         69.07        144.10        60.15 o
  -5  11   7        179.59        265.17        68.51 o
  -4  11   7          3.65         24.64        20.85 o
  -3  11   7          4.96         -1.18        17.89 o
  -2  11   7         84.95         85.03        18.64 o
  -1  11   7        500.20        541.06        33.24 o
   0  11   7        501.98        503.17        29.10 o
   1  11   7        283.07        247.30        26.03 o
   2  11   7        163.95        195.88        26.81 o
   3  11   7        115.27        138.88        64.02 o
   4  11   7        327.28        368.46        49.82 o
   5  11   7         22.61         46.91        31.56 o
   6  11   7        132.19        126.11        39.82 o
   7  11   7        145.82        128.02        63.71 o
  -5  12   7          4.95         79.68        50.70 o
  -4  12   7         25.36         14.33        35.08 o
  -3  12   7        112.12         92.98        41.62 o
  -2  12   7        389.92        394.36        36.94 o
  -1  12   7          1.80         25.68        17.78 o
   0  12   7          0.92          2.22        23.71 o
   1  12   7         14.94         26.52        23.22 o
   2  12   7        155.37        111.33        32.31 o
   3  12   7          7.91         65.10        33.07 o
   4  12   7         11.24        -21.53        72.35 o
   5  12   7         18.21         38.29        36.33 o
  -2  13   7        102.10         27.80        33.73 o
  -1  13   7        441.31        441.41        52.81 o
   0  13   7        310.95        307.70        36.77 o
   1  13   7         65.97         99.34        29.97 o
   2  13   7         80.06         10.50        27.84 o
   3  13   7         16.29         92.53        43.55 o
   4  13   7         83.34         92.34        52.75 o
 -10   0   8        773.74        782.99        93.71 o
  -8   0   8       2028.65       1826.05       122.55 o
  -6   0   8       6131.45       6312.08       188.42 o
  -4   0   8      10676.81      11039.71       117.73 o
  -2   0   8      86530.38      83459.44       286.39 o
   0   0   8         96.01        151.08         8.00 o
   2   0   8      62607.29      62633.70       257.03 o
   4   0   8       6280.53       5958.70       128.24 o
   6   0   8       8534.28       8421.72        91.59 o
   8   0   8        775.14        857.99        54.01 o
  10   0   8        154.23        139.40        31.25 o
 -10   1   8         69.21        121.47        41.22 o
  -9   1   8         27.03         36.06        35.17 o
  -8   1   8        141.01         68.17        43.20 o
  -7   1   8         56.97         36.19        27.09 o
  -6   1   8        551.76        590.10        67.59 o
  -5   1   8        347.52        363.81        25.49 o
  -4   1   8       1769.46       1689.90        49.03 o
  -3   1   8       1998.42       2154.51        56.63 o
  -2   1   8       2474.56       2606.20        30.22 o
  -1   1   8        409.93        387.81         7.92 o
   0   1   8          1.09         12.22         4.29 o
   1   1   8        796.69        813.24        11.34 o
   2   1   8       2477.65       2706.11        23.47 o
   3   1   8        117.64        137.82        11.56 o
   4   1   8         30.83         38.84        10.23 o
   5   1   8         49.27         50.59        11.95 o
   6   1   8        601.84        627.93        29.99 o
   7   1   8        547.91        556.19        30.96 o
   8   1   8         11.68          2.03        18.89 o
   9   1   8         11.96         40.56        16.92 o
  10   1   8          4.88         23.14        17.67 o
  11   1   8         12.40          9.41        23.62 o
 -10   2   8        682.36        743.90        94.50 o
  -9   2   8          3.04        -10.26        32.30 o
  -8   2   8       1209.26       1182.58       102.25 o
  -7   2   8        136.68        108.92        21.54 o
  -6   2   8       3412.00       3278.01        47.21 o
  -5   2   8         93.43         99.84        11.59 o
  -4   2   8      12033.56      11898.40       215.90 o
  -3   2   8       2578.28       2630.85        91.68 o
  -2   2   8      27294.88      26383.09       249.10 o
  -1   2   8         82.06         98.71         6.70 o
   0   2   8       1508.76       1393.80        25.90 o
   1   2   8        145.65        140.70         8.43 o
   2   2   8      16910.66      16863.60       125.40 o
   3   2   8        833.94        851.45        21.94 o
   4   2   8       7806.65       7812.10        91.69 o
   5   2   8       1262.97       1232.49        38.16 o
   6   2   8       1211.21       1102.61        39.42 o
   7   2   8        135.22        142.60        19.01 o
   8   2   8          4.09         -4.96        16.99 o
   9   2   8          2.34          8.71        19.02 o
  10   2   8         48.60         33.48        20.67 o
  11   2   8          0.94        -29.47        29.47 o
 -11   3   8          2.08        -35.66        35.66 o
 -10   3   8         59.36        128.62        52.53 o
  -9   3   8         23.97        -10.54        42.06 o
  -8   3   8         58.73         76.61        35.48 o
  -7   3   8        576.83        530.57        70.45 o
  -6   3   8         76.11         96.07        11.52 o
  -5   3   8       1476.94       1230.52        84.06 o
  -4   3   8       1762.71       1667.33        85.17 o
  -3   3   8       4495.00       4496.11        76.81 o
  -2   3   8        214.73        222.48        14.71 o
  -1   3   8        117.64         93.98        10.13 o
   0   3   8         92.05         93.68         6.15 o
   1   3   8        266.12        287.35        13.76 o
   2   3   8       1446.45       1498.69        42.40 o
   3   3   8       1421.67       1405.89        47.67 o
   4   3   8         41.09         36.33        15.64 o
   5   3   8        174.63        197.97        22.07 o
   6   3   8        212.74        201.08        22.87 o
   7   3   8         53.01         58.95        17.01 o
   8   3   8          1.95         -1.06        16.95 o
   9   3   8         29.55         50.01        29.20 o
  10   3   8         41.78         42.20        24.23 o
  11   3   8         12.52         56.37        51.93 o
 -10   4   8        717.69        793.08        69.13 o
  -9   4   8         40.14         27.95        28.86 o
  -8   4   8       1223.99       1202.66        70.11 o
  -7   4   8        977.21        957.07        58.02 o
  -6   4   8       1894.11       1697.05        71.20 o
  -5   4   8          0.43        -15.52        18.33 o
  -4   4   8      12680.09      12445.82       150.76 o
  -3   4   8        547.20        515.16        29.47 o
  -2   4   8       9206.95       9093.76       109.61 o
  -1   4   8        285.43        260.22        11.10 o
   0   4   8       8965.92       8498.29       100.85 o
   1   4   8       1780.61       1889.46        47.72 o
   2   4   8       5267.45       5165.73        85.71 o
   3   4   8       2088.79       2044.76        91.02 o
   4   4   8      10721.59      11069.41       287.80 o
   5   4   8         94.86         90.82        39.52 o
   6   4   8        286.53        334.59        38.54 o
   7   4   8         53.36         52.04        25.07 o
   8   4   8        457.60        442.94        40.01 o
   9   4   8         14.54         35.56        33.58 o
  10   4   8        236.75        233.50        36.23 o
  11   4   8          0.80          1.04        47.20 o
 -10   5   8          4.88        -28.94        35.05 o
  -9   5   8         56.36         35.56        42.32 o
  -8   5   8         68.43         66.80        24.94 o
  -7   5   8          9.42         21.18        35.79 o
  -6   5   8        820.60        769.99        50.19 o
  -5   5   8        612.81        572.52        52.58 o
  -4   5   8       1116.34       1095.30        47.92 o
  -3   5   8        168.06        149.60        21.28 o
  -2   5   8         33.40         23.45        10.60 o
  -1   5   8        193.83        212.94        12.06 o
   0   5   8        344.96        347.41        14.18 o
   1   5   8       2575.26       2634.45        35.98 o
   2   5   8         60.34         45.80        19.91 o
   3   5   8       1012.52       1096.74        49.86 o
   4   5   8       1542.52       1634.60        64.89 o
   5   5   8        153.05        161.78        33.00 o
   6   5   8          5.53         -0.86        21.74 o
   7   5   8          8.91        -18.30        28.81 o
   8   5   8          1.13         12.49        47.32 o
   9   5   8        398.52        429.75        41.98 o
  10   5   8        195.84        232.12        55.42 o
 -10   6   8        228.71        259.67        63.62 o
  -9   6   8          2.31          8.51        24.63 o
  -8   6   8       1267.96       1327.18        82.41 o
  -7   6   8        473.38        486.65        46.43 o
  -6   6   8       1308.80       1387.38        67.45 o
  -5   6   8       1178.41       1166.71        59.99 o
  -4   6   8       6578.30       6667.70       122.87 o
  -3   6   8        664.46        684.20        30.68 o
  -2   6   8       2711.79       2841.36        42.68 o
  -1   6   8       1320.45       1200.28        34.21 o
   0   6   8      16059.18      15463.54       126.02 o
   1   6   8        173.23        190.60        20.98 o
   2   6   8       2799.13       2662.00        91.20 o
   3   6   8        901.67        902.68        52.25 o
   4   6   8       5832.75       5675.28       126.84 o
   5   6   8        758.74        747.27        51.90 o
   6   6   8        361.64        397.61        40.66 o
   7   6   8        432.82        498.28        47.67 o
   8   6   8        561.61        529.44        51.47 o
   9   6   8         22.83          8.00        27.29 o
  10   6   8        148.96        193.91        61.68 o
 -10   7   8          2.85        -26.79        43.19 o
  -9   7   8        272.63        274.27        43.38 o
  -8   7   8         14.05        -26.04        49.79 o
  -7   7   8         98.25         74.73        25.10 o
  -6   7   8        297.71        289.64        36.50 o
  -5   7   8         37.48         65.15        23.91 o
  -4   7   8        110.42        108.31        25.61 o
  -3   7   8        640.80        640.12        41.95 o
  -2   7   8        408.02        394.25        24.18 o
  -1   7   8        446.93        400.78        25.92 o
   0   7   8        526.66        498.04        24.41 o
   1   7   8        474.40        453.96        30.37 o
   2   7   8         65.94         66.15        19.17 o
   3   7   8         51.38         47.17        32.56 o
   4   7   8        749.05        794.36        56.28 o
   5   7   8         51.28         76.97        29.09 o
   6   7   8         25.31         10.52        32.49 o
   7   7   8         33.43         68.12        30.76 o
   8   7   8         33.26         15.04        62.58 o
   9   7   8         81.00         65.61        52.08 o
  10   7   8        113.56        106.85        45.60 o
  -9   8   8         53.30         84.05        46.33 o
  -8   8   8        521.70        596.00        56.25 o
  -7   8   8        342.04        328.39        42.03 o
  -6   8   8        523.43        594.39        50.23 o
  -5   8   8        476.93        448.23        54.39 o
  -4   8   8        446.96        467.59        34.50 o
  -3   8   8        163.76        168.65        23.12 o
  -2   8   8       1858.29       1835.13        50.48 o
  -1   8   8        762.47        767.79        32.75 o
   0   8   8       3414.63       3316.68        66.41 o
   1   8   8        953.02        860.85        42.84 o
   2   8   8        373.01        349.17        29.91 o
   3   8   8        893.80        930.85        60.75 o
   4   8   8        218.63        203.50        51.76 o
   5   8   8         15.09         49.64        33.35 o
   6   8   8        505.49        548.03        53.46 o
   7   8   8        111.30         74.03        29.46 o
   8   8   8        122.11         91.97        32.16 o
   9   8   8         26.26        -36.53        43.79 o
  -8   9   8          0.96        -55.45        55.45 o
  -7   9   8         68.73        131.24        31.81 o
  -6   9   8        141.64        148.87        35.76 o
  -5   9   8         62.05        116.81        26.25 o
  -4   9   8          0.13        -22.43        27.79 o
  -3   9   8          0.01         33.54        24.32 o
  -2   9   8         39.00         33.36        15.43 o
  -1   9   8         19.58         -0.74        16.42 o
   0   9   8        260.28        242.79        21.56 o
   1   9   8          0.20          4.30        16.18 o
   2   9   8         27.64         31.35        18.44 o
   3   9   8        255.08        230.45        39.69 o
   4   9   8        116.72        140.09        38.12 o
   5   9   8         13.97         25.21        31.96 o
   6   9   8         28.75         38.21        28.21 o
   7   9   8        142.40        156.14        69.64 o
   8   9   8        130.17        200.14        66.18 o
  -7  10   8         41.84         32.51        35.04 o
  -6  10   8        622.53        628.95        60.91 o
  -5  10   8        376.28        395.59        37.10 o
  -4  10   8         66.80         56.87        19.86 o
  -3  10   8        145.72        159.13        44.46 o
  -2  10   8       2226.24       2213.91        61.41 o
  -1  10   8        563.50        616.19        33.79 o
   0  10   8        453.40        450.17        28.83 o
   1  10   8        963.17        901.68        44.09 o
   2  10   8        748.78        757.79        44.12 o
   3  10   8         34.35          6.65        29.70 o
   4  10   8        245.23        284.09        45.28 o
   5  10   8         54.52         74.26        34.81 o
   6  10   8        410.53        436.47        57.94 o
   7  10   8          0.08         -2.90        32.63 o
   8  10   8         70.40        109.84        60.28 o
  -7  11   8         38.57        -17.14        49.87 o
  -6  11   8          2.64        -27.38        30.95 o
  -5  11   8         26.24         44.93        31.11 o
  -4  11   8         19.69         49.54        34.10 o
  -3  11   8        484.69        472.29        49.42 o
  -2  11   8          7.22        -22.01        22.01 o
  -1  11   8          6.88         24.06        15.67 o
   0  11   8        102.74        117.43        17.71 o
   1  11   8          1.05        -15.19        15.19 o
   2  11   8         22.50          5.99        24.50 o
   3  11   8        254.95        304.81        46.29 o
   4  11   8        158.89        188.25        43.70 o
   5  11   8          5.23        -34.47        34.47 o
   6  11   8         21.71         36.05        72.33 o
   7  11   8         61.44         26.93        51.84 o
  -6  12   8         68.16         51.34        43.22 o
  -5  12   8        254.06        265.48        64.68 o
  -4  12   8        272.41        329.54        49.26 o
  -3  12   8        192.56        167.91        41.35 o
  -2  12   8        155.40        114.61        23.29 o
  -1  12   8        243.55        260.32        31.66 o
   0  12   8        256.46        252.13        26.46 o
   1  12   8        210.51        213.55        25.70 o
   2  12   8        296.73        255.32        31.44 o
   3  12   8          4.08        -18.13        74.32 o
   4  12   8         98.87        127.75        44.14 o
   5  12   8         81.58        193.66        67.47 o
  -2  13   8         84.53         25.56        93.36 o
  -1  13   8        152.03        102.16        36.47 o
   0  13   8         28.98         48.82        24.58 o
   1  13   8         12.90         -7.28        22.07 o
   2  13   8         51.81         63.52        27.83 o
   3  13   8          7.14         78.07        58.06 o
   4  13   8          1.59         11.96        51.48 o
  -9   0   9        100.48        142.59        49.30 o
  -7   0   9        165.70        136.72        41.65 o
  -5   0   9         66.26         97.97        36.09 o
  -3   0   9         18.44         10.00        14.95 o
  -1   0   9       5650.56       5952.76        60.95 o
   1   0   9      16330.57      16915.24       131.91 o
   3   0   9       3864.20       4083.63        86.24 o
   5   0   9        510.78        493.18        38.24 o
   7   0   9         76.70         87.55        46.51 o
   9   0   9         17.01         14.47        28.25 o
  11   0   9        138.94         52.66        43.90 o
 -10   1   9          5.24         -3.90        30.12 o
  -9   1   9       1636.58       1654.68       118.27 o
  -8   1   9         11.67         39.62        23.45 o
  -7   1   9       2056.77       2126.45        87.47 o
  -6   1   9         97.66        109.67        36.88 o
  -5   1   9      10738.62      10581.18       107.64 o
  -4   1   9         61.53         51.36        13.98 o
  -3   1   9      17138.97      16532.55       156.87 o
  -2   1   9        176.28        144.54        14.29 o
  -1   1   9       9092.71       8663.02        58.33 o
   0   1   9        384.67        414.94         9.16 o
   1   1   9        562.81        472.50         8.96 o
   2   1   9        244.77        198.04         7.15 o
   3   1   9      16895.05      17517.00       189.72 o
   4   1   9        144.04        131.26        12.30 o
   5   1   9       2123.22       2174.96        39.87 o
   6   1   9         82.52         95.33        21.16 o
   7   1   9       1098.64       1100.03        41.61 o
   8   1   9         68.45         68.97        17.40 o
   9   1   9        133.69        147.29        21.72 o
  10   1   9         20.26          7.66        24.73 o
  11   1   9          5.38         -1.54        25.65 o
 -10   2   9         12.66         33.54        47.30 o
  -9   2   9          9.85        -30.26        44.98 o
  -8   2   9         41.54         86.78        36.69 o
  -7   2   9         20.59        -11.89        28.76 o
  -6   2   9       1459.49       1446.66        32.81 o
  -5   2   9         33.27         11.45        17.29 o
  -4   2   9        100.85        108.25        34.45 o
  -3   2   9        128.78        132.52         9.75 o
  -2   2   9        631.60        782.35        20.92 o
  -1   2   9         11.26          6.24         4.89 o
   0   2   9        410.33        487.99        11.55 o
   1   2   9       1376.06       1396.83        21.19 o
   2   2   9       6135.07       6960.99        51.00 o
   3   2   9          4.52          1.48         6.44 o
   4   2   9         13.65         20.16        11.51 o
   5   2   9         71.39         78.96        15.99 o
   6   2   9         50.40         33.27        17.31 o
   7   2   9          2.91         27.51        16.58 o
   8   2   9        852.82        783.08        39.58 o
   9   2   9        170.59        174.48        29.27 o
  10   2   9         16.95         53.64        21.80 o
  11   2   9         40.21          6.54        38.93 o
 -11   3   9        550.24        484.21        83.50 o
 -10   3   9        114.48        157.92        58.67 o
  -9   3   9       1943.64       1685.64       129.83 o
  -8   3   9         23.22         99.72        56.69 o
  -7   3   9       3359.82       3244.78       154.02 o
  -6   3   9       1593.29       1652.62        52.69 o
  -5   3   9      10762.14      10877.65       233.89 o
  -4   3   9          8.67         27.18        22.71 o
  -3   3   9      18005.41      17455.61       233.06 o
  -2   3   9        127.45        142.23        13.77 o
  -1   3   9      28035.76      27833.04       175.37 o
   0   3   9        513.65        492.96        15.01 o
   1   3   9       2628.18       2543.19        41.66 o
   2   3   9          6.71          5.80         7.17 o
   3   3   9      10126.19      10148.88       188.56 o
   4   3   9       1726.13       1559.48        46.77 o
   5   3   9       1360.43       1333.16        41.67 o
   6   3   9       2513.02       2521.46        58.70 o
   7   3   9        857.71        901.80        39.78 o
   8   3   9        191.77        178.93        23.24 o
   9   3   9        151.20        177.22        24.02 o
  10   3   9         54.63         51.73        24.13 o
  11   3   9          6.34         -8.18        46.06 o
 -10   4   9         49.48          6.97        26.99 o
  -9   4   9         47.13         54.08        28.00 o
  -8   4   9        205.06        200.01        35.59 o
  -7   4   9          5.98         13.23        20.40 o
  -6   4   9        302.33        272.73        33.49 o
  -5   4   9          0.07          6.47        17.88 o
  -4   4   9         15.56         18.93        16.75 o
  -3   4   9         79.83        122.76        16.81 o
  -2   4   9         10.11         10.16         8.03 o
  -1   4   9       1457.00       1403.51        23.52 o
   0   4   9        493.54        487.86        27.35 o
   1   4   9        314.43        341.98        11.84 o
   2   4   9        585.73        666.56        23.65 o
   3   4   9        238.65        253.67        26.65 o
   4   4   9          0.05         30.19        19.38 o
   5   4   9        670.67        693.76        45.52 o
   6   4   9       1192.31       1120.65        59.21 o
   7   4   9         36.95         82.75        21.62 o
   8   4   9         68.01         86.02        26.56 o
   9   4   9        284.06        310.00        35.53 o
  10   4   9         11.01        -12.57        23.47 o
  11   4   9         34.90         66.44        53.46 o
 -10   5   9        117.71        112.22        49.35 o
  -9   5   9       1344.25       1395.80       119.15 o
  -8   5   9         90.81         98.64        29.42 o
  -7   5   9       1333.51       1290.60        67.88 o
  -6   5   9       1292.98       1313.48        63.41 o
  -5   5   9       1281.34       1348.65        59.85 o
  -4   5   9        217.11        226.27        26.24 o
  -3   5   9       3829.45       3882.11        79.26 o
  -2   5   9        980.83       1015.30        21.56 o
  -1   5   9       7631.40       7374.74        94.13 o
   0   5   9        415.23        446.28        18.57 o
   1   5   9       1574.29       1652.02        42.07 o
   2   5   9         39.58         50.69        18.67 o
   3   5   9       2453.72       2422.03        60.87 o
   4   5   9       1042.18       1039.52        52.93 o
   5   5   9        104.35         97.95        24.15 o
   6   5   9        278.35        255.26        34.06 o
   7   5   9        353.86        328.82        37.92 o
   8   5   9         69.32         58.35        24.55 o
   9   5   9        318.34        295.18        36.49 o
  10   5   9         68.77         52.65        40.23 o
 -10   6   9          0.17         47.17        43.48 o
  -9   6   9         32.46         -5.45        24.70 o
  -8   6   9          4.17        -12.14        25.02 o
  -7   6   9         16.09         70.24        26.38 o
  -6   6   9         12.76         12.28        20.28 o
  -5   6   9         22.46         29.82        25.32 o
  -4   6   9        774.63        879.74        50.63 o
  -3   6   9         96.70        128.33        16.14 o
  -2   6   9        322.33        311.44        12.33 o
  -1   6   9        721.11        707.99        31.50 o
   0   6   9         75.40         66.31         8.78 o
   1   6   9        446.32        434.49        28.92 o
   2   6   9        583.90        588.65        33.59 o
   3   6   9        229.59        198.32        23.06 o
   4   6   9        497.00        560.14        45.66 o
   5   6   9        113.06        125.54        28.57 o
   6   6   9        236.43        249.05        37.21 o
   7   6   9         87.58         98.85        30.90 o
   8   6   9          1.21         51.77        32.78 o
   9   6   9         87.42         83.58        26.33 o
  10   6   9         11.62          3.39        47.95 o
  -9   7   9        681.63        802.98        67.39 o
  -8   7   9        292.99        383.16        56.15 o
  -7   7   9       1670.90       1742.56        82.73 o
  -6   7   9        276.96        334.17        38.77 o
  -5   7   9        630.96        627.69        50.28 o
  -4   7   9         67.91         85.81        20.22 o
  -3   7   9      10736.15      10580.67       130.82 o
  -2   7   9       1041.86       1025.93        36.01 o
  -1   7   9         19.90         17.12        13.35 o
   0   7   9        151.39        155.10        17.49 o
   1   7   9       4777.61       4147.02       111.41 o
   2   7   9        745.19        753.61        39.90 o
   3   7   9        581.83        582.62        37.62 o
   4   7   9        230.07        268.58        38.27 o
   5   7   9        118.22        153.37        31.52 o
   6   7   9          3.30         26.67        24.56 o
   7   7   9        358.05        362.81        44.30 o
   8   7   9          7.08         27.23        30.25 o
   9   7   9         24.15        116.47        34.64 o
  10   7   9         62.96        109.52        60.02 o
  -8   8   9         32.51          4.79        52.71 o
  -7   8   9          0.37        -17.85        24.67 o
  -6   8   9         42.23         79.35        26.09 o
  -5   8   9         18.82          3.19        35.31 o
  -4   8   9       3140.84       3146.57       100.08 o
  -3   8   9        220.09        232.23        24.68 o
  -2   8   9         26.22         13.44        14.46 o
  -1   8   9         91.73         88.37        16.70 o
   0   8   9        644.06        614.09        28.83 o
   1   8   9         71.93        103.95        23.08 o
   2   8   9        411.05        397.37        32.08 o
   3   8   9        676.97        671.45        41.62 o
   4   8   9        213.38        233.53        36.33 o
   5   8   9          5.14         36.31        26.98 o
   6   8   9          4.18         25.24        27.08 o
   7   8   9         52.59         40.06        43.01 o
   8   8   9          0.34         22.78        47.27 o
   9   8   9         36.08        150.62        63.15 o
  -7   9   9        383.78        443.37        82.85 o
  -6   9   9        499.47        517.96        50.35 o
  -5   9   9        513.86        509.79        40.29 o
  -4   9   9         69.14         70.57        20.37 o
  -3   9   9       2594.46       2600.95        75.63 o
  -2   9   9        456.91        461.06        28.70 o
  -1   9   9        231.69        221.28        26.53 o
   0   9   9         30.20         41.93        13.70 o
   1   9   9       3611.42       3508.13        85.51 o
   2   9   9        196.59        203.63        25.52 o
   3   9   9        238.43        257.73        38.21 o
   4   9   9        438.18        422.72        48.74 o
   5   9   9        463.31        381.41        46.65 o
   6   9   9         98.81         82.41        31.77 o
   7   9   9         76.44         89.75        35.11 o
   8   9   9         47.94        -11.53        51.96 o
  -7  10   9         25.72         95.63        34.96 o
  -6  10   9          8.49         10.13        28.96 o
  -5  10   9         21.25         60.67        26.83 o
  -4  10   9          5.36          7.35        36.15 o
  -3  10   9          5.30          5.16        24.51 o
  -2  10   9         36.28         21.59        15.97 o
  -1  10   9        168.42        177.11        20.65 o
   0  10   9         47.13         45.99        16.79 o
   1  10   9          1.11          2.55        15.77 o
   2  10   9        440.52        397.06        39.10 o
   3  10   9        129.44        113.47        35.00 o
   4  10   9          9.42        -16.27        23.48 o
   5  10   9         98.16         84.93        29.07 o
   6  10   9          0.17        -25.67        28.32 o
   7  10   9         30.37        -37.23        37.23 o
   8  10   9         63.05         -0.35        50.73 o
  -7  11   9        143.55        235.93        75.59 o
  -6  11   9        128.74         99.23        39.21 o
  -5  11   9        282.09        404.40        52.78 o
  -4  11   9        240.24        287.84        65.49 o
  -3  11   9          2.97         20.32        24.49 o
  -2  11   9        200.55        210.31        49.07 o
  -1  11   9        250.29        246.34        40.28 o
   0  11   9        163.20        178.11        23.88 o
   1  11   9        481.75        514.65        43.98 o
   2  11   9        331.19        297.63        32.41 o
   3  11   9          3.89        -11.84        43.43 o
   4  11   9          6.65          8.58        62.22 o
   5  11   9        115.32        197.47        46.18 o
   6  11   9          0.73          2.71        41.24 o
   7  11   9          1.09          3.02        64.32 o
  -6  12   9        111.74        174.89        73.23 o
  -5  12   9          2.46         33.83        51.85 o
  -4  12   9          7.12         29.53        33.77 o
  -3  12   9         43.28         10.08        24.78 o
  -2  12   9         97.61        112.42        40.25 o
  -1  12   9          2.53        -10.10        26.04 o
   0  12   9          0.57          3.03        16.11 o
   1  12   9         62.33         31.88        17.00 o
   2  12   9        155.95        158.40        25.98 o
   3  12   9          3.28          1.00        78.97 o
   4  12   9          2.37        -18.92        71.68 o
   5  12   9         82.60          5.81        51.78 o
  -2  13   9          0.50         59.60        64.10 o
  -1  13   9        643.36        696.76        66.47 o
   0  13   9         69.37         80.36        26.33 o
   1  13   9         26.08         16.15        23.43 o
   2  13   9         14.83         12.80        26.75 o
   3  13   9         17.24        -13.38        47.07 o
 -10   0  10       1205.54       1258.82       122.45 o
  -8   0  10       4839.21       4768.33       196.97 o
  -6   0  10       2584.82       2296.21       116.45 o
  -4   0  10      18253.79      18232.23       163.53 o
  -2   0  10      16857.03      17981.03        98.68 o
   0   0  10         19.56         27.81         4.17 o
   2   0  10       1971.49       1962.31        29.45 o
   4   0  10        430.05        362.37        21.62 o
   6   0  10       2101.85       2177.16        51.97 o
   8   0  10          1.60          1.75        23.74 o
  10   0  10          4.36          2.91        28.16 o
 -10   1  10         52.21         24.58        31.50 o
  -9   1  10          0.32          5.16        29.44 o
  -8   1  10       1202.27       1216.96        74.32 o
  -7   1  10         45.51          2.04        23.20 o
  -6   1  10        148.56         45.04        24.76 o
  -5   1  10        688.11        743.31        34.50 o
  -4   1  10       6948.13       6687.41       184.13 o
  -3   1  10       5331.92       5582.81        74.14 o
  -2   1  10        360.35        334.92        14.40 o
  -1   1  10        265.57        209.35         6.54 o
   0   1  10       8811.48       9327.23        65.94 o
   1   1  10        421.35        512.91         9.35 o
   2   1  10       1423.97       1493.32        20.66 o
   3   1  10       4417.71       4963.39        67.01 o
   4   1  10        159.75        192.99        13.80 o
   5   1  10        197.10        227.14        15.83 o
   6   1  10          6.57         11.42        13.56 o
   7   1  10        145.14        106.42        21.51 o
   8   1  10       1407.06       1348.54        49.39 o
   9   1  10         60.97         46.41        20.12 o
  10   1  10        209.06        180.05        24.91 o
  11   1  10         24.51         28.84        30.01 o
 -10   2  10       1182.06       1329.35       119.32 o
  -9   2  10          6.00        -42.28        42.28 o
  -8   2  10       1189.36       1223.71       104.38 o
  -7   2  10        106.44        116.66        38.15 o
  -6   2  10        482.70        474.75        21.73 o
  -5   2  10         45.05         36.75        18.20 o
  -4   2  10       3154.32       2981.88       112.09 o
  -3   2  10          4.60          4.14        13.95 o
  -2   2  10       5778.60       6032.32       201.94 o
  -1   2  10       1870.06       1897.04        24.90 o
   0   2  10        288.42        199.95         8.57 o
   1   2  10        544.71        534.60        12.23 o
   2   2  10       1166.41       1204.70        25.06 o
   3   2  10        208.01        191.21        10.13 o
   4   2  10          7.76          6.78        12.02 o
   5   2  10        444.08        432.55        25.43 o
   6   2  10        147.47        158.68        20.54 o
   7   2  10         98.71         83.22        16.54 o
   8   2  10         81.39         74.90        18.71 o
   9   2  10         60.12         66.13        19.77 o
  10   2  10         38.03         17.59        24.94 o
  11   2  10          2.59        -29.67        35.33 o
 -11   3  10          0.01         56.79        42.37 o
 -10   3  10         63.82         53.87        50.44 o
  -9   3  10        137.48         93.81        53.81 o
  -8   3  10        617.11        600.79        76.89 o
  -7   3  10          0.11        -36.77        36.77 o
  -6   3  10        507.40        472.53        41.88 o
  -5   3  10         14.26        -25.12        34.53 o
  -4   3  10       1094.53       1033.24        72.61 o
  -3   3  10       4985.42       5089.99        80.68 o
  -2   3  10       1641.57       1738.89        32.13 o
  -1   3  10      14340.05      14311.39       131.27 o
   0   3  10         67.80         63.75         6.93 o
   1   3  10      12826.52      13203.65       103.83 o
   2   3  10          8.48          7.59         7.45 o
   3   3  10        658.30        730.67        29.71 o
   4   3  10        746.25        731.09        33.01 o
   5   3  10       1564.58       1564.98        45.16 o
   6   3  10        119.23        118.21        27.21 o
   7   3  10         85.13         49.38        16.57 o
   8   3  10        554.62        614.47        36.57 o
   9   3  10         24.54         44.58        33.42 o
  10   3  10        295.05        324.43        33.73 o
  11   3  10          8.66        113.33        38.46 o
 -10   4  10       1163.39       1175.83        82.35 o
  -9   4  10         93.01         83.32        37.43 o
  -8   4  10        805.21        800.01        59.65 o
  -7   4  10         14.80         28.62        19.54 o
  -6   4  10       1003.92       1052.84        56.75 o
  -5   4  10        406.31        348.81        31.97 o
  -4   4  10      10110.98       9705.55       132.24 o
  -3   4  10        372.30        333.33        23.95 o
  -2   4  10       2070.49       1806.97        39.89 o
  -1   4  10         54.03         54.48         4.59 o
   0   4  10        324.00        352.64        14.48 o
   1   4  10         62.22         67.92         6.76 o
   2   4  10         72.46         59.78         8.73 o
   3   4  10        609.49        653.76        31.96 o
   4   4  10       3883.56       3905.75        91.24 o
   5   4  10         51.61         33.41        19.20 o
   6   4  10       1142.53       1048.49        47.44 o
   7   4  10          9.26        -18.51        19.55 o
   8   4  10         14.66         31.85        21.38 o
   9   4  10        190.44        201.64        33.37 o
  10   4  10          7.32         13.24        37.38 o
 -10   5  10        137.41         57.56        43.39 o
  -9   5  10         70.03         82.54        39.49 o
  -8   5  10         14.24         -0.23        23.06 o
  -7   5  10          1.28        -14.04        34.74 o
  -6   5  10        854.54        788.40        49.90 o
  -5   5  10       3482.34       3512.51        92.72 o
  -4   5  10        104.28        151.66        36.01 o
  -3   5  10        212.70        220.48        20.37 o
  -2   5  10       1375.30       1364.39        41.23 o
  -1   5  10        235.50        247.05        12.76 o
   0   5  10        102.25        120.71        10.96 o
   1   5  10       5101.11       5139.05        69.96 o
   2   5  10        204.63        205.94        15.44 o
   3   5  10         72.20         70.71        16.79 o
   4   5  10        810.23        726.86        45.91 o
   5   5  10          0.61         25.69        21.20 o
   6   5  10         11.82         41.41        19.51 o
   7   5  10          9.84          6.74        19.83 o
   8   5  10        373.67        354.10        50.74 o
   9   5  10          8.82         73.66        30.21 o
  10   5  10        265.47        253.03        64.07 o
 -10   6  10        563.29        657.94        86.57 o
  -9   6  10         86.04         70.68        68.72 o
  -8   6  10        855.40        851.10        62.36 o
  -7   6  10          4.94         59.34        21.07 o
  -6   6  10       2241.95       2281.61       137.90 o
  -5   6  10        131.92         84.16        40.49 o
  -4   6  10       2834.97       2996.98       159.83 o
  -3   6  10        115.19        108.21        17.91 o
  -2   6  10       1954.42       1831.70        40.76 o
  -1   6  10        247.87        222.85        13.57 o
   0   6  10       2383.06       2409.11        43.88 o
   1   6  10         14.68         37.80        16.17 o
   2   6  10       1488.57       1435.20        35.80 o
   3   6  10        410.27        480.52        33.27 o
   4   6  10        923.78        936.70        56.54 o
   5   6  10         20.97         27.79        22.58 o
   6   6  10         85.61         59.91        23.04 o
   7   6  10        333.60        343.65        45.88 o
   8   6  10        109.13        140.73        30.12 o
   9   6  10          8.05         23.95        25.02 o
  10   6  10         12.37          1.93        48.44 o
  -9   7  10         18.74        -55.21        67.34 o
  -8   7  10          1.60         40.38        29.79 o
  -7   7  10          5.56          0.80        30.81 o
  -6   7  10        510.00        495.28        44.55 o
  -5   7  10       1658.85       1826.29        72.76 o
  -4   7  10         80.63         81.01        19.00 o
  -3   7  10         82.01         98.31        21.34 o
  -2   7  10        219.11        221.96        19.31 o
  -1   7  10          0.74          2.07        15.34 o
   0   7  10         68.40         51.51        17.74 o
   1   7  10        218.70        197.84        23.63 o
   2   7  10         83.57         97.85        29.33 o
   3   7  10        257.02        298.57        29.80 o
   4   7  10        285.99        288.71        37.03 o
   5   7  10        677.47        682.94        53.14 o
   6   7  10        618.71        639.93        53.82 o
   7   7  10         14.59         24.92        23.97 o
   8   7  10         30.53          9.78        26.34 o
   9   7  10         29.24         90.75        48.27 o
  10   7  10        275.26        350.35        73.80 o
  -8   8  10        384.62        459.50        85.97 o
  -7   8  10        252.85        281.71        59.03 o
  -6   8  10        501.24        529.36        47.80 o
  -5   8  10        178.56        229.24        28.89 o
  -4   8  10          8.01         15.41        18.24 o
  -3   8  10        366.78        336.02        28.75 o
  -2   8  10        921.19        890.03        35.90 o
  -1   8  10         67.66         78.50        15.60 o
   0   8  10        858.63        860.12        42.64 o
   1   8  10        216.34        224.43        27.69 o
   2   8  10        230.83        241.03        27.83 o
   3   8  10         16.62         -1.32        18.05 o
   4   8  10         65.92         80.54        34.34 o
   5   8  10        122.14        138.29        32.50 o
   6   8  10         80.77        123.95        30.45 o
   7   8  10         32.96         29.92        29.14 o
   8   8  10          5.22         22.10        29.76 o
   9   8  10          1.60        -26.67        49.80 o
  -7   9  10        154.12        327.86        77.54 o
  -6   9  10         12.61         40.62        30.27 o
  -5   9  10        122.70         69.37        29.51 o
  -4   9  10        101.29        111.74        29.62 o
  -3   9  10         73.98         98.67        24.86 o
  -2   9  10        357.73        338.58        25.23 o
  -1   9  10        254.90        221.23        21.73 o
   0   9  10          9.99          3.70        16.36 o
   1   9  10         72.17         76.32        18.01 o
   2   9  10        691.26        666.34        41.11 o
   3   9  10        352.17        367.86        35.37 o
   4   9  10        136.25        167.98        36.35 o
   5   9  10          6.88         13.62        52.71 o
   6   9  10        164.29        211.25        40.73 o
   7   9  10          2.42         34.63        74.73 o
   8   9  10         19.26         73.32        54.97 o
  -7  10  10         40.53        136.12        60.77 o
  -6  10  10        392.17        371.85        49.94 o
  -5  10  10          9.85         26.68        25.32 o
  -4  10  10        249.33        303.89        62.86 o
  -3  10  10          4.22          4.46        24.73 o
  -2  10  10        379.13        357.46        34.96 o
  -1  10  10          1.30         31.12        19.16 o
   0  10  10        304.18        278.27        30.50 o
   1  10  10         86.08         95.94        24.42 o
   2  10  10        419.06        439.25        36.32 o
   3  10  10         33.72         21.49        25.56 o
   4  10  10          5.56         15.00        31.47 o
   5  10  10        241.76        289.86        48.59 o
   6  10  10        215.89        274.31       116.74 o
   7  10  10         17.31         53.32        41.26 o
   8  10  10         53.34        132.03        62.85 o
  -7  11  10         77.80         92.94        47.80 o
  -6  11  10          9.18        -42.42        53.15 o
  -5  11  10         58.89        -18.13        53.21 o
  -4  11  10         47.68        -10.86        51.20 o
  -3  11  10        430.00        422.42        48.84 o
  -2  11  10         10.02        -19.85        24.99 o
  -1  11  10        239.52        223.38        30.39 o
   0  11  10         10.31         31.85        17.26 o
   1  11  10          7.90          8.67        15.92 o
   2  11  10         76.51         75.11        22.46 o
   3  11  10         20.52         78.74        36.52 o
   4  11  10         32.27         59.73        32.81 o
   5  11  10         14.76         41.06        36.20 o
   6  11  10        147.98        114.50        60.97 o
   7  11  10          6.25        -43.28        57.63 o
  -6  12  10        123.43        125.10        71.44 o
  -5  12  10         42.19         50.72        41.24 o
  -4  12  10         93.00        131.79        37.10 o
  -3  12  10         37.22         -1.25        25.04 o
  -2  12  10        279.38        295.80        36.17 o
  -1  12  10        162.42        166.76        29.85 o
   0  12  10        118.59        166.07        35.34 o
   1  12  10         19.14         28.77        19.98 o
   2  12  10        478.31        499.20        37.32 o
   3  12  10         80.37         89.04        61.83 o
   4  12  10         71.05         47.72        34.64 o
   5  12  10        146.81        131.21        58.47 o
  -2  13  10        123.50         43.30        37.58 o
  -1  13  10          8.01         78.44        36.57 o
   0  13  10         98.29         75.54        28.92 o
   1  13  10          6.04         37.05        27.03 o
   2  13  10          7.01        -31.36        34.67 o
   3  13  10          5.11        -36.98        52.63 o
  -9   0  11        254.02        245.66        59.31 o
  -7   0  11        641.14        703.53        76.36 o
  -5   0  11        203.17        258.10        44.90 o
  -3   0  11        245.91        212.78        22.04 o
  -1   0  11       3661.55       3981.72        55.53 o
   1   0  11       8020.19       8274.76       158.27 o
   3   0  11        248.88        297.40        16.41 o
   5   0  11       6226.31       6320.30        75.36 o
   7   0  11       1708.75       1664.95       112.05 o
   9   0  11       1998.22       1948.79       144.76 o
 -10   1  11         22.75         83.79        40.39 o
  -9   1  11       1406.39       1591.81        90.15 o
  -8   1  11        152.59         74.69        25.22 o
  -7   1  11       1029.77       1119.23        65.41 o
  -6   1  11         18.52        -32.94        44.91 o
  -5   1  11       3353.02       3313.84        65.39 o
  -4   1  11         36.56         43.76        15.10 o
  -3   1  11       1948.91       1748.17        43.43 o
  -2   1  11        132.56        152.42         9.40 o
  -1   1  11       2125.69       2658.08        32.57 o
   0   1  11        358.04        401.36         8.18 o
   1   1  11        674.23        996.84        20.92 o
   2   1  11        237.40        225.54         7.85 o
   3   1  11         11.30         -0.70         5.44 o
   4   1  11        531.41        535.18        20.72 o
   5   1  11       1421.20       1364.69        33.79 o
   6   1  11         10.68         -0.88        13.57 o
   7   1  11        547.36        513.05        30.41 o
   8   1  11        142.91        132.46        22.22 o
   9   1  11         44.43         29.61        18.32 o
  10   1  11          2.34         22.04        21.27 o
 -10   2  11         11.71         73.30        58.73 o
  -9   2  11        151.30        122.29        46.38 o
  -8   2  11         87.93         77.61        37.96 o
  -7   2  11        986.65        974.97        86.48 o
  -6   2  11       2246.40       2151.12        63.23 o
  -5   2  11        646.42        625.10        35.66 o
  -4   2  11         31.63         19.26        23.76 o
  -3   2  11         10.52         17.63         6.65 o
  -2   2  11         29.79         60.05         9.50 o
  -1   2  11         37.68         47.59         6.51 o
   0   2  11        621.98        612.53        17.00 o
   1   2  11        604.16        610.86        11.44 o
   2   2  11       4816.65       5339.73        61.50 o
   3   2  11       3800.82       3761.11        50.73 o
   4   2  11        307.12        269.92        19.80 o
   5   2  11       2494.57       2487.60        70.47 o
   6   2  11         76.57         85.62        17.73 o
   7   2  11        955.51        998.96        41.58 o
   8   2  11          7.56        -17.73        17.73 o
   9   2  11       1048.40       1057.86        51.09 o
  10   2  11          1.22         -5.08        20.52 o
  11   2  11        237.66        244.61        64.07 o
 -11   3  11        272.38        256.93        63.59 o
 -10   3  11         76.34         97.68        60.06 o
  -9   3  11       1212.16       1156.09       111.76 o
  -8   3  11          0.57         -0.02        42.68 o
  -7   3  11       1134.18       1259.83       102.71 o
  -6   3  11        345.13        364.06        43.17 o
  -5   3  11       1115.65        997.21        77.49 o
  -4   3  11         34.45         74.81        32.76 o
  -3   3  11       3757.33       3764.14        68.41 o
  -2   3  11         12.91         20.01         8.00 o
  -1   3  11        931.14       1021.21        21.58 o
   0   3  11       2006.94       2084.46        29.18 o
   1   3  11       1392.22       1400.76        19.33 o
   2   3  11        138.75        164.02        12.59 o
   3   3  11         17.51         35.36        14.30 o
   4   3  11        278.69        302.44        23.74 o
   5   3  11       1139.06       1060.83        43.41 o
   6   3  11        405.82        387.03        26.21 o
   7   3  11        178.93        218.57        24.56 o
   8   3  11        212.95        221.73        25.96 o
   9   3  11         37.73         53.76        19.81 o
  10   3  11          0.78        -20.73        22.55 o
  11   3  11         96.90        177.67        60.45 o
 -10   4  11          0.18        -11.12        48.45 o
  -9   4  11        424.62        455.59        50.88 o
  -8   4  11         72.51         60.37        25.24 o
  -7   4  11         77.46         19.10        20.51 o
  -6   4  11        819.95        737.99        48.79 o
  -5   4  11          1.44          8.99        17.39 o
  -4   4  11         58.63         61.67        16.29 o
  -3   4  11        227.11        232.29        20.37 o
  -2   4  11         32.44         45.30         8.79 o
  -1   4  11        164.50        141.59         8.40 o
   0   4  11       2795.61       2827.40        45.68 o
   1   4  11        585.21        613.44        15.03 o
   2   4  11       1018.56       1005.12        22.73 o
   3   4  11       5279.68       5342.23        73.82 o
   4   4  11        405.13        383.77        28.21 o
   5   4  11        349.96        382.60        30.37 o
   6   4  11        788.36        770.63        40.72 o
   7   4  11       1543.69       1564.45        61.60 o
   8   4  11         66.56         25.12        18.94 o
   9   4  11        881.33        978.48        57.39 o
  10   4  11         17.91         39.49        40.90 o
 -10   5  11          8.19        -17.59        41.86 o
  -9   5  11          5.85         43.77        29.83 o
  -8   5  11         86.49         97.37        29.47 o
  -7   5  11       1482.67       1543.87        73.89 o
  -6   5  11         58.58        105.68        24.56 o
  -5   5  11        488.35        551.21        39.12 o
  -4   5  11       2143.01       2089.82        64.41 o
  -3   5  11        953.72        996.66        70.16 o
  -2   5  11       2516.21       2567.00        39.53 o
  -1   5  11         48.50         43.15         9.10 o
   0   5  11        162.29        169.76        11.46 o
   1   5  11        251.04        245.87        10.21 o
   2   5  11        498.35        464.60        20.41 o
   3   5  11        437.53        427.64        37.57 o
   4   5  11         26.79         57.81        23.49 o
   5   5  11        419.08        437.98        41.15 o
   6   5  11         29.54         18.75        18.91 o
   7   5  11        283.76        266.72        29.78 o
   8   5  11          5.85         -2.75        46.53 o
   9   5  11          0.78          2.33        25.76 o
  10   5  11          4.94        -25.72        42.80 o
  -9   6  11        398.50        396.05        47.95 o
  -8   6  11        116.75        125.22        31.65 o
  -7   6  11        260.22        227.09        34.88 o
  -6   6  11         54.81         91.01        24.77 o
  -5   6  11        180.71        137.86        24.02 o
  -4   6  11        532.25        525.47        32.02 o
  -3   6  11         64.45         85.05        18.37 o
  -2   6  11        139.46        136.86        10.77 o
  -1   6  11        515.61        526.01        23.10 o
   0   6  11         54.86         67.24        12.90 o
   1   6  11         87.81         94.94        14.10 o
   2   6  11         42.75         49.87         9.71 o
   3   6  11       3319.58       3337.89        78.35 o
   4   6  11        398.70        440.74        39.92 o
   5   6  11         81.52         77.75        27.24 o
   6   6  11        147.41        181.41        32.95 o
   7   6  11        956.58       1025.11        55.17 o
   8   6  11         88.74         30.63        21.88 o
   9   6  11        399.50        389.42        41.39 o
  -8   7  11         40.33          7.25        42.70 o
  -7   7  11        668.11        654.90        52.12 o
  -6   7  11        153.98        121.07        34.18 o
  -5   7  11        263.41        286.18        35.41 o
  -4   7  11         73.82         51.72        25.98 o
  -3   7  11        513.65        515.57        30.30 o
  -2   7  11       1302.93       1265.68        38.03 o
  -1   7  11        685.33        665.86        27.96 o
   0   7  11        821.92        838.68        40.28 o
   1   7  11        160.81        158.96        19.79 o
   2   7  11       1131.67       1102.41        47.92 o
   3   7  11       1453.78       1501.91        60.80 o
   4   7  11         84.40         80.81        42.28 o
   5   7  11        277.98        289.92        39.84 o
   6   7  11        137.86        137.07        34.53 o
   7   7  11        142.08        100.08        30.85 o
   8   7  11          7.01         12.08        21.37 o
   9   7  11         48.02        131.01        61.74 o
  -8   8  11        102.41        140.80        53.17 o
  -7   8  11          1.40          5.36        36.74 o
  -6   8  11         89.05         35.50        39.91 o
  -5   8  11        133.60        138.43        35.40 o
  -4   8  11        522.30        481.74        34.74 o
  -3   8  11          0.66         17.91        17.21 o
  -2   8  11         64.25         57.49        13.66 o
  -1   8  11        126.68        136.32        22.32 o
   0   8  11        316.40        294.54        28.23 o
   1   8  11        520.58        511.98        29.50 o
   2   8  11         35.22         53.28        20.47 o
   3   8  11        887.30        912.34        48.08 o
   4   8  11        704.86        754.31        57.84 o
   5   8  11        195.09        258.96        39.91 o
   6   8  11         12.71         -3.66        68.83 o
   7   8  11        428.01        461.50        52.60 o
   8   8  11        235.19        254.40        91.84 o
   9   8  11         89.70         82.90        50.65 o
  -7   9  11         73.18        195.42        57.73 o
  -6   9  11         68.39         54.13        82.45 o
  -5   9  11        772.56        753.48        61.49 o
  -4   9  11        282.82        260.81        81.96 o
  -3   9  11        190.96        168.67        31.92 o
  -2   9  11          4.27         -3.86        18.29 o
  -1   9  11        494.05        519.51        37.77 o
   0   9  11        362.81        335.73        37.49 o
   1   9  11        402.19        400.29        27.54 o
   2   9  11        108.77        131.80        21.96 o
   3   9  11       1429.37       1387.30        59.69 o
   4   9  11        193.99        247.27        41.66 o
   5   9  11         54.20         18.33        27.17 o
   6   9  11         21.75         18.99        37.75 o
   7   9  11         33.82         85.25        38.09 o
   8   9  11          2.70         12.66        49.93 o
  -7  10  11         18.43          2.05        49.55 o
  -6  10  11         12.41         39.11        33.99 o
  -5  10  11         67.23        -17.87        30.88 o
  -4  10  11        401.89        367.59        47.00 o
  -3  10  11        702.61        758.31        59.33 o
  -2  10  11        360.16        343.09        34.69 o
  -1  10  11         17.24         14.60        19.51 o
   0  10  11          0.01         27.61        18.70 o
   1  10  11        326.63        261.86        24.94 o
   2  10  11         18.33         11.53        19.42 o
   3  10  11         24.65         13.78        33.54 o
   4  10  11        322.43        340.73        48.45 o
   5  10  11        368.53        318.46        45.59 o
   6  10  11         19.71        -13.81        28.04 o
   7  10  11         63.48         75.91        57.28 o
   8  10  11         59.90         43.25        49.22 o
  -6  11  11         27.04          7.90        45.50 o
  -5  11  11         94.63         72.26        31.39 o
  -4  11  11         53.45         70.37        32.77 o
  -3  11  11         46.95         69.80        31.00 o
  -2  11  11        111.55        152.98        29.49 o
  -1  11  11        278.28        270.04        31.20 o
   0  11  11        183.49        161.42        22.81 o
   1  11  11         42.85         51.44        18.95 o
   2  11  11        120.90         96.31        20.12 o
   3  11  11          4.01        -16.09        30.41 o
   4  11  11        212.61        186.33        41.83 o
   5  11  11         40.98         62.39        36.53 o
   6  11  11         14.41        -40.76        53.81 o
   7  11  11         13.33        -52.72        52.72 o
  -6  12  11        128.28        133.52        63.80 o
  -5  12  11          1.72        -53.25        53.25 o
  -4  12  11         38.22         85.14        35.89 o
  -3  12  11         16.06         29.35        26.56 o
  -2  12  11          0.90         37.08        27.42 o
  -1  12  11          1.86         14.02        23.76 o
   0  12  11         86.98         60.98        19.44 o
   1  12  11        110.79         92.28        22.05 o
   2  12  11          0.18         34.19        20.64 o
   3  12  11          1.50         29.64        32.32 o
   4  12  11         58.78         23.71        46.00 o
   5  12  11        119.13         84.17        48.81 o
  -3  13  11         21.81         -9.81        31.97 o
  -2  13  11         16.28         25.96        39.25 o
  -1  13  11         66.31         98.36        67.77 o
   0  13  11         88.75         76.14        23.41 o
   1  13  11        334.81        277.65        42.85 o
   2  13  11          0.65        -30.42        51.53 o
   3  13  11         10.55         28.37        42.90 o
 -10   0  12         22.54        -57.01        57.01 o
  -8   0  12       1046.99       1084.71        97.38 o
  -6   0  12       1468.24       1575.85       100.44 o
  -4   0  12        165.83        110.08        22.91 o
  -2   0  12       8652.80       8948.30        73.36 o
   0   0  12         56.25         44.58         4.98 o
   2   0  12       1457.11       1402.06        36.95 o
   4   0  12       1284.89       1174.15        29.42 o
   6   0  12       1129.15       1170.95        36.96 o
   8   0  12       1113.36       1163.18        53.83 o
  10   0  12        139.36        110.60        33.60 o
 -10   1  12         58.84         79.96        31.26 o
  -9   1  12          8.64         -1.90        34.28 o
  -8   1  12         78.43         66.30        44.19 o
  -7   1  12        189.94        174.56        31.63 o
  -6   1  12        289.31        311.78        28.53 o
  -5   1  12        306.34        233.85        22.56 o
  -4   1  12       4443.83       4186.42        71.70 o
  -3   1  12        929.42       1040.00        29.71 o
  -2   1  12        130.77        145.63        10.03 o
  -1   1  12       1120.66       1236.97        15.41 o
   0   1  12      15758.63      15882.38        71.38 o
   1   1  12        232.87        231.37        13.13 o
   2   1  12       2582.99       2395.76        30.46 o
   3   1  12        600.42        620.12        13.59 o
   4   1  12       8190.96       8188.34        84.32 o
   5   1  12        197.61        191.11        16.33 o
   6   1  12       1820.27       1869.19        42.13 o
   7   1  12         81.72         61.05        12.88 o
   8   1  12       1747.22       1567.89        53.68 o
   9   1  12          5.96         17.78        18.81 o
  10   1  12        437.05        457.10        36.69 o
 -10   2  12         55.75         16.16        43.00 o
  -9   2  12         13.40         35.83        36.36 o
  -8   2  12        120.25         82.73        41.57 o
  -7   2  12        362.87        331.68        56.01 o
  -6   2  12        800.10        717.76        41.06 o
  -5   2  12        133.65        147.23        26.61 o
  -4   2  12        446.99        391.51        18.30 o
  -3   2  12         91.54         59.01         8.97 o
  -2   2  12       1069.53       1043.24        25.08 o
  -1   2  12       2055.20       1850.72        23.23 o
   0   2  12        485.09        585.30        12.83 o
   1   2  12       1375.93       1321.22        17.47 o
   2   2  12       5257.39       5308.55        49.68 o
   3   2  12         43.30         66.63         7.82 o
   4   2  12       1048.22       1017.53        28.68 o
   5   2  12         14.34         28.32        15.68 o
   6   2  12        464.49        460.19        27.86 o
   7   2  12        134.27        157.95        21.18 o
   8   2  12        269.16        295.64        27.78 o
   9   2  12         33.60         82.38        21.40 o
  10   2  12         59.07         82.20        26.89 o
 -10   3  12        170.66        144.46        59.14 o
  -9   3  12        181.37        197.68        54.35 o
  -8   3  12         23.78         76.27        45.09 o
  -7   3  12        155.54         78.90        37.25 o
  -6   3  12        858.94        881.10        48.23 o
  -5   3  12        395.25        326.61        49.23 o
  -4   3  12        251.82        180.97        37.79 o
  -3   3  12        630.90        669.01        80.28 o
  -2   3  12       4375.11       4408.70        47.17 o
  -1   3  12        750.86        878.21        22.38 o
   0   3  12       3652.07       3758.20        40.73 o
   1   3  12        138.45        127.33         6.19 o
   2   3  12       6567.12       6460.69        69.95 o
   3   3  12         77.19         86.05        13.51 o
   4   3  12       3915.98       3787.45        70.85 o
   5   3  12          1.85          7.64        16.74 o
   6   3  12       3161.94       3339.50        69.46 o
   7   3  12         83.02        104.70        19.43 o
   8   3  12       1827.02       1719.36        62.40 o
   9   3  12         35.67         20.91        21.76 o
  10   3  12        416.98        375.33        40.32 o
 -10   4  12        204.90        247.41        58.64 o
  -9   4  12        238.78        246.56        42.95 o
  -8   4  12          9.83         47.70        24.97 o
  -7   4  12          2.28         19.64        46.19 o
  -6   4  12         14.24         34.76        19.67 o
  -5   4  12       1096.20       1078.07        52.06 o
  -4   4  12       1853.41       1912.51        59.52 o
  -3   4  12        404.28        378.38        21.94 o
  -2   4  12        108.50         83.05         8.17 o
  -1   4  12        950.45        879.31        23.99 o
   0   4  12         17.17         26.45        10.50 o
   1   4  12         60.67         55.97         5.91 o
   2   4  12       1572.76       1484.24        27.36 o
   3   4  12        516.45        528.36        25.97 o
   4   4  12        267.85        302.75        26.55 o
   5   4  12         49.09         95.98        20.26 o
   6   4  12        623.60        629.89        38.78 o
   7   4  12          8.89         17.69        33.37 o
   8   4  12         51.59         77.68        24.76 o
   9   4  12          9.97         55.59        27.65 o
  -9   5  12         78.89         60.35        30.18 o
  -8   5  12          5.95        -21.04        70.32 o
  -7   5  12        138.58        135.44        29.04 o
  -6   5  12          0.41          2.02        19.13 o
  -5   5  12        146.53        110.32        28.43 o
  -4   5  12        589.02        611.33        35.87 o
  -3   5  12          0.08         -7.82        11.84 o
  -2   5  12       4428.50       4386.08        50.02 o
  -1   5  12       1496.01       1479.96        35.44 o
   0   5  12        521.62        483.51        14.91 o
   1   5  12         37.36         25.46         5.24 o
   2   5  12       6509.46       6503.59        57.14 o
   3   5  12          1.07         25.32        15.17 o
   4   5  12        789.67        817.56        51.79 o
   5   5  12       1427.97       1408.35        53.63 o
   6   5  12       1413.22       1395.98        57.80 o
   7   5  12         70.53         49.46        29.17 o
   8   5  12        524.90        566.05        43.45 o
   9   5  12        187.42        185.12        32.87 o
  -9   6  12          1.21         15.11        51.72 o
  -8   6  12         15.88         28.09        34.92 o
  -7   6  12          4.91        -15.54        28.50 o
  -6   6  12        461.55        479.91        40.62 o
  -5   6  12        881.08        853.05        58.74 o
  -4   6  12       1299.64       1464.51        49.88 o
  -3   6  12          6.66         21.45        13.70 o
  -2   6  12        632.00        610.29        24.22 o
  -1   6  12        524.59        550.43        19.12 o
   0   6  12       2079.26       1961.80        52.19 o
   1   6  12         32.08         17.11        10.27 o
   2   6  12        248.10        252.95        25.38 o
   3   6  12          4.75          5.83        18.56 o
   4   6  12       1794.79       1826.08        75.50 o
   5   6  12         87.65         68.84        58.60 o
   6   6  12        592.55        596.13        41.94 o
   7   6  12         52.59         83.91        26.31 o
   8   6  12        222.16        274.49        42.54 o
   9   6  12          3.66          5.17        26.98 o
  -8   7  12         12.81         32.56        43.33 o
  -7   7  12          0.06        -33.51        37.08 o
  -6   7  12         56.12         58.81        40.20 o
  -5   7  12         64.46         24.14        16.54 o
  -4   7  12        575.93        604.66        35.07 o
  -3   7  12        140.25        190.08        29.09 o
  -2   7  12        515.93        502.46        19.94 o
  -1   7  12        600.97        543.18        25.72 o
   0   7  12        385.46        374.12        29.24 o
   1   7  12        432.03        441.91        26.94 o
   2   7  12       1605.29       1573.52        56.31 o
   3   7  12          5.57         13.27        18.91 o
   4   7  12       1466.49       1458.62        72.76 o
   5   7  12       2176.25       2215.16        92.29 o
   6   7  12        349.18        348.83        44.25 o
   7   7  12         26.72         60.50        25.03 o
   8   7  12        524.12        612.07        48.47 o
  -8   8  12         53.93        -10.54        51.65 o
  -7   8  12        174.52        197.30        58.48 o
  -6   8  12        208.18        248.93        43.94 o
  -5   8  12         47.56         44.88        49.66 o
  -4   8  12         10.28          4.17        22.22 o
  -3   8  12          7.65         15.22        25.15 o
  -2   8  12         12.12        -12.35        28.68 o
  -1   8  12          1.12          8.05        18.00 o
   0   8  12       2037.72       1937.89        62.85 o
   1   8  12        204.28        213.58        21.59 o
   2   8  12         97.39        117.00        23.36 o
   3   8  12          0.14          5.03        19.53 o
   4   8  12        287.66        339.92        44.41 o
   5   8  12         42.47         40.86        24.88 o
   6   8  12          7.95         22.76        29.98 o
   7   8  12          8.63         18.37        26.86 o
   8   8  12        110.61        126.28        32.33 o
  -7   9  12          2.98        -46.05        80.69 o
  -6   9  12          5.62          9.80        30.19 o
  -5   9  12        220.39        228.12        40.17 o
  -4   9  12        131.05        139.09        30.97 o
  -3   9  12        126.29        119.41        43.25 o
  -2   9  12        147.77        131.64        25.60 o
  -1   9  12          7.40         29.41        27.43 o
   0   9  12        400.80        384.02        32.45 o
   1   9  12        414.24        430.58        28.77 o
   2   9  12        463.57        439.76        35.72 o
   3   9  12         12.18         55.34        22.19 o
   4   9  12        705.13        699.64        86.18 o
   5   9  12         65.94        120.55        31.92 o
   6   9  12        122.31         85.28        33.44 o
   7   9  12        110.89        117.75        35.88 o
   8   9  12        125.65        187.09        64.81 o
  -7  10  12         79.27         71.80        53.58 o
  -6  10  12        315.23        341.46        66.52 o
  -5  10  12         22.58         31.49        30.05 o
  -4  10  12        231.23        251.67        42.20 o
  -3  10  12        537.58        417.58        46.72 o
  -2  10  12         22.47         60.29        22.49 o
  -1  10  12         20.05        -11.66        18.60 o
   0  10  12        401.67        398.88        33.68 o
   1  10  12          0.57         -1.29        20.08 o
   2  10  12        178.99        165.28        21.25 o
   3  10  12         83.87         93.41        27.32 o
   4  10  12         31.42         53.98        29.07 o
   5  10  12         10.55         38.96        33.81 o
   6  10  12         58.37         76.66        41.66 o
   7  10  12          1.77          1.70        41.45 o
  -6  11  12         37.95        104.09        58.27 o
  -5  11  12          6.64         19.81        55.52 o
  -4  11  12         21.52        -23.28        30.40 o
  -3  11  12         97.35        149.60        83.77 o
  -2  11  12          3.11          0.45        20.09 o
  -1  11  12          6.64          2.77        20.96 o
   0  11  12         41.30          7.01        17.60 o
   1  11  12         30.11         77.43        22.59 o
   2  11  12        368.83        382.74        32.48 o
   3  11  12       1127.92       1123.25        98.06 o
   4  11  12         42.34         15.27        35.60 o
   5  11  12          8.84        -24.64        33.15 o
   6  11  12         60.60         67.98        58.92 o
   7  11  12        245.13        167.38        60.93 o
  -5  12  12         14.12         58.85        59.71 o
  -4  12  12        220.06        254.30        44.56 o
  -3  12  12         36.02         39.76        28.39 o
  -2  12  12        234.70        194.92        31.98 o
  -1  12  12         28.42         25.83        23.48 o
   0  12  12         97.98        126.79        24.94 o
   1  12  12          0.03         13.01        19.22 o
   2  12  12        568.35        544.31        44.93 o
   3  12  12         16.36         64.77        57.86 o
   4  12  12        184.05        214.76        64.06 o
   5  12  12          0.06          4.61        55.14 o
  -4  13  12          0.09         28.93        41.02 o
  -3  13  12         34.36         69.89        42.48 o
  -2  13  12        192.89        219.51        61.20 o
  -1  13  12         64.62         28.65        22.61 o
   0  13  12          1.14        -22.95        22.95 o
   1  13  12          1.32         26.75        24.08 o
   2  13  12         48.83         44.78        41.96 o
   3  13  12        333.55        350.17        76.84 o
  -9   0  13        142.94        139.53        55.07 o
  -7   0  13       2679.07       2674.28       138.91 o
  -5   0  13        214.31        212.58        29.65 o
  -3   0  13       6968.53       6935.18       104.31 o
  -1   0  13       9950.83      10339.05       111.17 o
   1   0  13      10724.39      10397.92       231.09 o
   3   0  13       5812.64       6111.24        84.67 o
   5   0  13       1148.33       1099.06        41.68 o
   7   0  13       2238.06       2345.20       110.75 o
   9   0  13        710.13        596.24        54.90 o
 -10   1  13         30.77         -2.11        51.07 o
  -9   1  13        266.55        155.98        73.97 o
  -8   1  13          8.84         -3.07        25.35 o
  -7   1  13        189.20        161.32        32.51 o
  -6   1  13        510.16        572.16        34.19 o
  -5   1  13        870.36        880.71        37.88 o
  -4   1  13        189.23        189.52        24.54 o
  -3   1  13       3308.62       3164.92        64.31 o
  -2   1  13        212.58        237.96        11.39 o
  -1   1  13       5464.57       5085.09        70.20 o
   0   1  13         12.59         21.75         4.40 o
   1   1  13       1995.92       1926.14        33.15 o
   2   1  13        335.95        385.21        14.13 o
   3   1  13       7928.65       7939.63        61.03 o
   4   1  13         43.39         53.04         7.63 o
   5   1  13        477.31        511.17        23.14 o
   6   1  13         28.67         42.52        13.18 o
   7   1  13       2793.87       2818.71        55.65 o
   8   1  13          0.11         48.01        19.34 o
   9   1  13        111.74        126.40        20.96 o
  10   1  13         25.27         26.25        22.28 o
 -10   2  13         73.44        145.15        63.70 o
  -9   2  13          2.38        -52.57        52.57 o
  -8   2  13        535.89        693.55        83.72 o
  -7   2  13        595.12        639.27        72.93 o
  -6   2  13       1194.93       1242.16        52.62 o
  -5   2  13         70.70         45.45        21.47 o
  -4   2  13        657.99        627.76        23.96 o
  -3   2  13       3131.21       3300.01       101.72 o
  -2   2  13        352.79        370.31        13.17 o
  -1   2  13       2426.08       2230.75        26.08 o
   0   2  13         79.62         80.50         6.66 o
   1   2  13       9801.54       9405.51        75.84 o
   2   2  13       1386.82       1303.41        19.98 o
   3   2  13       3525.86       3758.46        61.15 o
   4   2  13        753.70        794.10        26.43 o
   5   2  13       1976.12       1886.01        48.19 o
   6   2  13        757.34        758.66        34.23 o
   7   2  13       1250.03       1249.34        48.53 o
   8   2  13          1.99        -12.28        16.87 o
   9   2  13        299.12        312.57        35.35 o
  10   2  13         11.20         41.85        28.38 o
 -10   3  13          0.04        -55.15        56.93 o
  -9   3  13        136.76        105.99        50.40 o
  -8   3  13         70.56         40.79        34.93 o
  -7   3  13       1292.16       1180.96        98.58 o
  -6   3  13       1011.81        999.76        48.48 o
  -5   3  13        487.50        590.56        62.02 o
  -4   3  13        166.43        116.33        35.03 o
  -3   3  13       5426.33       5379.82        73.10 o
  -2   3  13         93.55         93.61         5.87 o
  -1   3  13       1374.07       1246.65        29.55 o
   0   3  13          3.12          4.18         6.66 o
   1   3  13       6394.20       6177.73        49.16 o
   2   3  13          0.10         -7.74        10.81 o
   3   3  13       3016.02       2971.39        52.24 o
   4   3  13         89.23        115.37        19.47 o
   5   3  13       3137.86       3112.59        71.16 o
   6   3  13        295.43        239.03        26.41 o
   7   3  13       1358.66       1368.38        49.46 o
   8   3  13         99.00        111.58        22.52 o
   9   3  13        350.52        336.05        39.64 o
  10   3  13          1.02         12.69        27.91 o
  -9   4  13         21.08        -13.75        25.27 o
  -8   4  13       1005.22       1026.98        66.01 o
  -7   4  13         65.15        101.49        26.88 o
  -6   4  13          5.18          6.57        16.64 o
  -5   4  13       1090.09       1011.43        49.22 o
  -4   4  13         41.42         36.85        15.93 o
  -3   4  13       3674.06       3681.59        85.31 o
  -2   4  13       1685.67       1646.09        25.50 o
  -1   4  13       1646.19       1600.55        27.36 o
   0   4  13        102.17         88.60        12.46 o
   1   4  13       3131.20       3068.21        30.10 o
   2   4  13       4295.60       4105.10        45.12 o
   3   4  13       2966.61       2971.60        56.40 o
   4   4  13         30.11         21.47        15.21 o
   5   4  13        993.63       1098.78        46.26 o
   6   4  13        357.50        347.08        30.23 o
   7   4  13        995.74        977.29        49.70 o
   8   4  13         28.27         10.06        36.51 o
   9   4  13        296.25        312.71        46.23 o
  -9   5  13          4.38         -6.92        41.07 o
  -8   5  13          0.08          8.50        21.74 o
  -7   5  13        202.87        132.78        81.26 o
  -6   5  13          0.28         39.62        20.67 o
  -5   5  13         91.61        133.75        21.51 o
  -4   5  13        130.08        141.25        20.52 o
  -3   5  13       2089.84       2056.02        89.17 o
  -2   5  13       1198.92       1198.08        23.74 o
  -1   5  13        507.94        492.37        22.74 o
   0   5  13        553.72        533.39        30.60 o
   1   5  13       8163.49       8092.62        64.89 o
   2   5  13       1230.17       1191.43        25.52 o
   3   5  13        408.15        427.75        26.28 o
   4   5  13        170.02        200.22        24.64 o
   5   5  13       1512.86       1602.09        57.07 o
   6   5  13        189.52        148.85        24.79 o
   7   5  13        203.21        246.29        29.92 o
   8   5  13         51.22         82.84        26.71 o
   9   5  13        353.49        396.72        51.28 o
  -9   6  13          2.60        -47.91        47.91 o
  -8   6  13          5.15         49.15        41.47 o
  -7   6  13        123.34         88.06        41.86 o
  -6   6  13         44.29         51.30        20.75 o
  -5   6  13       1009.28       1075.58        84.22 o
  -4   6  13         55.70         47.40        19.44 o
  -3   6  13        960.17       1010.51        37.05 o
  -2   6  13        294.18        283.67        13.11 o
  -1   6  13       2162.87       2150.34        46.03 o
   0   6  13        369.52        411.78        23.73 o
   1   6  13       2239.34       2189.05        43.72 o
   2   6  13        465.89        487.57        27.29 o
   3   6  13       1865.14       1802.56        66.20 o
   4   6  13         74.06         69.35        21.61 o
   5   6  13       1509.97       1659.51        61.56 o
   6   6  13         44.82         24.70        22.59 o
   7   6  13        244.90        214.89        31.99 o
   8   6  13        202.43        213.12        43.18 o
  -8   7  13        211.63        266.43        63.58 o
  -7   7  13        114.29         67.35        41.86 o
  -6   7  13          2.05         20.64        31.43 o
  -5   7  13       1288.65       1421.52        78.00 o
  -4   7  13        571.90        548.84        50.76 o
  -3   7  13        356.80        321.98        50.19 o
  -2   7  13         81.47        128.51        23.75 o
  -1   7  13        158.90        159.83        18.26 o
   0   7  13        321.89        306.66        28.18 o
   1   7  13       1437.70       1525.20        63.30 o
   2   7  13        434.84        369.27        35.30 o
   3   7  13        996.89        996.19        48.13 o
   4   7  13         10.36         19.50        29.26 o
   5   7  13        493.93        502.12        47.18 o
   6   7  13        191.32        194.96        30.14 o
   7   7  13        139.21        112.34        29.06 o
   8   7  13         48.19         15.15        32.16 o
  -8   8  13          2.14        -17.07        54.12 o
  -7   8  13          1.94        115.58        51.35 o
  -6   8  13        103.16        120.93        34.38 o
  -5   8  13        456.90        508.79        52.35 o
  -4   8  13        283.45        258.47        37.55 o
  -3   8  13          1.83          3.01        26.19 o
  -2   8  13        285.52        245.24        28.41 o
  -1   8  13       1143.04       1060.21        44.30 o
   0   8  13        592.46        605.13        37.40 o
   1   8  13        251.65        239.36        22.33 o
   2   8  13        246.32        201.79        24.22 o
   3   8  13        565.59        533.67        51.78 o
   4   8  13        950.05        963.24        69.61 o
   5   8  13        428.61        457.88        85.69 o
   6   8  13         63.99         61.12        65.09 o
   7   8  13        136.06        120.75        27.05 o
  -7   9  13         53.35         17.90        31.14 o
  -6   9  13         21.75         68.68        59.49 o
  -5   9  13        860.88        890.22        66.18 o
  -4   9  13          9.41         17.16        25.27 o
  -3   9  13        240.33        245.03        38.99 o
  -2   9  13         54.05         89.08        23.58 o
  -1   9  13       1385.29       1390.19        58.28 o
   0   9  13        167.65        177.97        26.98 o
   1   9  13        190.23        214.22        23.17 o
   2   9  13         41.80         60.97        27.86 o
   3   9  13       1988.24       1975.86        73.54 o
   4   9  13         45.65         25.49        27.79 o
   5   9  13        246.95        319.18        45.81 o
   6   9  13        186.75        209.68        41.45 o
   7   9  13         79.28        137.11        39.39 o
  -7  10  13          5.91         12.34        49.63 o
  -6  10  13          1.16        -23.76        54.18 o
  -5  10  13        240.20        373.27        62.82 o
  -4  10  13        100.86         97.09        32.19 o
  -3  10  13         44.05         24.24        28.73 o
  -2  10  13        534.08        550.03        41.96 o
  -1  10  13        449.96        464.95        37.81 o
   0  10  13        329.68        326.21        30.99 o
   1  10  13         28.25         16.24        17.27 o
   2  10  13        104.10        136.14        21.57 o
   3  10  13        508.04        505.11        43.29 o
   4  10  13        660.79        650.68        59.65 o
   5  10  13          7.92         66.49        41.06 o
   6  10  13         46.13        -17.52        34.16 o
  -6  11  13         52.52         27.48        48.91 o
  -5  11  13        236.64        186.36        41.49 o
  -4  11  13         45.29         46.05        29.32 o
  -3  11  13         47.62         19.43        26.83 o
  -2  11  13         73.58        101.94        25.95 o
  -1  11  13        457.86        438.13        38.73 o
   0  11  13        149.93        148.36        23.80 o
   1  11  13         96.80         77.61        19.41 o
   2  11  13          0.55          4.55        25.46 o
   3  11  13         37.42         50.05        31.63 o
   4  11  13          1.25        -33.96        33.96 o
   5  11  13         16.60         53.49        53.68 o
   6  11  13        105.53         98.63        53.02 o
  -5  12  13          0.61         18.82        55.05 o
  -4  12  13         13.28        130.63        59.30 o
  -3  12  13         25.54         25.38        25.63 o
  -2  12  13        121.36        148.46        37.62 o
  -1  12  13         17.75         38.25        25.11 o
   0  12  13         89.66         57.29        19.18 o
   1  12  13         89.07         65.63        21.15 o
   2  12  13          0.63         -2.99        19.39 o
   3  12  13         51.70        115.80        35.47 o
   4  12  13        146.69        157.02        54.69 o
   5  12  13         42.39         26.58        50.49 o
  -4  13  13          1.87         -0.17        44.22 o
  -3  13  13         16.19        -11.01        39.13 o
  -2  13  13         21.63          8.99        34.44 o
  -1  13  13         55.59         29.51        32.15 o
   0  13  13         29.55          9.50        21.45 o
   1  13  13        192.05        182.94        36.30 o
   2  13  13          7.20         42.10        25.06 o
   3  13  13          4.01        -35.08        48.81 o
 -10   0  14        123.29        232.78        74.90 o
  -8   0  14        906.06        840.86        87.92 o
  -6   0  14       2003.79       1880.22       109.62 o
  -4   0  14       1556.40       1528.49        55.53 o
  -2   0  14      13358.31      12555.11        94.17 o
   0   0  14       8951.32       8744.03       164.24 o
   2   0  14       6036.37       5421.33        75.78 o
   4   0  14       2079.05       2046.93        40.47 o
   6   0  14       2170.87       2213.04        61.28 o
   8   0  14        878.86        784.36        58.03 o
  10   0  14        166.22        271.01        49.45 o
 -10   1  14         78.21        155.86        62.60 o
  -9   1  14          9.37         56.47        33.97 o
  -8   1  14        378.96        335.31        44.74 o
  -7   1  14        394.95        324.66        39.47 o
  -6   1  14        578.30        639.25        35.78 o
  -5   1  14        143.95        100.73        23.44 o
  -4   1  14        657.02        629.87        31.41 o
  -3   1  14       1250.79       1229.17        28.43 o
  -2   1  14       4998.60       4571.76        48.88 o
  -1   1  14        191.90        199.12         7.99 o
   0   1  14       1380.52       1382.04        17.30 o
   1   1  14        985.77       1015.38        21.92 o
   2   1  14       5910.79       5899.50        60.28 o
   3   1  14        708.50        719.50        15.71 o
   4   1  14         92.52         71.27        10.23 o
   5   1  14         19.38         20.77        11.87 o
   6   1  14        801.90        760.36        26.46 o
   7   1  14         18.35         18.39        12.82 o
   8   1  14        515.49        617.67        32.85 o
   9   1  14          4.09        -20.46        20.46 o
  10   1  14          5.91        -17.42        22.69 o
 -10   2  14        201.34        225.99        68.20 o
  -9   2  14          2.37         58.43        44.29 o
  -8   2  14         45.95        109.30        51.51 o
  -7   2  14         13.49        103.34        46.06 o
  -6   2  14       2480.25       2408.80        73.47 o
  -5   2  14       1743.66       1898.26        64.12 o
  -4   2  14       2292.64       2316.68        45.82 o
  -3   2  14        784.19        812.52        22.81 o
  -2   2  14       6150.99       5809.43        66.97 o
  -1   2  14       1036.92        959.90        19.47 o
   0   2  14       5724.55       5524.44        41.21 o
   1   2  14         67.92         50.42         5.58 o
   2   2  14       3857.80       3752.88        32.59 o
   3   2  14          2.09          3.26         7.11 o
   4   2  14       4081.54       4145.61        65.79 o
   5   2  14        767.73        725.05        28.43 o
   6   2  14       1742.62       1766.85        50.49 o
   7   2  14          0.80         11.41        16.50 o
   8   2  14        476.53        485.18        34.52 o
   9   2  14          0.87         14.35        31.07 o
  10   2  14         99.48         21.07        44.71 o
  -9   3  14         80.86        153.11        54.78 o
  -8   3  14       1014.70        974.85        99.58 o
  -7   3  14        526.00        436.60        67.53 o
  -6   3  14       1221.77       1180.69        64.50 o
  -5   3  14        259.34        207.64        45.28 o
  -4   3  14       2115.90       2046.49       100.70 o
  -3   3  14        716.34        730.08        27.40 o
  -2   3  14       4886.51       4895.14        63.61 o
  -1   3  14        332.40        368.15        26.40 o
   0   3  14       2438.51       2335.13        44.57 o
   1   3  14       3131.91       3090.93        62.01 o
   2   3  14       2612.72       2593.38        50.03 o
   3   3  14         22.91         22.06        12.79 o
   4   3  14        129.02        123.98        18.29 o
   5   3  14          1.92        -11.15        16.29 o
   6   3  14        808.98        845.61        41.90 o
   7   3  14          0.76          6.96        21.25 o
   8   3  14        435.65        437.64        38.98 o
   9   3  14         14.62         26.76        25.27 o
  -9   4  14        111.79        113.37        54.56 o
  -8   4  14         13.03         41.58        84.28 o
  -7   4  14        179.96        219.67        46.54 o
  -6   4  14       1147.62       1130.82        57.26 o
  -5   4  14         27.13         -6.03        16.13 o
  -4   4  14       3035.51       2988.20        70.61 o
  -3   4  14          5.47         -0.31        11.73 o
  -2   4  14       1932.26       1860.63        50.73 o
  -1   4  14       1934.42       1956.94        31.33 o
   0   4  14       5836.57       5543.83        67.35 o
   1   4  14         85.17         88.64         5.09 o
   2   4  14       3519.78       3480.89        68.15 o
   3   4  14        278.80        259.45        24.89 o
   4   4  14       1780.44       1820.31        54.17 o
   5   4  14        165.26        182.02        22.08 o
   6   4  14        543.54        557.59        36.94 o
   7   4  14         23.33         20.62        23.45 o
   8   4  14        745.09        706.99        58.75 o
   9   4  14         30.09         21.43        30.92 o
  -9   5  14         94.66         61.38        40.36 o
  -8   5  14        171.06        208.63        57.61 o
  -7   5  14        111.12         22.83        36.55 o
  -6   5  14        193.28        190.62        28.15 o
  -5   5  14        146.60        157.65        23.82 o
  -4   5  14        322.14        341.26        24.59 o
  -3   5  14        428.09        422.43        23.00 o
  -2   5  14        113.90        115.17        10.10 o
  -1   5  14        680.81        672.63        26.24 o
   0   5  14       3603.25       3586.51        57.85 o
   1   5  14         80.61         88.27         8.45 o
   2   5  14       1141.56       1095.06        36.33 o
   3   5  14        285.74        250.72        21.36 o
   4   5  14       1017.82        979.21        43.28 o
   5   5  14         26.77         48.32        19.45 o
   6   5  14        463.01        432.50        40.68 o
   7   5  14         95.13        106.81        23.62 o
   8   5  14         26.78         76.60        33.30 o
   9   5  14          2.96         22.91        33.32 o
  -8   6  14        667.21        706.61        91.27 o
  -7   6  14          0.13         73.70        36.12 o
  -6   6  14        265.13        287.78        56.22 o
  -5   6  14         17.82         47.41        27.78 o
  -4   6  14       3682.09       3568.78       109.55 o
  -3   6  14        192.61        239.14        34.23 o
  -2   6  14        870.30        855.14        26.50 o
  -1   6  14        502.22        469.18        24.04 o
   0   6  14       2961.23       2954.20        64.06 o
   1   6  14         37.88         23.87        11.66 o
   2   6  14       3166.84       2863.51        67.20 o
   3   6  14        592.62        562.66        30.73 o
   4   6  14       1414.12       1418.84        54.18 o
   5   6  14        332.84        335.00        31.66 o
   6   6  14        454.05        449.49        36.79 o
   7   6  14        677.49        626.65        44.97 o
   8   6  14        289.89        335.97        48.53 o
  -8   7  14         25.28         13.44        42.48 o
  -7   7  14         63.99        112.94        46.36 o
  -6   7  14        502.48        519.73       111.76 o
  -5   7  14        135.98        136.73        32.50 o
  -4   7  14        926.43        844.53        57.74 o
  -3   7  14        408.11        358.34        40.05 o
  -2   7  14        382.51        386.29        33.21 o
  -1   7  14        819.22        840.38        32.27 o
   0   7  14        308.66        288.93        21.24 o
   1   7  14        107.18         80.49        13.57 o
   2   7  14        309.06        331.76        33.33 o
   3   7  14        802.47        800.95        37.04 o
   4   7  14        291.21        305.17        30.75 o
   5   7  14         54.33         55.23        22.81 o
   6   7  14        120.59        148.03        26.93 o
   7   7  14         42.63         -7.26        26.29 o
   8   7  14         89.19         24.83        30.50 o
  -7   8  14          3.23         42.08        87.32 o
  -6   8  14        112.07        104.46        31.34 o
  -5   8  14          0.42        -17.68        24.34 o
  -4   8  14       1360.62       1323.34        74.27 o
  -3   8  14        305.35        329.98        40.99 o
  -2   8  14        279.19        324.03        32.91 o
  -1   8  14        168.03        190.91        25.56 o
   0   8  14        948.59        991.21        37.48 o
   1   8  14        358.23        366.10        28.61 o
   2   8  14       1920.62       1792.26        63.85 o
   3   8  14         45.46         69.40        21.22 o
   4   8  14          2.43         34.31        26.22 o
   5   8  14        165.01        157.31        34.01 o
   6   8  14        515.16        538.30        44.80 o
   7   8  14         56.79         77.61        32.46 o
  -7   9  14         62.17         32.77        37.60 o
  -6   9  14         68.20         88.74        35.78 o
  -5   9  14        151.00        120.85        53.76 o
  -4   9  14        226.09        190.98        41.20 o
  -3   9  14        129.26        155.26        34.04 o
  -2   9  14        197.09        196.43        27.37 o
  -1   9  14         70.75         67.47        20.20 o
   0   9  14        557.89        566.48        39.66 o
   1   9  14        216.37        191.97        21.55 o
   2   9  14         39.29         45.20        17.49 o
   3   9  14         49.88         74.31        31.07 o
   4   9  14        852.59        893.18        65.08 o
   5   9  14         10.35        -10.93        32.58 o
   6   9  14         78.64         40.54        33.35 o
   7   9  14          2.74         17.44        44.67 o
  -6  10  14        254.69        208.58        44.81 o
  -5  10  14          3.20         -3.94        28.39 o
  -4  10  14        250.05        220.84        41.32 o
  -3  10  14         15.05         51.04        26.86 o
  -2  10  14        223.69        257.29        32.30 o
  -1  10  14         65.88         22.76        28.39 o
   0  10  14         96.28         91.78        22.40 o
   1  10  14        289.25        334.50        28.96 o
   2  10  14        910.03        978.90        48.81 o
   3  10  14        238.51        189.00        29.22 o
   4  10  14         32.62         83.77        31.46 o
   5  10  14        119.49        106.72        31.11 o
   6  10  14        185.99         98.95        43.58 o
  -5  11  14        167.51        210.05        42.93 o
  -4  11  14         25.92          4.17        56.80 o
  -3  11  14        442.39        445.29        52.37 o
  -2  11  14          1.96         10.05        23.65 o
  -1  11  14          0.78        -21.97        21.97 o
   0  11  14         92.36         80.39        21.30 o
   1  11  14        349.71        384.24        32.41 o
   2  11  14         16.94         30.02        18.72 o
   3  11  14         66.15         59.22        24.98 o
   4  11  14        208.08        274.71        45.92 o
   5  11  14         20.64         -2.95        39.15 o
  -4  12  14        168.67        160.28        53.10 o
  -3  12  14         83.50         63.17        30.97 o
  -2  12  14        302.01        302.34        37.84 o
  -1  12  14         15.86         34.47        29.99 o
   0  12  14         72.57         72.76        21.48 o
   1  12  14        129.46        169.93        29.90 o
   2  12  14        170.08        118.87        22.56 o
   3  12  14        143.56        113.28        36.18 o
   4  12  14        228.75        164.52        60.06 o
  -3  13  14        222.28        261.80        63.12 o
  -2  13  14          2.46        -49.28        49.28 o
  -1  13  14         55.14         49.99        49.70 o
   0  13  14          9.09         50.85        38.59 o
   1  13  14          8.22         -9.44        22.14 o
   2  13  14         36.92         44.70        31.26 o
   3  13  14         77.96         92.68        51.09 o
  -9   0  15         97.74         38.22        36.04 o
  -7   0  15       3449.26       3499.42       158.91 o
  -5   0  15        603.15        605.50        42.41 o
  -3   0  15       1298.23       1366.59        47.93 o
  -1   0  15       3526.81       3616.16        59.65 o
   1   0  15        139.03        140.34        33.13 o
   3   0  15       1950.37       1915.06        33.04 o
   5   0  15         27.72         64.27        17.07 o
   7   0  15        582.57        501.23        47.46 o
   9   0  15         12.29        -21.60        58.29 o
 -10   1  15         29.68         11.10        43.40 o
  -9   1  15        620.79        644.95        60.89 o
  -8   1  15          0.00         -0.33        24.96 o
  -7   1  15       1074.38       1028.24        64.37 o
  -6   1  15        577.40        512.91        33.64 o
  -5   1  15       4397.46       4480.24        83.36 o
  -4   1  15        138.94        138.23        22.23 o
  -3   1  15       3740.10       3519.04        83.23 o
  -2   1  15        403.64        381.81        20.05 o
  -1   1  15       5114.66       4981.00        46.79 o
   0   1  15        327.77        324.16         8.77 o
   1   1  15      11924.47      11071.35        72.38 o
   2   1  15        616.09        598.62        21.12 o
   3   1  15        786.36        757.07        18.64 o
   4   1  15         95.09         75.11        11.00 o
   5   1  15       2056.90       2221.62        41.15 o
   6   1  15          3.46         -7.19        13.67 o
   7   1  15        425.28        436.16        26.95 o
   8   1  15         70.03         68.46        20.52 o
   9   1  15         74.34         90.23        22.07 o
  10   1  15          1.48         -8.86        25.90 o
  -9   2  15         63.67         73.31        38.74 o
  -8   2  15          0.21         79.49        42.15 o
  -7   2  15        569.38        637.17        77.94 o
  -6   2  15         99.81        109.62        26.01 o
  -5   2  15        353.92        357.63        35.74 o
  -4   2  15          2.13         24.51        25.75 o
  -3   2  15         87.30        103.14        11.48 o
  -2   2  15        115.19        115.96         8.59 o
  -1   2  15       6635.92       6766.56        58.26 o
   0   2  15        135.20        117.00         8.09 o
   1   2  15        994.79       1008.04        12.99 o
   2   2  15        488.24        502.27        18.07 o
   3   2  15        933.69        871.55        19.42 o
   4   2  15        459.60        488.06        20.86 o
   5   2  15          3.76          5.13        17.42 o
   6   2  15        601.21        650.89        32.32 o
   7   2  15        509.55        484.89        31.38 o
   8   2  15         71.07         41.39        23.13 o
   9   2  15         30.78         35.55        20.68 o
  10   2  15         15.71         -3.15        24.62 o
  -9   3  15        843.76        789.88        93.62 o
  -8   3  15        134.15         -7.20        45.01 o
  -7   3  15       1073.63       1107.34        96.66 o
  -6   3  15         41.56         89.62        29.93 o
  -5   3  15       3952.87       3849.62       146.48 o
  -4   3  15        119.34         94.06        34.43 o
  -3   3  15       2745.74       2792.57        40.00 o
  -2   3  15        126.86        130.23        14.36 o
  -1   3  15       6544.65       6466.94        80.28 o
   0   3  15        620.02        607.47        19.58 o
   1   3  15       2962.35       2889.93        37.77 o
   2   3  15          6.79         18.37         7.37 o
   3   3  15       3196.88       3185.33        54.79 o
   4   3  15       1069.40       1074.29        39.73 o
   5   3  15        458.90        489.74        30.34 o
   6   3  15          6.14         -1.90        17.22 o
   7   3  15        901.03        818.03        60.07 o
   8   3  15         45.18         38.60        26.38 o
   9   3  15        114.60         81.30        32.77 o
  -9   4  15        241.43        282.94        63.17 o
  -8   4  15        123.09         91.73        46.69 o
  -7   4  15         42.31         74.83        29.27 o
  -6   4  15        415.82        443.56        38.77 o
  -5   4  15       1046.05       1113.76        79.48 o
  -4   4  15          5.42         21.36        12.67 o
  -3   4  15        820.29        827.43        24.59 o
  -2   4  15          2.57         15.16        11.17 o
  -1   4  15        463.57        443.07        16.60 o
   0   4  15        116.90        138.85        14.54 o
   1   4  15        576.63        596.64        17.86 o
   2   4  15          1.59          5.37         8.92 o
   3   4  15         27.77         30.87        12.76 o
   4   4  15         64.68         64.82        26.12 o
   5   4  15        594.91        652.60        37.08 o
   6   4  15        342.49        366.97        31.38 o
   7   4  15         75.93         46.13        27.25 o
   8   4  15         75.89        115.56        48.91 o
   9   4  15         74.38         76.39        35.84 o
  -9   5  15        246.03        181.18        65.76 o
  -8   5  15         16.60         46.63        44.77 o
  -7   5  15        962.72       1076.87       100.29 o
  -6   5  15        144.11         79.45        37.08 o
  -5   5  15       2155.62       2067.46       115.83 o
  -4   5  15         80.27         86.25        42.07 o
  -3   5  15       1074.02       1148.80        58.27 o
  -2   5  15        497.19        473.48        20.77 o
  -1   5  15       5801.78       5732.90        72.11 o
   0   5  15       1642.84       1709.75        41.75 o
   1   5  15       1616.13       1667.87        36.25 o
   2   5  15        164.83        160.37        18.50 o
   3   5  15       2184.11       2177.28        52.93 o
   4   5  15        555.32        524.44        32.74 o
   5   5  15        275.92        246.34        25.86 o
   6   5  15         65.90         77.04        27.54 o
   7   5  15        253.12        277.16        39.05 o
   8   5  15         25.03         80.42        33.95 o
   9   5  15          8.09         47.24        49.47 o
  -8   6  15          3.93        126.18        57.74 o
  -7   6  15        130.06        149.70        43.84 o
  -6   6  15        445.67        446.78        63.65 o
  -5   6  15        172.70        164.82        63.98 o
  -4   6  15         10.43         20.40        22.06 o
  -3   6  15       1428.22       1353.06        66.10 o
  -2   6  15        603.29        659.64        39.70 o
  -1   6  15          2.58         10.58        14.99 o
   0   6  15        213.64        238.73        19.91 o
   1   6  15       2045.70       2011.96        51.44 o
   2   6  15        426.38        426.35        26.15 o
   3   6  15         54.45         61.64        15.80 o
   4   6  15         77.61         61.64        19.56 o
   5   6  15        348.69        309.09        30.84 o
   6   6  15        132.50         97.96        23.27 o
   7   6  15        194.70        143.07        32.14 o
   8   6  15          7.17         -0.66        32.30 o
  -8   7  15          1.10          5.00        49.66 o
  -7   7  15        521.45        574.38        78.58 o
  -6   7  15          8.13         16.72        87.41 o
  -5   7  15        925.82        915.55        65.42 o
  -4   7  15        525.08        519.24        47.86 o
  -3   7  15       1961.75       2013.89        84.75 o
  -2   7  15        432.19        416.94        34.38 o
  -1   7  15        179.84        190.44        18.33 o
   0   7  15        116.82        130.68        20.78 o
   1   7  15       2024.37       2008.94        45.08 o
   2   7  15        342.52        359.12        22.13 o
   3   7  15       1123.18       1131.41        47.37 o
   4   7  15        266.19        230.75        27.50 o
   5   7  15        170.27        185.18        36.42 o
   6   7  15        118.64        154.22        29.16 o
   7   7  15         90.40        128.53        37.19 o
   8   7  15         13.51         28.26        34.06 o
  -7   8  15         81.79         98.76        95.18 o
  -6   8  15        356.72        435.60        55.70 o
  -5   8  15         19.52         -2.88        61.09 o
  -4   8  15         48.10         67.40        45.40 o
  -3   8  15        741.97        723.78        56.76 o
  -2   8  15        218.83        223.32        29.79 o
  -1   8  15          8.27         -3.22        24.03 o
   0   8  15        140.32        120.63        16.13 o
   1   8  15        590.54        609.93        27.91 o
   2   8  15        437.83        420.25        25.05 o
   3   8  15        223.71        239.37        26.12 o
   4   8  15        489.65        502.90        38.75 o
   5   8  15         33.88         64.00        30.85 o
   6   8  15         12.24         19.94        38.64 o
   7   8  15         79.45         65.10        84.40 o
  -7   9  15        313.72        369.48        71.28 o
  -6   9  15         87.24         71.39        84.51 o
  -5   9  15        356.22        358.25        48.28 o
  -4   9  15        277.66        295.50        42.03 o
  -3   9  15       1595.29       1673.97        85.44 o
  -2   9  15        561.38        563.66        42.34 o
  -1   9  15         95.62        104.16        25.02 o
   0   9  15        252.51        271.64        30.30 o
   1   9  15        794.63        834.47        33.73 o
   2   9  15        479.44        508.18        38.74 o
   3   9  15        435.47        452.42        38.01 o
   4   9  15        196.27        176.81        37.80 o
   5   9  15        105.77        141.75        28.89 o
   6   9  15        116.59        122.07        36.65 o
  -6  10  15          0.18         21.76        32.48 o
  -5  10  15        108.49        106.13        33.97 o
  -4  10  15        378.89        420.36        52.48 o
  -3  10  15         47.15         82.28        27.25 o
  -2  10  15         38.47         24.38        18.42 o
  -1  10  15          3.97        -10.25        21.62 o
   0  10  15          5.36         -6.30        17.30 o
   1  10  15        178.26        188.52        23.61 o
   2  10  15          7.33          6.06        18.40 o
   3  10  15         52.43         40.87        22.40 o
   4  10  15         64.05         11.89        39.13 o
   5  10  15         40.21          3.01        28.77 o
   6  10  15          0.10         64.77        49.99 o
  -5  11  15        110.67        195.78        70.74 o
  -4  11  15         98.34        131.59        40.34 o
  -3  11  15        141.15        148.98        45.43 o
  -2  11  15        186.27        231.84        31.95 o
  -1  11  15         84.30         37.60        23.32 o
   0  11  15        161.95        153.95        22.59 o
   1  11  15        206.37        209.56        27.26 o
   2  11  15         69.43         68.19        20.60 o
   3  11  15         43.19         57.78        22.24 o
   4  11  15         13.30         35.29        32.67 o
  -4  12  15        163.32        179.77        57.68 o
  -3  12  15          0.30         17.10        45.92 o
  -2  12  15          5.83         -8.09        25.34 o
  -1  12  15        123.14        104.44        26.58 o
   0  12  15         45.48         40.56        20.48 o
   1  12  15         34.01         29.07        20.00 o
   2  12  15         55.90         38.52        24.48 o
   3  12  15         94.43        106.82        54.14 o
   4  12  15          2.60        -13.33        41.18 o
  -2  13  15         71.74         86.59        44.00 o
  -1  13  15         84.51        159.60        37.39 o
   0  13  15         71.10         87.19        28.94 o
   1  13  15         30.88         65.27        31.73 o
   2  13  15        132.13        137.27        39.57 o
   3  13  15          0.52         36.76        41.13 o
  -8   0  16       2808.36       3219.17       167.38 o
  -6   0  16        440.13        388.23        56.71 o
  -4   0  16       9688.65       9764.26       378.33 o
  -2   0  16         92.39         86.48        14.41 o
   0   0  16      15684.07      15230.85        96.46 o
   2   0  16       1843.99       1802.29        41.39 o
   4   0  16        648.75        622.29        36.87 o
   6   0  16        853.66        802.66        40.50 o
   8   0  16         10.22         -1.51        27.29 o
  10   0  16          1.78         31.21        44.46 o
  -9   1  16          8.93        -15.56        38.70 o
  -8   1  16        149.36        231.41        37.67 o
  -7   1  16          6.20          4.21        31.41 o
  -6   1  16        390.58        350.77        30.25 o
  -5   1  16        266.40        253.72        25.60 o
  -4   1  16          4.25         15.26        16.07 o
  -3   1  16        458.05        456.39        21.85 o
  -2   1  16        649.47        725.18        21.69 o
  -1   1  16         20.79         12.90         4.78 o
   0   1  16        551.53        497.17        12.40 o
   1   1  16        130.91        140.31        11.35 o
   2   1  16        982.01        987.88        27.07 o
   3   1  16        156.60        150.52        15.40 o
   4   1  16          8.74         14.62        12.52 o
   5   1  16        228.95        229.01        15.86 o
   6   1  16        365.39        358.92        23.02 o
   7   1  16         12.78          1.29        16.39 o
   8   1  16        246.66        226.12        26.13 o
   9   1  16         22.89          1.32        21.26 o
  10   1  16          2.18        -10.06        27.68 o
  -9   2  16         43.58         13.99        38.77 o
  -8   2  16       1703.67       1659.90       121.52 o
  -7   2  16        116.35        162.79        47.79 o
  -6   2  16       2932.11       2950.25        85.50 o
  -5   2  16         28.48         30.68        21.38 o
  -4   2  16       4401.38       4337.02        96.33 o
  -3   2  16        397.52        419.54        17.99 o
  -2   2  16       1641.03       1621.15        27.86 o
  -1   2  16         18.07         10.36         6.95 o
   0   2  16      12164.87      12024.67        66.72 o
   1   2  16         11.81          7.66         2.80 o
   2   2  16       1263.49       1193.71        16.93 o
   3   2  16         20.36         15.64        12.48 o
   4   2  16         15.91         13.93         9.84 o
   5   2  16         14.72         38.11        10.77 o
   6   2  16        418.84        401.94        28.41 o
   7   2  16         12.54         14.14        16.47 o
   8   2  16         48.92         51.70        26.28 o
   9   2  16        182.20        205.88        34.28 o
  10   2  16          1.46        117.39        55.63 o
  -9   3  16          4.88         -3.41        44.13 o
  -8   3  16        560.25        540.45        76.74 o
  -7   3  16         10.45         51.98        40.24 o
  -6   3  16        132.24        154.77        30.66 o
  -5   3  16        335.83        371.74        51.39 o
  -4   3  16        184.81        211.00        32.72 o
  -3   3  16       1043.84       1016.91        27.57 o
  -2   3  16        230.55        237.89        17.92 o
  -1   3  16        256.36        255.05        16.26 o
   0   3  16       1931.75       1956.57        29.75 o
   1   3  16        258.11        296.75        13.75 o
   2   3  16          6.76         21.05        11.15 o
   3   3  16         55.27         59.35        11.35 o
   4   3  16        318.57        335.65        24.06 o
   5   3  16        127.60        136.62        19.60 o
   6   3  16         31.65         11.83        38.82 o
   7   3  16          0.01        -12.66        61.90 o
   8   3  16        190.34        201.21        40.60 o
   9   3  16          0.43        -10.05        31.05 o
  10   3  16         16.06        -68.16        68.16 o
  -9   4  16        273.15        175.77        49.32 o
  -8   4  16        336.14        312.48        63.37 o
  -7   4  16        234.96        222.35        46.41 o
  -6   4  16       2494.56       2625.71       135.53 o
  -5   4  16        379.51        323.02        52.22 o
  -4   4  16       2097.05       2102.42       112.92 o
  -3   4  16        226.26        241.91        22.28 o
  -2   4  16       3679.26       3488.07        57.51 o
  -1   4  16        138.26        159.11        12.39 o
   0   4  16       1913.90       1906.09        41.39 o
   1   4  16       1128.22       1120.31        27.62 o
   2   4  16       2926.61       2977.78        49.24 o
   3   4  16         41.31         47.15        13.80 o
   4   4  16        642.37        609.11        32.85 o
   5   4  16         40.00         55.36        21.29 o
   6   4  16         94.20         58.12        25.39 o
   7   4  16         73.00         38.64        27.47 o
   8   4  16         57.69         25.60        28.48 o
   9   4  16         75.06         14.36        32.78 o
  -9   5  16         12.51        -14.86        46.85 o
  -8   5  16        130.89        110.97        52.02 o
  -7   5  16          0.13        -21.89        42.39 o
  -6   5  16         90.96        178.53        49.83 o
  -5   5  16        371.56        379.43        43.83 o
  -4   5  16         70.95         63.09        83.85 o
  -3   5  16         50.83         26.92        24.13 o
  -2   5  16        200.74        199.76        27.31 o
  -1   5  16        678.50        621.09        19.27 o
   0   5  16        376.13        426.81        24.03 o
   1   5  16          3.85         -7.08        11.04 o
   2   5  16        471.52        520.15        23.15 o
   3   5  16         47.73         54.76        15.53 o
   4   5  16        324.92        295.06        25.90 o
   5   5  16        142.09        144.36        22.74 o
   6   5  16         61.03         45.40        64.17 o
   7   5  16        120.67        159.55        33.41 o
   8   5  16        200.30        156.88        38.52 o
  -8   6  16        351.77        454.84        80.43 o
  -7   6  16         30.68         83.58        42.12 o
  -6   6  16       2199.60       2409.84       105.95 o
  -5   6  16        411.04        487.68        64.34 o
  -4   6  16        912.65        944.75        60.73 o
  -3   6  16       1151.03       1052.56        86.35 o
  -2   6  16       1685.42       1732.82        60.84 o
  -1   6  16        140.37        136.10        15.21 o
   0   6  16        529.93        508.33        26.14 o
   1   6  16        520.04        549.82        28.10 o
   2   6  16       2822.89       2732.79        59.64 o
   3   6  16        168.90        149.05        18.93 o
   4   6  16         93.55        122.58        21.53 o
   5   6  16        437.97        424.61        34.77 o
   6   6  16        166.34        186.51        34.99 o
   7   6  16         66.20         13.02        34.06 o
   8   6  16         55.19          1.26        29.97 o
  -8   7  16          3.15        -60.29        60.29 o
  -7   7  16          1.46         -3.39        70.50 o
  -6   7  16         46.86         49.28        33.75 o
  -5   7  16          1.56         -6.05        38.51 o
  -4   7  16        140.22        123.14        32.12 o
  -3   7  16         13.62        -22.37        24.28 o
  -2   7  16        231.14        191.84        25.70 o
  -1   7  16         83.23         83.58        18.65 o
   0   7  16        111.34        117.12        17.00 o
   1   7  16         10.80        -13.20        15.05 o
   2   7  16         68.86         79.32        15.12 o
   3   7  16          5.11        -19.74        19.74 o
   4   7  16          5.71         32.77        20.12 o
   5   7  16         72.27         65.00        20.69 o
   6   7  16        434.68        465.63       112.21 o
   7   7  16         64.03         66.70        37.32 o
  -7   8  16        192.05        235.29        79.02 o
  -6   8  16        544.49        652.74        62.39 o
  -5   8  16         31.94         35.59        84.48 o
  -4   8  16        693.20        678.36        57.02 o
  -3   8  16        341.67        353.64        43.88 o
  -2   8  16       1032.04       1080.84        53.11 o
  -1   8  16        353.60        385.20        33.61 o
   0   8  16        490.02        459.69        27.62 o
   1   8  16        295.46        325.48        25.07 o
   2   8  16        125.10        104.99        17.68 o
   3   8  16         87.38        108.88        20.85 o
   4   8  16        167.38        194.89        27.85 o
   5   8  16        109.66         72.75        30.18 o
   6   8  16         22.77        -35.49        35.49 o
   7   8  16         65.57         73.75        52.09 o
  -6   9  16          4.50          2.31        36.15 o
  -5   9  16          7.49         23.74        40.27 o
  -4   9  16        144.76        105.16        31.86 o
  -3   9  16         42.48         -9.91        25.94 o
  -2   9  16        131.39        103.25        23.43 o
  -1   9  16        219.92        227.05        28.92 o
   0   9  16         18.11         23.53        26.83 o
   1   9  16        204.16        225.49        21.06 o
   2   9  16        560.08        621.54        31.37 o
   3   9  16         84.36         80.02        20.72 o
   4   9  16         18.38         29.87        20.72 o
   5   9  16        315.52        286.54        43.96 o
   6   9  16        270.06        282.96        45.57 o
  -6  10  16        172.24        147.56        55.59 o
  -5  10  16         79.49        105.12        37.76 o
  -4  10  16        296.43        357.60        52.26 o
  -3  10  16        440.90        499.38        52.95 o
  -2  10  16        106.11        166.09        27.90 o
  -1  10  16        100.61         84.52        28.50 o
   0  10  16        234.40        225.47        24.84 o
   1  10  16          1.37          8.69        16.30 o
   2  10  16        138.18        163.87        20.75 o
   3  10  16        231.94        245.20        23.50 o
   4  10  16        475.64        471.12        41.30 o
   5  10  16         19.82         72.46        80.07 o
   6  10  16          8.90         72.47        47.87 o
  -5  11  16          0.68         47.79        51.82 o
  -4  11  16         30.73         45.10        27.83 o
  -3  11  16          0.80         73.08        34.79 o
  -2  11  16         90.54         89.13        26.14 o
  -1  11  16         52.10         16.68        35.90 o
   0  11  16         24.73          3.67        18.56 o
   1  11  16          7.35         31.24        18.87 o
   2  11  16         32.92         52.90        19.16 o
   3  11  16          9.81         14.29        17.89 o
   4  11  16         48.19         89.27        44.29 o
   5  11  16        129.71        201.44        55.69 o
  -3  12  16         68.95        132.80        37.54 o
  -2  12  16        154.23        183.69        50.97 o
  -1  12  16        322.24        354.96        45.35 o
   0  12  16          0.85        -11.28        22.04 o
   1  12  16          0.22          1.45        23.36 o
   2  12  16        120.22         86.88        24.69 o
   3  12  16        152.45        211.27        53.36 o
  -1  13  16          8.67         16.93        24.30 o
   0  13  16         64.16         50.16        31.34 o
   1  13  16          2.60         37.79        31.41 o
  -9   0  17         37.71         21.46        43.01 o
  -7   0  17         15.56        -30.83        37.99 o
  -5   0  17        340.67        347.06        35.43 o
  -3   0  17        324.86        302.68        24.71 o
  -1   0  17          6.90         15.10         7.72 o
   1   0  17       2581.67       2624.09        65.61 o
   3   0  17       1831.98       1788.19        65.38 o
   5   0  17        886.75        934.79        43.61 o
   7   0  17        164.98        192.57        34.92 o
   9   0  17        226.37        244.43        43.87 o
  -9   1  17        628.40        681.17        85.48 o
  -8   1  17         87.40        104.69        32.39 o
  -7   1  17       3018.11       3034.15       107.89 o
  -6   1  17          2.84        -16.93        16.93 o
  -5   1  17       2659.31       2825.92        69.23 o
  -4   1  17         11.95         25.60        39.42 o
  -3   1  17       2501.72       2457.46        47.03 o
  -2   1  17        378.49        329.88        22.35 o
  -1   1  17       2265.58       2239.89        31.39 o
   0   1  17          6.22         13.26         7.75 o
   1   1  17       4281.43       4158.52        50.64 o
   2   1  17        858.09        828.82        25.90 o
   3   1  17         54.54         64.17        13.40 o
   4   1  17        735.47        773.89        29.84 o
   5   1  17         15.33          2.94        16.87 o
   6   1  17        148.78        103.13        14.09 o
   7   1  17        141.54        185.00        24.49 o
   8   1  17          4.45         24.07        23.15 o
   9   1  17         11.00         34.53        22.46 o
  10   1  17         10.81        -50.26        50.26 o
  -9   2  17         97.98        129.14        58.40 o
  -8   2  17         30.42         39.10        36.38 o
  -7   2  17          1.94        -43.41        43.41 o
  -6   2  17          7.07         -0.34        22.50 o
  -5   2  17         13.42         26.13        19.77 o
  -4   2  17         27.23          3.46        21.78 o
  -3   2  17         46.55         52.99        16.20 o
  -2   2  17        490.52        464.80        15.49 o
  -1   2  17          1.82          4.47         6.62 o
   0   2  17        140.45        124.69         8.40 o
   1   2  17       2642.58       2463.50        42.64 o
   2   2  17         32.98         26.21        13.11 o
   3   2  17         18.26         28.38         9.01 o
   4   2  17         30.08         19.11        14.74 o
   5   2  17        596.21        596.20        31.50 o
   6   2  17        134.90         76.74        25.09 o
   7   2  17        244.67        251.90        25.78 o
   8   2  17          0.12        -19.82        19.82 o
   9   2  17         79.13         71.43        22.49 o
  10   2  17          6.68         37.94        42.32 o
  -9   3  17        907.40        891.36       101.23 o
  -8   3  17        594.55        661.78        84.67 o
  -7   3  17       1322.89       1485.67       108.98 o
  -6   3  17          9.08         -2.81        23.16 o
  -5   3  17       2230.38       2147.88       132.91 o
  -4   3  17         14.47          7.62        22.54 o
  -3   3  17       1585.71       1705.05        33.94 o
  -2   3  17       1123.14       1041.47        33.23 o
  -1   3  17       2153.50       2068.90        41.74 o
   0   3  17        317.62        275.10        12.96 o
   1   3  17       5812.60       5834.18        52.89 o
   2   3  17         68.25         71.56         7.48 o
   3   3  17         30.31         34.81        10.04 o
   4   3  17        578.72        612.97        26.03 o
   5   3  17        169.28        166.75        21.80 o
   6   3  17        280.46        257.82        36.60 o
   7   3  17         67.57        127.27        32.19 o
   8   3  17        164.08        133.74        35.18 o
   9   3  17          8.73        -26.53        26.53 o
  10   3  17          2.90          4.90        43.82 o
  -9   4  17          0.20         37.74        46.70 o
  -8   4  17         50.98        111.24        47.44 o
  -7   4  17         31.53         53.31        37.82 o
  -6   4  17         97.67         61.67        29.77 o
  -5   4  17          9.61          6.38        32.38 o
  -4   4  17        355.48        441.56        42.23 o
  -3   4  17         14.19          2.98        13.40 o
  -2   4  17        891.13        923.52        30.98 o
  -1   4  17        693.87        716.76        25.47 o
   0   4  17          3.65          3.90        10.88 o
   1   4  17         37.37         48.21        10.53 o
   2   4  17         28.14         36.39        11.55 o
   3   4  17        129.88        138.90        13.80 o
   4   4  17          5.67         20.35        19.29 o
   5   4  17        103.43         60.36        34.88 o
   6   4  17         97.06         58.49        52.25 o
   7   4  17        697.34        753.19        60.80 o
   8   4  17         37.00         54.75        29.95 o
   9   4  17         43.10         65.72        44.14 o
  -8   5  17        205.41        321.04        73.98 o
  -7   5  17       1336.71       1296.71       106.65 o
  -6   5  17         25.92         15.80        34.76 o
  -5   5  17       1863.62       1702.55       204.30 o
  -4   5  17        162.99        215.02        78.77 o
  -3   5  17       1238.58       1345.13        64.87 o
  -2   5  17        154.25        139.20        21.23 o
  -1   5  17        615.37        645.06        27.33 o
   0   5  17         10.30          6.79        14.15 o
   1   5  17       1060.25       1027.42        29.33 o
   2   5  17        216.30        197.55        15.84 o
   3   5  17          7.14          2.98        14.50 o
   4   5  17          0.02        -20.04        30.15 o
   5   5  17        181.02        193.84        34.39 o
   6   5  17         10.13         -5.25        30.21 o
   7   5  17         12.37        -26.05        50.01 o
   8   5  17        170.36        154.74        57.15 o
  -8   6  17         16.65        -21.22        42.96 o
  -7   6  17          0.25        -25.36        39.72 o
  -6   6  17         68.79        124.97        32.04 o
  -5   6  17          1.30        -15.88        23.37 o
  -4   6  17        107.45        144.81        30.34 o
  -3   6  17         50.03         54.64        22.91 o
  -2   6  17       2014.94       2077.42        67.17 o
  -1   6  17        765.84        700.57        29.11 o
   0   6  17         14.75         13.96        16.64 o
   1   6  17        380.82        404.48        21.39 o
   2   6  17         90.33         80.22        14.65 o
   3   6  17        765.27        762.12        35.78 o
   4   6  17        268.47        302.09        35.94 o
   5   6  17         27.97         18.27        25.14 o
   6   6  17          2.31         41.66        33.47 o
   7   6  17        319.37        330.70        47.91 o
   8   6  17          0.19        -37.08        42.99 o
  -8   7  17         31.34        -19.98        45.45 o
  -7   7  17        345.82        404.16        53.75 o
  -6   7  17         24.52         64.84        32.38 o
  -5   7  17       1121.62       1215.15        75.51 o
  -4   7  17        405.91        407.28        44.67 o
  -3   7  17        246.31        264.71        36.98 o
  -2   7  17         30.24         31.35        18.37 o
  -1   7  17       1973.39       2104.84        66.52 o
   0   7  17        400.42        419.25        25.70 o
   1   7  17         70.34         86.98        13.40 o
   2   7  17        414.70        421.19        23.92 o
   3   7  17        951.40        959.12        47.25 o
   4   7  17         36.34         55.56        20.18 o
   5   7  17        112.76         98.35        32.16 o
   6   7  17         22.21          4.76        57.04 o
   7   7  17         24.07         82.56        36.00 o
  -7   8  17         32.89         50.60        35.18 o
  -6   8  17        105.06        130.38        36.13 o
  -5   8  17         12.22         68.74        32.28 o
  -4   8  17          2.89          6.33        26.59 o
  -3   8  17        113.16        159.96        35.74 o
  -2   8  17        463.48        490.47        39.22 o
  -1   8  17         68.17         40.76        18.74 o
   0   8  17        110.53        124.87        25.21 o
   1   8  17        129.63        117.92        23.41 o
   2   8  17        122.33        118.68        15.77 o
   3   8  17        403.53        353.56        27.96 o
   4   8  17         41.96         29.79        27.37 o
   5   8  17         54.50         46.70        29.72 o
   6   8  17         34.22         -4.17        31.62 o
   7   8  17         59.28         26.61        41.17 o
  -6   9  17        127.99         57.97        37.86 o
  -5   9  17       1113.32       1162.20        79.49 o
  -4   9  17        363.94        438.43        54.38 o
  -3   9  17        100.94         99.95        29.24 o
  -2   9  17         14.22        -12.75        18.57 o
  -1   9  17        237.05        271.31        31.72 o
   0   9  17         11.06         15.71        21.05 o
   1   9  17         62.26         92.45        18.95 o
   2   9  17         40.77         27.30        13.66 o
   3   9  17        480.15        485.61        44.21 o
   4   9  17         18.04          5.91        23.37 o
   5   9  17          6.34        -35.34        35.34 o
   6   9  17         13.64         58.11        31.78 o
  -5  10  17          7.23         -3.32        33.53 o
  -4  10  17         43.05         57.12        29.20 o
  -3  10  17        125.57        160.92        41.08 o
  -2  10  17          4.22         -0.22        37.86 o
  -1  10  17          4.21        -11.70        24.82 o
   0  10  17        119.42        135.53        22.04 o
   1  10  17         81.16         76.20        19.53 o
   2  10  17          9.69        -11.49        15.82 o
   3  10  17         64.95         71.97        19.90 o
   4  10  17         38.51        -12.25        24.94 o
   5  10  17        146.19         52.99        39.71 o
  -4  11  17         32.64         41.36        32.38 o
  -3  11  17        130.48        143.83        65.39 o
  -2  11  17         67.53        126.34        29.18 o
  -1  11  17        110.10        148.64        28.47 o
   0  11  17          4.83         46.78        22.01 o
   1  11  17         19.03          6.61        20.27 o
   2  11  17          3.90        -17.04        21.99 o
   3  11  17         74.14         32.41        35.44 o
   4  11  17         19.65         34.78        34.70 o
   5  11  17          2.27         74.69        43.90 o
  -2  12  17          2.97         31.08        29.63 o
  -1  12  17         19.95         18.12        29.97 o
   0  12  17        252.44        270.74        35.75 o
   1  12  17         74.85        143.90        30.73 o
   2  12  17          0.16        -10.68        60.16 o
   0  13  17          0.06         20.54        36.87 o
  -8   0  18        557.67        587.44        80.56 o
  -6   0  18       4798.27       5266.88       182.63 o
  -4   0  18         86.77         64.71        22.23 o
  -2   0  18       1890.05       1858.19        51.14 o
   0   0  18       1425.65       1385.89        31.95 o
   2   0  18         64.21         39.36        16.21 o
   4   0  18         12.55         23.90        20.54 o
   6   0  18          8.62         -8.79        25.01 o
   8   0  18         64.04         73.95        76.36 o
  -9   1  18          5.92         12.80        38.17 o
  -8   1  18         41.69          4.26        37.46 o
  -7   1  18          0.06        136.62        47.86 o
  -6   1  18        437.02        447.95        33.58 o
  -5   1  18         16.09         23.59        42.04 o
  -4   1  18         62.48        123.92        18.32 o
  -3   1  18          0.01         -9.05        13.10 o
  -2   1  18        197.84        209.28        16.01 o
  -1   1  18          2.57         11.06         4.66 o
   0   1  18       2637.45       2612.44        38.05 o
   1   1  18        299.76        308.80        21.04 o
   2   1  18         40.65         44.95        11.68 o
   3   1  18        150.40        159.34        19.46 o
   4   1  18        881.40        858.31        31.47 o
   5   1  18          0.00        -13.92        13.92 o
   6   1  18        715.50        734.25        28.50 o
   7   1  18         24.15         24.18        16.99 o
   8   1  18        800.81        792.51        43.70 o
   9   1  18         35.96         12.00        30.04 o
  10   1  18        149.72        134.85        51.19 o
  -9   2  18         32.21         65.70        47.08 o
  -8   2  18        976.66       1060.84       102.50 o
  -7   2  18        110.66         54.97        37.98 o
  -6   2  18       1496.07       1563.96        67.85 o
  -5   2  18        295.31        262.29        31.76 o
  -4   2  18        417.85        432.77        30.73 o
  -3   2  18        160.92        170.33        21.19 o
  -2   2  18        741.62        702.57        35.92 o
  -1   2  18         80.98         70.51        13.22 o
   0   2  18        576.78        544.31        14.88 o
   1   2  18        186.20        190.08        12.27 o
   2   2  18        111.57         72.97        13.49 o
   3   2  18          7.04          9.71        11.82 o
   4   2  18        159.84        139.26        18.63 o
   5   2  18         41.13         38.44        16.93 o
   6   2  18        114.39        118.41        22.62 o
   7   2  18         17.57         34.88        18.28 o
   8   2  18         19.54         24.40        17.80 o
   9   2  18         47.34         47.78        21.86 o
  10   2  18         33.80        106.40        50.19 o
  -9   3  18         38.65         58.03        54.46 o
  -8   3  18          0.64        -40.23        41.73 o
  -7   3  18          8.76         -0.83        37.49 o
  -6   3  18         22.62         20.49        35.55 o
  -5   3  18          0.13        -16.79        33.39 o
  -4   3  18        169.18        242.65        42.84 o
  -3   3  18         36.13         62.05        21.66 o
  -2   3  18         22.14        -11.46        15.02 o
  -1   3  18       2017.62       1985.22        52.25 o
   0   3  18         43.47         46.91         9.89 o
   1   3  18       1044.54       1003.70        22.23 o
   2   3  18       1089.15       1088.25        19.85 o
   3   3  18        215.45        206.62        25.49 o
   4   3  18         60.85         85.90        17.77 o
   5   3  18          0.03         21.43        16.02 o
   6   3  18       1036.52       1041.43        67.00 o
   7   3  18         61.94         25.17        20.94 o
   8   3  18        340.38        330.45        34.55 o
   9   3  18         22.12         44.48        26.31 o
  10   3  18        176.94        131.11        47.96 o
  -9   4  18          0.43         94.15        54.44 o
  -8   4  18        553.82        614.31        82.76 o
  -7   4  18         33.65         52.35        33.16 o
  -6   4  18       1118.04       1155.12        59.64 o
  -5   4  18         56.40        -19.70        43.22 o
  -4   4  18       1006.75       1120.86        46.13 o
  -3   4  18        321.44        293.11        23.83 o
  -2   4  18         66.85         72.35        13.01 o
  -1   4  18         17.74         16.57        10.21 o
   0   4  18        598.34        525.47        20.46 o
   1   4  18        264.59        264.92        15.44 o
   2   4  18        996.89       1016.34        27.48 o
   3   4  18         12.79         19.98        12.40 o
   4   4  18        213.59        156.11        26.82 o
   5   4  18         35.59         48.97        26.83 o
   6   4  18         45.35         32.76        25.65 o
   7   4  18          6.82         -2.43        31.21 o
   8   4  18         56.37         95.57        37.29 o
   9   4  18         23.73          6.25        44.27 o
  -8   5  18         19.97        152.54        61.09 o
  -7   5  18        189.44        214.04        51.16 o
  -6   5  18          4.95         -5.84        36.33 o
  -5   5  18         47.63         26.50        23.26 o
  -4   5  18         92.39         98.11        27.27 o
  -3   5  18         68.09         34.90        21.48 o
  -2   5  18        530.17        551.05        35.41 o
  -1   5  18        881.37        926.88        32.10 o
   0   5  18         51.31         18.74        21.50 o
   1   5  18         12.60         17.96        12.40 o
   2   5  18        956.64        961.88        29.65 o
   3   5  18         46.54         80.20        23.70 o
   4   5  18         12.58         -2.42        24.65 o
   5   5  18          8.24        -27.32        27.32 o
   6   5  18        894.69        909.18        65.19 o
   7   5  18         31.95         39.65        58.60 o
   8   5  18         78.60         92.07        39.06 o
  -8   6  18        163.65        139.99        52.58 o
  -7   6  18        107.81         92.74        60.43 o
  -6   6  18        681.15        683.67        59.49 o
  -5   6  18         15.36        -10.89        28.05 o
  -4   6  18       1012.00       1079.13        65.81 o
  -3   6  18          3.06        -23.63        23.63 o
  -2   6  18         42.92         44.69        19.28 o
  -1   6  18          1.24         -2.03        12.07 o
   0   6  18        520.75        547.67        27.63 o
   1   6  18        278.14        303.11        18.83 o
   2   6  18        296.43        353.45        21.26 o
   3   6  18          3.99          3.39        18.82 o
   4   6  18         80.70         30.59        25.90 o
   5   6  18        223.36        268.44        40.11 o
   6   6  18        144.93        163.19        52.63 o
   7   6  18          4.33          9.25        30.43 o
   8   6  18          3.46         48.09        47.21 o
  -7   7  18        199.84        230.41        43.68 o
  -6   7  18        101.26         58.57        39.38 o
  -5   7  18          9.27          7.98        26.30 o
  -4   7  18         17.72         19.62        22.45 o
  -3   7  18         21.98         19.24        42.04 o
  -2   7  18         79.94         86.92        23.25 o
  -1   7  18        188.43        162.98        22.35 o
   0   7  18        343.19        384.26        25.54 o
   1   7  18          0.23          1.28        11.69 o
   2   7  18         62.96         91.66        15.15 o
   3   7  18        386.89        356.81        33.43 o
   4   7  18        486.34        484.67        47.08 o
   5   7  18         49.17         71.49        38.00 o
   6   7  18        422.37        408.19        71.50 o
   7   7  18          1.00        -36.14        36.14 o
  -7   8  18         11.24          4.64        37.54 o
  -6   8  18        107.93        105.31        37.09 o
  -5   8  18          3.16        -16.01        28.60 o
  -4   8  18        347.58        410.47        48.34 o
  -3   8  18          7.95        -35.08        35.08 o
  -2   8  18         93.62        167.25        27.30 o
  -1   8  18          0.22          0.35        19.17 o
   0   8  18        340.61        422.52        34.74 o
   1   8  18        202.04        228.66        24.27 o
   2   8  18          6.05         37.74        14.76 o
   3   8  18         11.67        -19.13        19.86 o
   4   8  18         23.44          0.48        25.88 o
   5   8  18         82.14         94.21        30.63 o
   6   8  18          6.16        -22.43        32.33 o
  -6   9  18          1.22        -33.39        33.39 o
  -5   9  18          0.14         46.45        39.11 o
  -4   9  18         22.96        -29.94        29.94 o
  -3   9  18         48.71         25.07        24.37 o
  -2   9  18         19.05         38.79        19.56 o
  -1   9  18        211.54        186.11        27.82 o
   0   9  18        280.58        301.40        29.66 o
   1   9  18          0.85         -4.19        15.70 o
   2   9  18          1.91          4.33        14.04 o
   3   9  18         37.77         48.05        22.33 o
   4   9  18        352.97        371.43        43.65 o
   5   9  18         20.94         61.43        32.92 o
   6   9  18         47.36        -10.66        47.24 o
  -5  10  18         23.96         43.67        37.02 o
  -4  10  18        318.38        333.93        52.98 o
  -3  10  18          1.27        -29.60        38.49 o
  -2  10  18        101.57        117.44        26.26 o
  -1  10  18         44.61         58.11        24.07 o
   0  10  18        285.81        404.04        33.35 o
   1  10  18         20.25         25.67        18.70 o
   2  10  18         12.86         14.46        28.54 o
   3  10  18        316.80        262.95        45.65 o
   4  10  18        388.62        380.32        61.77 o
   5  10  18         35.05        -46.22        46.22 o
  -4  11  18        107.35        200.99        59.10 o
  -3  11  18         50.96         40.59        31.29 o
  -2  11  18         22.52         14.21        26.47 o
  -1  11  18         41.07         28.01        22.04 o
   0  11  18        121.16        101.46        27.94 o
   1  11  18          0.16        -22.61        22.61 o
   2  11  18         76.62         57.87        29.79 o
   3  11  18          0.46         15.02        44.26 o
   4  11  18         30.68         50.34        40.13 o
   5  11  18          3.63        -40.34        40.34 o
  -2  12  18         20.81         64.63        54.05 o
  -1  12  18         20.88         39.21        24.09 o
   0  12  18         37.73          8.54        28.70 o
   1  12  18          0.62        -51.04        51.04 o
  -9   0  19        168.29        149.50        54.88 o
  -7   0  19          1.61         20.24        35.54 o
  -5   0  19        225.73        141.19        27.05 o
  -3   0  19        282.93        285.55        24.97 o
  -1   0  19        377.37        369.51        33.81 o
   1   0  19       1378.44       1454.42        43.40 o
   3   0  19       4035.26       4116.79        82.02 o
   5   0  19        222.87        217.72        25.48 o
   7   0  19       2293.29       2221.45       131.13 o
   9   0  19        240.82        214.61        57.61 o
  -9   1  19         16.70          5.50        50.65 o
  -8   1  19          3.27        -19.91        40.46 o
  -7   1  19        510.12        508.05        69.15 o
  -6   1  19         16.32         20.09        22.23 o
  -5   1  19        471.95        502.07        65.54 o
  -4   1  19         55.27         43.74        17.60 o
  -3   1  19        291.00        307.37        23.28 o
  -2   1  19        238.99        235.10        25.50 o
  -1   1  19         29.24         29.69         8.18 o
   0   1  19        360.91        360.43        16.61 o
   1   1  19        107.53        104.67        12.15 o
   2   1  19        115.68        121.02        14.31 o
   3   1  19         45.81         30.28        13.82 o
   4   1  19        165.77        170.74        18.42 o
   5   1  19        931.89        816.64        29.58 o
   6   1  19        116.19        114.24        19.16 o
   7   1  19        130.94         99.31        22.82 o
   8   1  19          0.04          7.49        20.10 o
   9   1  19          2.35        -27.87        53.48 o
  -9   2  19         89.63         32.97        45.57 o
  -8   2  19         45.40        -40.67        40.67 o
  -7   2  19         48.72         66.94        41.68 o
  -6   2  19         15.68         37.67        21.94 o
  -5   2  19         10.04         25.93        19.64 o
  -4   2  19          7.06          8.18        18.72 o
  -3   2  19        239.41        235.43        22.11 o
  -2   2  19          7.44          5.84        12.74 o
  -1   2  19        454.38        441.27        19.32 o
   0   2  19       2339.86       2335.43        35.39 o
   1   2  19       1357.58       1275.12        25.26 o
   2   2  19        312.27        328.81        18.58 o
   3   2  19       1863.19       1901.78        50.64 o
   4   2  19         14.03         -3.28        13.44 o
   5   2  19       1569.26       1530.27        48.47 o
   6   2  19          1.55         45.51        17.70 o
   7   2  19       1517.59       1530.74        68.44 o
   8   2  19         24.35         28.83        19.17 o
   9   2  19        156.46        163.61        36.08 o
  -9   3  19         87.48        125.25        56.36 o
  -8   3  19          0.67        -34.51        44.58 o
  -7   3  19        642.42        711.62        82.29 o
  -6   3  19          0.04        -27.87        27.87 o
  -5   3  19        185.31        171.78        24.13 o
  -4   3  19         30.22          2.59        14.98 o
  -3   3  19        199.80        158.16        19.93 o
  -2   3  19        485.57        418.19        25.87 o
  -1   3  19        485.19        492.75        22.14 o
   0   3  19        315.86        281.84        16.86 o
   1   3  19        753.46        672.22        34.69 o
   2   3  19        928.97        991.07        43.71 o
   3   3  19        124.86        123.57        29.80 o
   4   3  19          4.93         35.90        15.45 o
   5   3  19        170.25        181.86        24.01 o
   6   3  19         55.97         28.31        17.66 o
   7   3  19         20.14         62.26        21.42 o
   8   3  19          0.74        -27.15        27.15 o
   9   3  19          3.80         72.98        32.55 o
  -8   4  19        149.37        141.21        52.01 o
  -7   4  19          1.87         33.25        38.91 o
  -6   4  19         11.46         30.61        20.15 o
  -5   4  19         28.63         55.89        26.37 o
  -4   4  19         32.59         24.80        14.00 o
  -3   4  19        310.36        343.99        26.00 o
  -2   4  19       1057.92       1050.67        33.35 o
  -1   4  19        604.66        599.17        24.45 o
   0   4  19        956.02        864.10        25.85 o
   1   4  19       2999.26       3006.15        78.36 o
   2   4  19       3874.89       3906.09        85.96 o
   3   4  19        319.19        308.14        29.22 o
   4   4  19          6.55         35.85        25.02 o
   5   4  19       1536.18       1593.71        78.70 o
   6   4  19         17.53        -27.72        27.72 o
   7   4  19       1107.86        985.35        70.08 o
   8   4  19         89.31         54.58        32.90 o
  -8   5  19          4.19        -16.18        37.97 o
  -7   5  19         26.10         66.22        35.21 o
  -6   5  19         18.01          5.68        50.23 o
  -5   5  19        266.09        354.94        42.17 o
  -4   5  19        271.55        361.24        40.50 o
  -3   5  19         14.45         49.98        25.08 o
  -2   5  19         13.48         31.95        18.92 o
  -1   5  19        157.22        175.50        23.09 o
   0   5  19        294.67        282.94        19.46 o
   1   5  19          5.87          0.37        11.61 o
   2   5  19          4.06        -20.29        20.29 o
   3   5  19        464.39        443.29        40.79 o
   4   5  19         44.17         82.87        29.82 o
   5   5  19        116.80        158.35        66.21 o
   6   5  19          6.43         18.41        29.43 o
   7   5  19          1.85         11.07        33.93 o
   8   5  19         42.23         49.12        51.14 o
  -8   6  19         47.43         17.20        43.45 o
  -7   6  19         41.66         57.08        34.19 o
  -6   6  19         39.50          9.49        31.09 o
  -5   6  19          1.99         32.74        25.74 o
  -4   6  19          0.07         24.16        25.60 o
  -3   6  19         62.61         44.73        25.52 o
  -2   6  19        248.24        271.88        41.52 o
  -1   6  19        285.37        323.02        28.89 o
   0   6  19         54.10         67.43        14.85 o
   1   6  19       1240.26       1240.37        34.99 o
   2   6  19        770.79        773.19        43.48 o
   3   6  19         42.75         41.18        36.43 o
   4   6  19          0.55        -20.06        28.13 o
   5   6  19       1288.05       1354.40        77.53 o
   6   6  19         46.11          1.20        59.45 o
   7   6  19        262.31        260.51        54.76 o
  -7   7  19         38.68        101.96        39.60 o
  -6   7  19          0.03         -2.16        41.61 o
  -5   7  19        158.16        158.77        36.49 o
  -4   7  19        429.57        493.07        52.48 o
  -3   7  19        204.63        115.60        33.04 o
  -2   7  19         59.03        105.20        21.67 o
  -1   7  19         23.53         24.62        18.46 o
   0   7  19        409.57        444.30        33.32 o
   1   7  19         77.76         94.26        14.95 o
   2   7  19        101.59        100.90        23.84 o
   3   7  19         93.64        108.87        25.20 o
   4   7  19         80.03        125.91        34.32 o
   5   7  19         71.90         79.55        31.29 o
   6   7  19         17.52         95.59        35.14 o
   7   7  19          1.32         47.07        72.98 o
  -7   8  19         49.17        133.24        54.33 o
  -6   8  19        137.36        114.28        41.26 o
  -5   8  19        179.81        115.17        32.12 o
  -4   8  19         21.40          5.73        25.32 o
  -3   8  19          1.09         25.94        25.11 o
  -2   8  19        276.56        229.45        29.04 o
  -1   8  19        721.37        824.23        46.08 o
   0   8  19        244.06        269.24        31.31 o
   1   8  19        190.59        201.39        19.25 o
   2   8  19         16.27         -8.27        20.40 o
   3   8  19        160.02        134.72        25.63 o
   4   8  19         33.89         65.74        32.20 o
   5   8  19        621.40        688.30        60.90 o
   6   8  19         71.53         40.77        65.51 o
  -6   9  19         14.56        -48.78        48.78 o
  -5   9  19        173.03        199.71        75.65 o
  -4   9  19         15.29         21.50        29.97 o
  -3   9  19        207.67        230.20        38.86 o
  -2   9  19         28.24         19.73        22.24 o
  -1   9  19          2.53          3.44        20.96 o
   0   9  19         99.76        142.28        21.71 o
   1   9  19         26.75         31.96        36.70 o
   2   9  19        160.31        175.78        28.40 o
   3   9  19        197.44        215.04        29.90 o
   4   9  19          7.11          6.85       106.67 o
   5   9  19          0.77        -26.97        26.97 o
   6   9  19          7.07        -48.99        48.99 o
  -5  10  19         61.81         93.11        47.93 o
  -4  10  19        238.94        250.22        54.81 o
  -3  10  19         47.40         28.66        27.31 o
  -2  10  19         53.25         59.44        25.04 o
  -1  10  19        430.33        438.04        41.00 o
   0  10  19        228.84        196.80        24.29 o
   1  10  19          7.73         14.51        37.65 o
   2  10  19         39.45         69.15        55.30 o
   3  10  19        434.38        423.05        53.70 o
   4  10  19        142.43        155.25        98.28 o
   5  10  19        211.20        134.11        40.97 o
  -4  11  19         26.65         32.08        38.84 o
  -3  11  19        161.40        151.08        38.68 o
  -2  11  19         84.75         64.77        27.51 o
  -1  11  19         14.33        -23.31        23.31 o
   0  11  19         19.51         58.11        35.69 o
   1  11  19         72.25         26.73        33.72 o
   2  11  19         68.33        119.63        54.55 o
   3  11  19          1.22        107.84        54.75 o
  -2  12  19          0.76        -11.54        40.20 o
  -1  12  19         41.61         62.84        43.73 o
  -8   0  20         52.72         83.04        43.55 o
  -6   0  20        479.34        408.27        56.07 o
  -4   0  20        317.52        252.98        31.44 o
  -2   0  20         42.29         43.62        26.66 o
   0   0  20       7147.35       6704.34        97.64 o
   2   0  20        286.83        256.42        28.64 o
   4   0  20        296.61        257.49        27.19 o
   6   0  20        335.71        333.12        31.31 o
   8   0  20        338.44        311.51        43.07 o
  -9   1  20          8.82         18.65        43.93 o
  -8   1  20         25.13          0.50        37.59 o
  -7   1  20          5.03         51.13        37.80 o
  -6   1  20        741.97        791.02        51.46 o
  -5   1  20        102.54        138.61        27.61 o
  -4   1  20        212.06        191.96        18.72 o
  -3   1  20        223.41        203.62        19.66 o
  -2   1  20       2895.11       2938.79        50.86 o
  -1   1  20          1.08         -8.05         8.05 o
   0   1  20       4968.62       4990.68        55.04 o
   1   1  20       2256.35       2185.89        38.93 o
   2   1  20       4000.26       3990.25        58.25 o
   3   1  20        337.77        347.51        31.41 o
   4   1  20       2656.71       2807.46        61.75 o
   5   1  20        282.61        272.05        20.69 o
   6   1  20       1537.79       1529.78        41.57 o
   7   1  20          7.38        -11.40        17.18 o
   8   1  20        584.39        556.57        38.70 o
   9   1  20         46.46        -22.41        27.78 o
  -9   2  20         77.40         95.01        55.83 o
  -8   2  20         53.47         76.54        40.38 o
  -7   2  20        214.07        196.41        48.47 o
  -6   2  20        415.03        440.26        40.53 o
  -5   2  20        241.30        313.84        30.01 o
  -4   2  20         78.61         41.05        15.50 o
  -3   2  20       1215.54       1173.06        39.14 o
  -2   2  20         54.03         72.98        16.13 o
  -1   2  20        870.69        892.80        26.46 o
   0   2  20        620.55        574.04        30.64 o
   1   2  20        240.59        250.30        21.47 o
   2   2  20        102.15         63.76        13.61 o
   3   2  20         14.20         20.84        11.71 o
   4   2  20        301.76        310.59        23.62 o
   5   2  20         12.39          2.90        16.30 o
   6   2  20         88.40        100.84        21.17 o
   7   2  20          0.47         -5.48        30.85 o
   8   2  20        111.65        114.91        30.13 o
   9   2  20         32.79         18.56        26.12 o
  -9   3  20         13.82        100.76        55.40 o
  -8   3  20          2.76         10.91        41.51 o
  -7   3  20          4.71          9.23        29.96 o
  -6   3  20        153.67        163.46        25.95 o
  -5   3  20        361.32        419.34        32.13 o
  -4   3  20        849.78        818.06        40.34 o
  -3   3  20         60.83         43.11        16.15 o
  -2   3  20       1228.74       1271.50        41.56 o
  -1   3  20        308.31        321.00        19.17 o
   0   3  20       3091.60       3038.81        65.50 o
   1   3  20       1870.52       1777.19        54.88 o
   2   3  20       2461.46       2561.91        68.95 o
   3   3  20         11.78         19.08        20.15 o
   4   3  20       2024.65       2167.78        84.80 o
   5   3  20        180.20        156.68        33.13 o
   6   3  20       1637.27       1610.87        82.32 o
   7   3  20         37.62          8.46        27.67 o
   8   3  20        546.67        619.86        62.99 o
   9   3  20        160.52        194.76        63.66 o
  -8   4  20          2.11         44.33        42.14 o
  -7   4  20        158.62        164.11        39.37 o
  -6   4  20        155.78        219.08        27.57 o
  -5   4  20          0.57        -30.25        57.17 o
  -4   4  20         49.33        100.59        27.10 o
  -3   4  20        640.89        637.30        46.91 o
  -2   4  20         19.65         10.59         9.74 o
  -1   4  20        621.78        640.57        25.64 o
   0   4  20         69.84         67.73        13.27 o
   1   4  20        612.41        607.58        35.43 o
   2   4  20        708.53        649.13        37.14 o
   3   4  20         28.43        -16.09        19.62 o
   4   4  20         90.90         98.16        31.84 o
   5   4  20          4.99         29.42        25.83 o
   6   4  20          0.68         27.22        52.33 o
   7   4  20         11.25        -29.95        29.95 o
   8   4  20        146.56        203.52        78.09 o
  -8   5  20         22.11         51.31        42.28 o
  -7   5  20         65.61         92.56        48.55 o
  -6   5  20         45.58         58.26        28.45 o
  -5   5  20         43.12         28.50        32.31 o
  -4   5  20        526.55        549.51        47.77 o
  -3   5  20          1.79         15.79        23.47 o
  -2   5  20       1177.61       1190.26        49.84 o
  -1   5  20        165.70        142.61        26.51 o
   0   5  20       2517.10       2510.61        53.30 o
   1   5  20          0.94        -18.11        18.11 o
   2   5  20        908.83       1011.34        47.56 o
   3   5  20        473.28        494.68        38.12 o
   4   5  20       1387.97       1397.55        73.19 o
   5   5  20         54.76         21.23        26.08 o
   6   5  20       1079.61       1112.08        77.28 o
   7   5  20          9.99        -31.72        31.72 o
   8   5  20        190.84        156.01        57.02 o
  -8   6  20         96.78         54.51        47.10 o
  -7   6  20         62.51         93.43        38.33 o
  -6   6  20         28.74         61.79        46.17 o
  -5   6  20         25.32         -4.87        61.56 o
  -4   6  20        157.03        163.27        46.01 o
  -3   6  20        221.16        196.72        32.86 o
  -2   6  20        320.00        363.41        30.47 o
  -1   6  20         24.95         22.34        16.34 o
   0   6  20         13.48         -5.05        12.42 o
   1   6  20         14.13         11.76        19.03 o
   2   6  20        519.39        465.53        35.81 o
   3   6  20          4.80         24.56        26.82 o
   4   6  20        122.30        163.95        33.72 o
   5   6  20          7.66         32.11        30.72 o
   6   6  20        148.07        145.79        39.44 o
   7   6  20          0.05        -19.64        31.78 o
  -7   7  20         40.89         32.07        40.18 o
  -6   7  20         47.48         84.56        64.48 o
  -5   7  20        300.60        306.06        45.95 o
  -4   7  20        475.33        522.45        54.10 o
  -3   7  20        390.51        502.93        49.90 o
  -2   7  20       1028.19        995.58        49.67 o
  -1   7  20        318.08        337.10        31.55 o
   0   7  20        514.82        612.93        38.96 o
   1   7  20          5.86         18.25        28.09 o
   2   7  20       1572.61       1526.66        61.53 o
   3   7  20       1728.20       1716.70        66.80 o
   4   7  20        472.74        477.38        48.74 o
   5   7  20         17.63        -38.06        72.85 o
   6   7  20        771.23        842.23        70.41 o
   7   7  20        262.83        172.72        60.61 o
  -6   8  20          3.78         29.43        41.07 o
  -5   8  20         58.24        134.30        76.06 o
  -4   8  20         46.84         79.26        32.07 o
  -3   8  20         12.63         -0.68        39.66 o
  -2   8  20        111.44        169.22        33.22 o
  -1   8  20        106.69        105.85        22.23 o
   0   8  20          9.35        -14.39        23.73 o
   1   8  20         22.99         15.13        27.96 o
   2   8  20        157.63        214.09        29.92 o
   3   8  20         23.32          6.10        19.10 o
   4   8  20         11.99         -6.30        25.51 o
   5   8  20         27.27         65.14        31.76 o
   6   8  20        308.45        354.23        49.02 o
  -6   9  20         44.62         54.91        40.82 o
  -5   9  20         76.45         92.85        36.46 o
  -4   9  20         50.83          1.34        31.37 o
  -3   9  20          4.90        -25.76        25.76 o
  -2   9  20        217.36        247.14        32.39 o
  -1   9  20         81.74         96.94        27.13 o
   0   9  20        225.88        264.05        49.04 o
   1   9  20        159.08        160.16        37.12 o
   2   9  20        331.83        344.92        43.42 o
   3   9  20        267.77        235.22        29.59 o
   4   9  20         49.93         33.71        32.14 o
   5   9  20         20.50         33.79        34.07 o
  -5  10  20        132.52        211.84        63.95 o
  -4  10  20         59.81        249.98        66.04 o
  -3  10  20         15.55         64.89        32.38 o
  -2  10  20        274.40        241.50        38.87 o
  -1  10  20         15.11        -28.38        28.38 o
   0  10  20         25.46         61.36        32.77 o
   1  10  20         48.60         56.75        29.84 o
   2  10  20         81.15        187.52        41.57 o
   3  10  20          1.30         17.13        29.48 o
   4  10  20          9.08        -33.60        33.60 o
   5  10  20          0.80        -39.26        39.26 o
  -3  11  20         55.21        167.33        55.28 o
  -2  11  20         43.86         46.58        66.75 o
  -1  11  20          4.96        -47.12        47.12 o
   0  11  20        241.07        261.21        62.30 o
   1  11  20        419.27        461.45        73.70 o
   2  11  20         86.23         99.53        52.77 o
  -7   0  21        416.30        376.52        57.97 o
  -5   0  21       1589.70       1563.98        58.35 o
  -3   0  21       2910.91       2953.35        93.74 o
  -1   0  21       4540.92       4459.92       179.22 o
   1   0  21       3343.72       3279.05        64.99 o
   3   0  21       2687.90       2743.61       177.07 o
   5   0  21       2431.12       2526.95        73.79 o
   7   0  21        543.64        478.35        68.83 o
   9   0  21         41.35         13.10        37.24 o
  -9   1  21         38.61         99.86        51.87 o
  -8   1  21         22.04         41.12        45.01 o
  -7   1  21        176.98         55.91        34.76 o
  -6   1  21         71.07         89.30        23.74 o
  -5   1  21        138.48        155.24        32.98 o
  -4   1  21          4.65         12.20        14.46 o
  -3   1  21       1531.36       1452.79        39.78 o
  -2   1  21         13.52         41.51        12.34 o
  -1   1  21        133.38        105.63        14.71 o
   0   1  21         89.24        117.53        17.15 o
   1   1  21       5241.74       5200.91        66.75 o
   2   1  21        129.51        120.07        15.06 o
   3   1  21        260.61        212.91        20.17 o
   4   1  21         15.59         -3.56        13.66 o
   5   1  21       1013.34       1099.84        37.87 o
   6   1  21         18.76         32.16        16.09 o
   7   1  21        114.65         98.49        19.78 o
   8   1  21          0.49         12.14        20.58 o
   9   1  21        208.36        242.62        41.13 o
  -9   2  21        100.47         90.08        52.26 o
  -8   2  21         98.97        146.27        51.73 o
  -7   2  21        553.53        526.53        70.47 o
  -6   2  21         20.46          2.61        26.73 o
  -5   2  21       2179.30       2254.32        67.96 o
  -4   2  21         32.73         54.29        15.87 o
  -3   2  21       1401.39       1408.15        43.44 o
  -2   2  21        601.20        578.22        27.03 o
  -1   2  21       6208.95       5942.78        82.37 o
   0   2  21        122.68        141.69        17.69 o
   1   2  21       1882.49       1894.37        48.00 o
   2   2  21        525.30        517.74        29.58 o
   3   2  21       2061.16       2131.02        58.08 o
   4   2  21       1046.40        952.28        47.39 o
   5   2  21        868.11        945.78        40.87 o
   6   2  21        132.80        102.72        22.84 o
   7   2  21        586.72        648.11        57.80 o
   8   2  21          9.91         -2.30        32.08 o
   9   2  21        121.05        126.78        55.01 o
  -8   3  21         10.78         60.82        40.23 o
  -7   3  21        416.78        430.26        74.80 o
  -6   3  21         38.74         27.31        19.12 o
  -5   3  21        346.44        377.20        28.05 o
  -4   3  21        124.94        116.50        20.73 o
  -3   3  21        119.70         83.56        17.35 o
  -2   3  21         52.70         56.99        12.61 o
  -1   3  21       2331.59       2306.07        58.32 o
   0   3  21          2.63         -8.32        11.25 o
   1   3  21       1015.62       1000.59        41.83 o
   2   3  21        263.90        230.13        25.32 o
   3   3  21       1541.83       1528.43        59.29 o
   4   3  21         15.11          7.51        31.69 o
   5   3  21        544.04        572.25        51.02 o
   6   3  21          7.95         -4.43        27.86 o
   7   3  21        651.89        689.05       103.34 o
   8   3  21          0.57         80.18        41.65 o
  -8   4  21         68.95         48.97        36.33 o
  -7   4  21        262.90        230.69        43.31 o
  -6   4  21        515.75        529.45        63.45 o
  -5   4  21       1593.59       1666.24       150.08 o
  -4   4  21        308.81        250.85        35.25 o
  -3   4  21       1488.03       1253.60        64.14 o
  -2   4  21        247.18        272.48        24.93 o
  -1   4  21       3441.28       3263.05        98.39 o
   0   4  21       1117.64       1063.87        57.77 o
   1   4  21       1783.99       1730.84        57.09 o
   2   4  21         39.45         66.83        19.70 o
   3   4  21       2303.95       2400.18        75.11 o
   4   4  21        933.07        946.19        62.55 o
   5   4  21        968.06        913.90        65.38 o
   6   4  21          3.83        -29.17        29.17 o
   7   4  21        193.43        222.10        45.04 o
   8   4  21         55.15         75.26        54.14 o
  -8   5  21          5.59         10.43        42.53 o
  -7   5  21         44.89         64.73        26.46 o
  -6   5  21         15.84         34.88        40.76 o
  -5   5  21        303.81        316.99        41.77 o
  -4   5  21         32.25         12.39        22.85 o
  -3   5  21        135.11         53.52        22.71 o
  -2   5  21         50.79         64.42        18.08 o
  -1   5  21       4497.66       4361.66       118.70 o
   0   5  21        382.04        391.43        29.08 o
   1   5  21         11.45         -4.89        17.74 o
   2   5  21         46.02         52.38        24.63 o
   3   5  21        421.15        540.07        39.30 o
   4   5  21         26.76          8.14        25.94 o
   5   5  21        247.51        264.53        55.70 o
   6   5  21        158.27        206.02        43.45 o
   7   5  21        289.30        321.56        48.13 o
   8   5  21          3.23         55.42        67.44 o
  -7   6  21        277.97        330.42        68.05 o
  -6   6  21        434.88        471.89        62.81 o
  -5   6  21        425.43        469.39        50.76 o
  -4   6  21        178.36        237.60        57.85 o
  -3   6  21        678.09        675.10        74.32 o
  -2   6  21         34.25         59.74        19.79 o
  -1   6  21        598.49        615.72        50.23 o
   0   6  21         86.80        112.18        20.49 o
   1   6  21       2505.33       2542.50        73.22 o
   2   6  21        283.22        301.31        31.15 o
   3   6  21        430.34        455.29        38.48 o
   4   6  21         75.82         83.81        30.26 o
   5   6  21        559.04        618.22        59.19 o
   6   6  21          2.49         37.87        35.79 o
   7   6  21        263.86        299.92        49.07 o
  -7   7  21          2.01         80.85        54.59 o
  -6   7  21         28.83        -33.58        33.58 o
  -5   7  21        470.62        441.52        51.32 o
  -4   7  21          0.26        -24.59        26.38 o
  -3   7  21         12.10         16.56        25.07 o
  -2   7  21         40.05         17.74        18.08 o
  -1   7  21        609.89        633.72        53.25 o
   0   7  21         47.68         41.43        27.03 o
   1   7  21        132.65        146.77        30.20 o
   2   7  21          5.22         16.35        20.29 o
   3   7  21        423.82        452.27        38.97 o
   4   7  21         52.40         56.22        27.50 o
   5   7  21        171.25        145.82        79.01 o
   6   7  21         46.58         39.39        65.56 o
  -6   8  21         32.04         28.03        43.84 o
  -5   8  21          1.21        -26.40        31.13 o
  -4   8  21        289.20        257.80        46.96 o
  -3   8  21       1343.89       1458.65        80.24 o
  -2   8  21         40.90         55.05        21.38 o
  -1   8  21        286.13        220.18        35.78 o
   0   8  21        279.87        265.61        41.16 o
   1   8  21        748.03        827.85        63.51 o
   2   8  21        606.48        588.43        42.40 o
   3   8  21         81.34        104.93        28.50 o
   4   8  21          0.51        -18.71        28.57 o
   5   8  21        302.18        193.65        56.17 o
   6   8  21         61.27         20.46        34.17 o
  -5   9  21         47.07         -6.47        40.17 o
  -4   9  21         28.31         32.20        31.87 o
  -3   9  21        642.10        655.20        57.94 o
  -2   9  21         53.15         43.79        54.78 o
  -1   9  21        114.11        150.25        42.46 o
   0   9  21        132.99        164.83        46.37 o
   1   9  21        211.23        259.49        40.67 o
   2   9  21          0.40        -14.79        50.23 o
   3   9  21        101.61        112.54        25.19 o
   4   9  21        186.25         69.95        27.40 o
   5   9  21        275.59        438.86        67.85 o
  -4  10  21        357.72        459.00        76.87 o
  -3  10  21        306.06        344.06        71.03 o
  -2  10  21        191.66        176.22        38.09 o
  -1  10  21        153.35        133.79        35.32 o
   0  10  21        125.00        110.19        30.44 o
   1  10  21        238.17        281.09        59.10 o
   2  10  21        209.94        242.85        45.17 o
   3  10  21        151.19        149.98        39.89 o
   5  10  21        179.96        168.73        50.62 o
  -6   0  22        700.61        707.87        73.18 o
  -4   0  22       1748.80       1799.05       101.22 o
  -2   0  22        889.81        881.39        86.88 o
   0   0  22       7702.49       7123.90       123.40 o
   2   0  22       1452.27       1439.05        49.51 o
   4   0  22       1954.72       2018.03        84.91 o
   6   0  22        321.83        289.16        31.20 o
   8   0  22         80.09        142.25        46.38 o
  -9   1  22          0.43         28.54        41.54 o
  -8   1  22        543.22        529.10        77.23 o
  -7   1  22          6.33        -29.72        34.26 o
  -6   1  22        764.05        649.43        51.70 o
  -5   1  22        755.05        736.65        38.54 o
  -4   1  22       4042.27       4212.58        79.51 o
  -3   1  22          0.01         18.98        12.66 o
  -2   1  22        588.24        579.14        31.13 o
  -1   1  22         66.47         54.82        14.10 o
   0   1  22       1272.78       1329.25        35.95 o
   1   1  22        344.78        340.01        21.06 o
   2   1  22       1557.18       1490.62        45.41 o
   3   1  22         24.01        -16.64        16.87 o
   4   1  22        402.09        465.52        25.90 o
   5   1  22         36.35         25.62        14.34 o
   6   1  22        390.60        397.24        26.49 o
   7   1  22          4.27         12.30        27.99 o
   8   1  22         24.91         89.11        47.16 o
   9   1  22          0.47        -44.54        44.54 o
  -8   2  22        267.57        255.43        63.00 o
  -7   2  22        141.76        350.50        72.26 o
  -6   2  22       1134.86       1203.20        48.17 o
  -5   2  22          2.24         20.65        16.33 o
  -4   2  22       1399.20       1540.77        48.57 o
  -3   2  22        197.39        166.41        19.72 o
  -2   2  22        865.76        850.75        42.05 o
  -1   2  22          8.52         20.34        13.21 o
   0   2  22       4027.95       3953.47        69.16 o
   1   2  22        918.90        852.75        34.31 o
   2   2  22       1094.42       1091.00        41.12 o
   3   2  22         42.11         21.11        29.70 o
   4   2  22        651.54        729.24        43.10 o
   5   2  22          1.28         47.01        22.61 o
   6   2  22        411.63        382.59        35.58 o
   7   2  22         25.41         -0.77        47.08 o
   8   2  22         75.76         88.65        47.70 o
  -8   3  22        435.39        377.70        68.80 o
  -7   3  22          1.12        -37.77        37.77 o
  -6   3  22        668.86        682.22        43.85 o
  -5   3  22        521.05        524.47        31.84 o
  -4   3  22       1387.63       1387.34        46.25 o
  -3   3  22          0.89        -14.04        14.04 o
  -2   3  22        970.34        956.75        83.44 o
  -1   3  22         59.98         50.29        13.81 o
   0   3  22       3322.27       3280.74        70.88 o
   1   3  22        140.52        127.01        24.11 o
   2   3  22        164.48        173.65        33.87 o
   3   3  22          2.50        -16.81        18.77 o
   4   3  22        952.01        965.16        62.32 o
   5   3  22          7.88         49.48        27.98 o
   6   3  22        203.01        183.88        70.71 o
   7   3  22          0.39         42.02        32.60 o
   8   3  22         21.79         51.67        45.22 o
  -8   4  22         67.41         69.57        50.80 o
  -7   4  22          6.02        -31.16        31.16 o
  -6   4  22        486.16        574.95        42.61 o
  -5   4  22          1.25        -22.56        22.56 o
  -4   4  22        980.58        954.75        60.41 o
  -3   4  22         19.10         28.97        65.80 o
  -2   4  22       2006.41       2028.52       127.17 o
  -1   4  22          2.05        -19.88        19.88 o
   0   4  22        302.71        274.51        33.96 o
   1   4  22        322.04        303.57        27.79 o
   2   4  22       2104.27       2066.51        67.55 o
   3   4  22         53.96         49.72        33.09 o
   4   4  22        419.82        416.88        48.65 o
   5   4  22          0.14        -26.61        44.78 o
   6   4  22        279.74        305.24       139.36 o
   7   4  22         12.08         40.26        32.34 o
   8   4  22         11.56         58.12        47.08 o
  -8   5  22        275.75        228.35        62.16 o
  -7   5  22         37.27        125.64        91.58 o
  -6   5  22        534.32        526.96       107.83 o
  -5   5  22        320.63        260.45        65.77 o
  -4   5  22        382.68        400.13        43.42 o
  -3   5  22        402.56        349.37        38.26 o
  -2   5  22       1438.38       1409.10       101.04 o
  -1   5  22        125.67         92.67        25.75 o
   0   5  22        675.00        711.77        38.81 o
   1   5  22        284.99        257.52        27.85 o
   2   5  22        221.80        276.43        29.54 o
   3   5  22          0.45         29.97        20.08 o
   4   5  22        403.55        451.63        45.80 o
   5   5  22         91.59         62.17        43.07 o
   6   5  22         35.16         80.63        47.80 o
   7   5  22         20.21         -9.79        30.42 o
  -7   6  22          7.16         20.51        38.54 o
  -6   6  22        440.99        433.59        52.35 o
  -5   6  22         81.85        119.84        33.22 o
  -4   6  22        438.51        460.05        47.29 o
  -3   6  22        191.44        187.26        31.77 o
  -2   6  22       2024.97       2133.21        92.29 o
  -1   6  22        224.29        219.92        33.26 o
   0   6  22        574.55        581.97        50.52 o
   1   6  22        139.26        135.56        24.27 o
   2   6  22       1024.19       1048.31        52.19 o
   3   6  22        170.20        127.36        22.43 o
   4   6  22        367.50        370.07        48.25 o
   5   6  22        188.16        253.56        56.72 o
   6   6  22        278.82        263.76        46.40 o
   7   6  22          1.79         42.37        52.71 o
  -7   7  22         88.09        138.16        57.04 o
  -6   7  22        364.53        335.65        61.60 o
  -5   7  22        123.28        195.55        40.83 o
  -4   7  22        111.36        125.87        34.06 o
  -3   7  22        472.38        415.97        68.68 o
  -2   7  22       1245.98       1158.59        72.28 o
  -1   7  22        321.10        314.47        41.71 o
   0   7  22        409.69        366.44        44.17 o
   1   7  22        175.52        236.29        38.12 o
   2   7  22        289.67        263.59        30.50 o
   3   7  22         10.14         23.93        24.14 o
   4   7  22        191.25        248.64        43.75 o
   5   7  22        130.93        123.14        37.23 o
   6   7  22         70.38        117.61        42.03 o
  -6   8  22        202.67        333.14        69.02 o
  -5   8  22        107.65        173.25        60.29 o
  -4   8  22         70.56         76.98        57.20 o
  -3   8  22         78.47         87.18        41.16 o
  -2   8  22        757.23        781.96        64.10 o
  -1   8  22         89.37        142.62        34.17 o
   0   8  22        559.02        577.78        53.72 o
   1   8  22        315.44        334.25        44.11 o
   2   8  22          8.41        -10.94        43.61 o
   3   8  22         35.46         17.18        22.43 o
   4   8  22        301.60        213.92        38.76 o
   5   8  22        172.20        242.25        44.30 o
  -5   9  22         44.24        130.39        55.42 o
  -3   9  22         18.76          2.95        31.68 o
  -2   9  22        210.56        270.41        46.38 o
  -1   9  22        133.73         61.45        27.79 o
   0   9  22         64.56         22.19        26.46 o
   1   9  22          0.79          8.26        27.01 o
   2   9  22        312.95        371.98        48.27 o
   3   9  22         43.45         57.69        30.72 o
   4   9  22          9.59         17.36        31.22 o
   5   9  22          1.85         55.67        41.51 o
  -2  10  22         73.91         74.73        48.81 o
  -1  10  22         21.04         29.87        32.42 o
   0  10  22        323.09        363.47        47.19 o
   1  10  22         95.51         72.22        59.50 o
   2  10  22          4.87         40.22        47.69 o
  -7   0  23        361.60        384.31        72.67 o
  -5   0  23        675.27        731.48        55.61 o
  -3   0  23        166.46        202.37        33.58 o
  -1   0  23        371.89        289.41        32.60 o
   1   0  23        654.83        681.63        47.54 o
   3   0  23          3.35         -5.93        21.87 o
   5   0  23        747.20        713.88        43.29 o
   7   0  23          5.32        -50.06        54.23 o
  -8   1  23         31.30         55.48        49.45 o
  -7   1  23       1697.41       1915.31        94.00 o
  -6   1  23          1.05        -23.76        44.40 o
  -5   1  23        785.02        823.39        38.66 o
  -4   1  23         23.91         54.99        22.27 o
  -3   1  23       2763.61       2613.33        66.03 o
  -2   1  23         70.15         89.05        16.41 o
  -1   1  23       1959.46       1935.74        51.89 o
   0   1  23        365.66        372.85        21.66 o
   1   1  23        245.94        247.39        19.21 o
   2   1  23         48.33         43.18        22.26 o
   3   1  23       1885.60       1927.64        68.73 o
   4   1  23        176.09        169.52        23.80 o
   5   1  23          1.66         18.02        17.31 o
   6   1  23         50.56         22.99        19.67 o
   7   1  23         13.54          5.40        65.17 o
   8   1  23          0.00          5.61        40.02 o
   9   1  23          0.64        -27.33        47.43 o
  -8   2  23          0.71         72.70        85.60 o
  -7   2  23         99.16         69.32        31.94 o
  -6   2  23          2.50          7.52        19.03 o
  -5   2  23        323.73        343.07        26.99 o
  -4   2  23         80.12        105.70        22.12 o
  -3   2  23       1196.46       1235.92        65.11 o
  -2   2  23        287.73        240.74        24.13 o
  -1   2  23          6.52          0.84        12.32 o
   0   2  23        373.90        313.09        23.08 o
   1   2  23        661.37        724.82        32.77 o
   2   2  23        129.40        126.63        21.12 o
   3   2  23         10.89         19.28        18.23 o
   4   2  23         90.47        147.58        26.67 o
   5   2  23        118.10        181.93        35.00 o
   6   2  23         14.04         30.08        25.08 o
   7   2  23          8.80         57.49        31.06 o
   8   2  23         42.34         47.86        46.74 o
  -8   3  23         17.57         68.36        52.76 o
  -7   3  23       1181.07       1203.74        79.19 o
  -6   3  23        108.06        111.69        26.24 o
  -5   3  23        908.95        857.81        47.72 o
  -4   3  23         21.26        -12.41        27.85 o
  -3   3  23       2004.58       2053.04        96.02 o
  -2   3  23       1063.32        975.38        50.10 o
  -1   3  23       2451.14       2251.11        59.77 o
   0   3  23         18.98         21.85        13.18 o
   1   3  23        908.13        848.65        50.72 o
   2   3  23        475.96        526.95        35.92 o
   3   3  23        393.19        424.93        35.38 o
   4   3  23          1.00         36.48        44.97 o
   5   3  23        194.82        216.09        37.98 o
   6   3  23         13.80         -0.54        30.17 o
   7   3  23          4.52         -7.88        31.18 o
   8   3  23          3.11         37.00        51.29 o
  -8   4  23         11.25        -23.28        40.01 o
  -7   4  23        194.30        302.12        47.31 o
  -6   4  23        125.73        137.86        26.36 o
  -5   4  23        486.09        419.11        35.35 o
  -4   4  23         41.60        -25.43        34.85 o
  -3   4  23        345.98        257.72        51.91 o
  -2   4  23        146.54        118.15        46.47 o
  -1   4  23        118.73        112.49        25.76 o
   0   4  23          1.40         10.66        21.61 o
   1   4  23        116.77        166.48        24.87 o
   2   4  23         42.63         43.20        19.74 o
   3   4  23        246.75        314.38        31.81 o
   4   4  23          0.15        -14.16        26.98 o
   5   4  23         63.25         53.52        75.90 o
   6   4  23          0.84        -14.90        30.86 o
   7   4  23         17.74          6.02        34.02 o
   8   4  23         59.43        175.20        68.53 o
  -7   5  23        568.30        611.51        83.29 o
  -6   5  23        571.26        570.99        56.99 o
  -5   5  23        935.07       1012.09        68.29 o
  -4   5  23         17.17          1.36        44.74 o
  -3   5  23        593.65        661.78        89.33 o
  -2   5  23        327.86        342.33        41.62 o
  -1   5  23        891.56        881.07        57.02 o
   0   5  23         78.88         82.14        27.43 o
   1   5  23       1021.07       1025.64        47.84 o
   2   5  23        391.69        410.68        34.78 o
   3   5  23         25.85         14.41        19.31 o
   4   5  23         17.38        -29.96        29.96 o
   5   5  23        250.74        288.40        43.51 o
   6   5  23          6.99         10.58        65.57 o
   7   5  23          1.78          7.19        48.90 o
  -7   6  23        194.83        287.98        64.64 o
  -6   6  23          5.15        -29.19        29.19 o
  -5   6  23        209.39        135.47        62.71 o
  -4   6  23        195.61        201.52        58.55 o
  -3   6  23         45.66         37.94        39.60 o
  -2   6  23        442.95        362.98        43.26 o
  -1   6  23        717.72        703.26        53.77 o
   0   6  23        392.09        388.80        42.48 o
   1   6  23          7.57        -16.02        21.17 o
   2   6  23        207.42        189.72        26.19 o
   3   6  23        289.78        287.91        32.16 o
   4   6  23          1.81         12.87        28.49 o
   5   6  23        100.70        142.59        34.25 o
   6   6  23          9.47        -38.61        38.61 o
  -5   7  23        480.71        464.85        92.13 o
  -4   7  23         67.48         86.04        49.75 o
  -3   7  23        228.17        223.76        59.66 o
  -2   7  23         29.70         86.58        46.38 o
  -1   7  23        418.83        407.31        44.79 o
   0   7  23        203.62        239.12        37.65 o
   1   7  23        352.08        364.18        44.64 o
   2   7  23         44.52        106.69        24.34 o
   3   7  23          0.84         13.39        23.67 o
   4   7  23         40.78         80.89        77.03 o
   5   7  23        154.79        214.36        41.32 o
   6   7  23         23.91         50.33        69.19 o
  -4   8  23        235.57        298.53        73.20 o
  -3   8  23         14.35        -26.41        36.12 o
  -2   8  23         62.94         38.45        39.33 o
  -1   8  23        494.98        515.29        53.28 o
   0   8  23         52.54          6.87        25.90 o
   1   8  23         33.09         20.85        25.76 o
   2   8  23         30.09         60.69        32.00 o
   3   8  23         38.22         86.14        25.34 o
   4   8  23          0.67         43.76        29.75 o
   5   8  23         49.02         53.87        35.76 o
  -3   9  23        274.40        165.67        50.25 o
  -2   9  23        127.29        139.43        36.40 o
  -1   9  23        279.49        214.45        39.87 o
   0   9  23        190.11        161.93        38.05 o
   1   9  23        145.70        145.19        37.15 o
   2   9  23        116.59        101.66        37.41 o
   3   9  23         34.65          4.92        40.50 o
   4   9  23         65.17          1.17        37.59 o
   5   9  23         58.31         52.24        42.64 o
  -1  10  23         86.79         73.62        44.42 o
   0  10  23          0.65        -14.42        45.59 o
   1  10  23         50.34         30.02        50.76 o
  -8   0  24        420.79        529.58        85.84 o
  -6   0  24       2466.31       2483.74       148.03 o
  -4   0  24        143.91        148.60        32.79 o
  -2   0  24       2730.63       2716.11       112.49 o
   0   0  24          6.61          2.56        17.89 o
   2   0  24        146.55        143.00        52.03 o
   4   0  24        115.56        162.75        50.15 o
   6   0  24          0.09         34.65        55.89 o
  -8   1  24          1.22         43.79        33.01 o
  -7   1  24         46.00         99.85        37.98 o
  -6   1  24         37.77         20.22        35.76 o
  -5   1  24         25.86         -8.39        20.05 o
  -4   1  24        234.48        226.93        26.77 o
  -3   1  24          6.50        -16.79        16.79 o
  -2   1  24        231.51        263.45        23.38 o
  -1   1  24          2.19         17.18        16.22 o
   0   1  24         16.82         -3.17        14.21 o
   1   1  24         37.10         49.15        14.93 o
   2   1  24         13.01         23.37        24.97 o
   3   1  24         28.99         38.39        20.69 o
   4   1  24        483.04        615.76        35.71 o
   5   1  24         18.25          3.73        18.73 o
   6   1  24         10.73         12.32        20.24 o
   7   1  24          0.94         -8.93        49.37 o
  -8   2  24        509.66        451.44        74.20 o
  -7   2  24        188.96        171.38        62.62 o
  -6   2  24        989.24       1111.28        55.90 o
  -5   2  24        115.16         95.64        26.03 o
  -4   2  24        753.93        692.21        43.11 o
  -3   2  24         31.20         54.63        18.02 o
  -2   2  24       1308.04       1386.59        56.16 o
  -1   2  24         20.52         35.19        12.07 o
   0   2  24        137.43        115.84        16.79 o
   1   2  24        158.84        180.52        19.83 o
   2   2  24        128.60        159.27        22.69 o
   3   2  24          0.26          2.91        23.45 o
   4   2  24         21.90         11.68        21.54 o
   5   2  24          0.09         31.05        24.44 o
   6   2  24         48.77         49.06        29.16 o
   7   2  24         90.10         47.12        83.16 o
   8   2  24         25.25         47.98        50.92 o
  -8   3  24        103.14        141.51        50.09 o
  -7   3  24          0.60         74.53        43.94 o
  -6   3  24         32.90         28.06        33.73 o
  -5   3  24         34.57         80.37        28.54 o
  -4   3  24          2.21        -31.86        34.72 o
  -3   3  24         62.91         32.82        58.15 o
  -2   3  24        299.10        361.23        56.93 o
  -1   3  24         78.61         59.03        30.87 o
   0   3  24          2.86         13.75        19.23 o
   1   3  24         33.20         39.70        22.37 o
   2   3  24        460.78        477.37        34.52 o
   3   3  24         61.29         46.14        22.32 o
   4   3  24        167.68        168.60        35.02 o
   5   3  24         38.48         59.87        33.39 o
   6   3  24        170.02        197.59        38.94 o
   7   3  24         38.01         17.79        33.72 o
   8   3  24         10.29        161.97        62.56 o
  -6   4  24        228.91        269.26        68.77 o
  -5   4  24         82.65         76.55        32.67 o
  -4   4  24       1061.88       1253.76       121.08 o
  -3   4  24          0.63         57.38        44.59 o
  -2   4  24        228.66        300.91        54.30 o
  -1   4  24         66.97         20.26        19.41 o
   0   4  24        323.81        328.04        48.73 o
   1   4  24          7.56          4.24        23.33 o
   2   4  24          1.08        -21.44        21.44 o
   3   4  24         29.43         15.75        20.08 o
   4   4  24         56.81         82.17        29.93 o
   5   4  24         10.50          1.56        37.87 o
   6   4  24          4.17        -32.98        32.98 o
   7   4  24         30.06         38.65        51.79 o
  -6   5  24         22.66        108.09        58.90 o
  -5   5  24        123.22         78.57        51.87 o
  -4   5  24        150.72        150.97        49.56 o
  -3   5  24         74.56         88.33        48.48 o
  -2   5  24         51.16         89.70        39.46 o
  -1   5  24         67.26         53.00        22.80 o
   0   5  24         94.30         94.65        27.35 o
   1   5  24        130.75        132.91        27.63 o
   2   5  24        128.22        173.28        25.80 o
   3   5  24          6.34         10.13        20.52 o
   4   5  24          5.49         30.43        52.39 o
   5   5  24         24.16          9.81        54.08 o
   6   5  24        139.45        155.26        41.68 o
   7   5  24          0.03        -70.71        70.71 o
  -5   6  24        164.30        207.63        66.01 o
  -4   6  24        541.03        586.39        98.88 o
  -3   6  24        118.43         73.30        41.19 o
  -2   6  24        538.17        468.26        48.34 o
  -1   6  24        341.57        326.85        40.88 o
   0   6  24        196.40        285.31        41.16 o
   1   6  24          4.26         -4.28        30.22 o
   2   6  24         48.65         24.94        22.27 o
   3   6  24        204.73        209.32        45.52 o
   4   6  24          8.27         21.69        28.63 o
   5   6  24        201.50        138.78        42.76 o
   6   6  24          1.57        -32.66        33.92 o
  -4   7  24         22.52        -54.82        54.82 o
  -3   7  24          0.41          4.28        42.57 o
  -2   7  24          4.20         24.12        29.09 o
  -1   7  24          9.77         38.44        25.38 o
   0   7  24        222.23        220.83        50.70 o
   1   7  24        109.81        119.79        32.91 o
   2   7  24         62.44         50.77        26.68 o
   3   7  24         44.54         55.23        25.06 o
   4   7  24         88.31        129.29        36.55 o
   5   7  24          1.60        -32.67        32.67 o
  -3   8  24         32.67        115.77        50.59 o
  -2   8  24        493.06        496.54        53.57 o
  -1   8  24         61.31        103.06        40.05 o
   0   8  24         33.61         44.13        25.52 o
   1   8  24          0.07         -7.31        66.85 o
   2   8  24         16.32         45.50        28.51 o
   3   8  24         23.61         70.06        34.46 o
   4   8  24          5.12         39.68        39.65 o
   5   8  24        120.56        263.90        57.60 o
  -2   9  24         12.11        -56.94        56.94 o
  -1   9  24          0.54        -28.64        28.64 o
   0   9  24        263.60        306.41        46.97 o
   1   9  24          8.27         13.36        29.55 o
   2   9  24          1.28         -1.86        44.94 o
   3   9  24        153.36        187.22        63.38 o
  -7   0  25         12.11        107.27        51.10 o
  -5   0  25          5.90         10.86        61.96 o
  -3   0  25         64.05         71.67        28.59 o
  -1   0  25        363.40        342.42        37.78 o
   1   0  25          6.47        -10.93        32.20 o
   3   0  25       1878.33       2041.91       123.49 o
   5   0  25         68.82        -43.84        43.84 o
  -8   1  25         18.10         21.97        44.03 o
  -7   1  25        163.81        175.54        38.65 o
  -6   1  25          0.24        -16.17        25.82 o
  -5   1  25        666.88        696.23        45.33 o
  -4   1  25          0.09          3.70        18.49 o
  -3   1  25        143.51        158.41        22.07 o
  -2   1  25        210.73        156.49        22.14 o
  -1   1  25        183.56        249.80        23.72 o
   0   1  25         15.27        -12.05        14.91 o
   1   1  25        131.61        120.40        18.73 o
   2   1  25         72.86         48.48        21.01 o
   3   1  25         41.41         26.65        27.37 o
   4   1  25        107.10         66.56        30.64 o
   5   1  25          2.99         16.10        35.91 o
   6   1  25        112.84         51.01        39.50 o
  -7   2  25         14.01         49.16        49.37 o
  -6   2  25         10.11         21.12        29.95 o
  -5   2  25        155.06        150.50        24.97 o
  -4   2  25          8.85        -13.00        35.83 o
  -3   2  25        106.97        111.67        20.96 o
  -2   2  25         23.82         21.79        14.32 o
  -1   2  25        198.32        173.02        20.98 o
   0   2  25          1.84        -15.08        15.08 o
   1   2  25          3.23         30.29        15.94 o
   2   2  25         78.88         95.04        21.22 o
   3   2  25        811.70        910.88        57.53 o
   4   2  25         19.58         24.69        23.28 o
   5   2  25        389.74        345.07        36.26 o
   6   2  25         35.45         31.47        26.39 o
  -7   3  25        297.32        291.57        70.12 o
  -6   3  25        105.89        103.25        31.70 o
  -5   3  25        200.17        210.05        53.51 o
  -4   3  25         71.80         66.17        52.02 o
  -3   3  25        165.01         69.55        32.32 o
  -2   3  25        205.29        226.39        45.71 o
  -1   3  25        445.30        443.88        45.91 o
   0   3  25        453.04        381.56        37.62 o
   1   3  25         62.00         31.01        20.90 o
   2   3  25        276.96        226.05        30.95 o
   3   3  25          0.93         -3.50        18.80 o
   4   3  25         15.12        -26.46        71.58 o
   5   3  25          0.01         69.48        33.28 o
   6   3  25        109.20        167.67        39.95 o
   7   3  25        123.76         53.80        51.87 o
   8   3  25          0.06         14.45        45.38 o
  -6   4  25          9.36        -29.70        50.19 o
  -5   4  25          5.94         28.59        28.81 o
  -4   4  25        178.12         69.59        31.50 o
  -3   4  25        193.40        183.03        46.54 o
  -2   4  25        145.56        108.29        36.28 o
  -1   4  25         18.86         24.81        20.73 o
   0   4  25        136.22        168.79        30.39 o
   1   4  25        568.86        563.77        46.89 o
   2   4  25         89.67         64.33        20.46 o
   3   4  25         92.36         67.46        23.58 o
   4   4  25          0.02         19.00        33.33 o
   5   4  25        422.41        485.10        54.22 o
   6   4  25         32.26         25.85        34.83 o
   7   4  25         86.24        168.60        58.40 o
  -5   5  25         88.94         74.45        36.08 o
  -4   5  25         77.88        100.44        60.87 o
  -3   5  25        239.66        234.48        51.08 o
  -2   5  25        203.62        170.63        42.80 o
  -1   5  25        102.63         84.58        26.85 o
   0   5  25         16.75        -12.85        43.64 o
   1   5  25         30.31         11.98        31.14 o
   2   5  25         24.34        -14.74        18.91 o
   3   5  25          0.24        -12.55        26.24 o
   4   5  25         21.83         21.65        25.96 o
   5   5  25          3.50        -27.89        45.44 o
   6   5  25        121.54        125.19        38.32 o
   7   5  25          5.50         30.34        49.14 o
  -5   6  25          1.44        -28.87        50.15 o
  -4   6  25        334.69        381.23        78.95 o
  -3   6  25        235.88        312.62        70.80 o
  -2   6  25          0.55         35.81        35.77 o
  -1   6  25         95.86        101.75        30.24 o
   0   6  25         19.17         22.67        23.92 o
   1   6  25        264.01        322.26        41.41 o
   2   6  25         27.51         34.89        20.29 o
   3   6  25        123.74        117.89        26.87 o
   4   6  25          3.62        -53.71        53.71 o
   5   6  25        398.62        416.04        63.47 o
   6   6  25          9.41         43.45        57.93 o
  -4   7  25         12.40        -14.42        47.22 o
  -3   7  25        181.28        244.12        63.39 o
  -2   7  25          1.94         -2.61        46.30 o
  -1   7  25         23.36         41.78        25.36 o
   0   7  25         76.97        144.34        34.69 o
   1   7  25         41.46         56.15        26.39 o
   2   7  25         11.16         11.76        27.08 o
   3   7  25          9.68          9.82        34.31 o
   4   7  25         88.00         27.05        73.18 o
   5   7  25          4.92          7.26        41.45 o
  -2   8  25         42.35         16.67        28.80 o
  -1   8  25        234.58        230.67        42.56 o
   0   8  25          3.93         13.81        35.54 o
   1   8  25        124.32        201.20        40.56 o
   2   8  25         55.28         73.54        58.02 o
   3   8  25        116.97         42.22        42.22 o
   4   8  25          1.17         66.48        36.00 o
   5   8  25         86.82         16.64        41.41 o
  -2   9  25         61.84         90.64        51.62 o
  -1   9  25          0.54        -17.00        43.33 o
   0   9  25         98.92        144.30        60.50 o
   1   9  25         73.15        125.84        55.21 o
   2   9  25         12.83         15.18        42.38 o
  -6   0  26          2.19        -41.85        47.11 o
  -4   0  26        249.46        362.28        45.31 o
  -2   0  26         92.95         91.20        27.10 o
   0   0  26         20.00         10.01        19.67 o
   2   0  26         35.61         98.96        30.76 o
   4   0  26        100.26        121.24        48.84 o
   6   0  26          0.11        -46.36        46.36 o
  -7   1  26         11.38         29.97        31.69 o
  -6   1  26        104.56         82.56        29.24 o
  -5   1  26          0.09         -9.66        33.78 o
  -4   1  26         51.68         15.15        27.36 o
  -3   1  26         39.46         45.30        17.22 o
  -2   1  26        491.33        540.78        32.39 o
  -1   1  26         10.51         69.64        30.84 o
   0   1  26        318.02        331.99        26.53 o
   1   1  26          0.94         28.21        19.11 o
   2   1  26        391.96        407.09        36.18 o
   3   1  26         50.34         13.80        26.39 o
   4   1  26       1116.92       1132.78        69.28 o
   5   1  26         88.90         70.75        37.28 o
   6   1  26        427.65        490.46        44.24 o
  -7   2  26          0.70         63.70        52.19 o
  -6   2  26          2.65         50.44        35.67 o
  -5   2  26         61.88         53.35        33.10 o
  -4   2  26        115.36        103.30        48.21 o
  -3   2  26        134.46        116.70        30.54 o
  -2   2  26        124.35         65.64        20.54 o
  -1   2  26          5.40         14.20        23.91 o
   0   2  26         88.42         66.34        19.04 o
   1   2  26         52.16         84.86        23.91 o
   2   2  26         20.83         28.28        42.18 o
   3   2  26         10.04         14.74        32.90 o
   4   2  26         12.95         38.29        49.31 o
   5   2  26         73.76         89.67        36.02 o
   6   2  26          9.49         53.34        65.99 o
  -6   3  26          1.71          8.33        29.74 o
  -5   3  26         13.58        -10.38        32.12 o
  -4   3  26        133.98        186.33        39.74 o
  -3   3  26        223.34        227.24        34.97 o
  -2   3  26        192.05         78.38        39.21 o
  -1   3  26        224.21        254.85        51.00 o
   0   3  26        248.69        239.07        45.20 o
   1   3  26          7.93         21.81        28.61 o
   2   3  26        452.46        458.87        42.83 o
   3   3  26          1.42         23.15        20.30 o
   4   3  26       1346.80       1466.29        89.84 o
   5   3  26         41.99         59.70        33.46 o
   6   3  26        168.39        114.11        33.49 o
  -6   4  26         23.85          1.19        52.55 o
  -5   4  26          1.01          4.72        59.66 o
  -4   4  26         63.50         72.11        33.00 o
  -3   4  26         11.38         18.01        39.79 o
  -2   4  26         36.42         86.55        45.33 o
  -1   4  26        165.55        151.45        28.42 o
   0   4  26          3.56        -15.32        20.39 o
   1   4  26         77.16         48.41        52.13 o
   2   4  26         39.12         15.18        20.70 o
   3   4  26          0.19         -5.78        22.14 o
   4   4  26         33.65         44.72        39.21 o
   5   4  26         48.76         47.31        30.33 o
   6   4  26         87.74        116.52        37.27 o
   7   4  26         19.94         26.50        44.06 o
  -5   5  26         90.72         -9.44        37.14 o
  -4   5  26        136.93        157.88        57.04 o
  -3   5  26        133.84        190.23        56.72 o
  -2   5  26        260.24        207.74        50.46 o
  -1   5  26        224.69        264.43        62.95 o
   0   5  26        477.93        448.87        44.14 o
   1   5  26         50.75         78.09        28.36 o
   2   5  26        219.18        234.49        29.70 o
   3   5  26          0.14        -25.77        25.77 o
   4   5  26        569.00        670.05        59.87 o
   5   5  26         77.13        -37.45        37.45 o
   6   5  26         92.11         89.78        62.74 o
  -4   6  26         10.69         90.15        62.20 o
  -3   6  26          0.75          2.79        38.98 o
  -2   6  26        149.13        174.14        53.07 o
  -1   6  26        239.51        220.28        37.08 o
   0   6  26          2.46         22.27        40.03 o
   1   6  26         77.39         52.53        30.40 o
   2   6  26         71.46         69.33        56.88 o
   3   6  26        130.31        205.65        32.14 o
   4   6  26         34.88        100.48        36.91 o
   5   6  26         55.74         32.70        33.62 o
  -3   7  26          1.98         11.69        37.54 o
  -2   7  26         15.26         -3.47        42.99 o
  -1   7  26         22.58         -3.36        50.78 o
   0   7  26         76.55         82.95        30.61 o
   1   7  26         22.94         56.24        31.26 o
   2   7  26        543.16        595.10        59.27 o
   3   7  26         58.99        136.09        39.34 o
   4   7  26        133.61        199.53        42.63 o
   5   7  26         42.08         65.43        36.56 o
  -1   8  26         47.87         31.28        41.91 o
   0   8  26         18.60          7.29        28.41 o
   1   8  26         81.86         18.90        47.55 o
   2   8  26          0.18        109.50        61.05 o
   3   8  26         51.94         69.30        58.28 o
  -1   9  26         49.96         70.52        54.81 o
   0   9  26         30.96         55.04        45.44 o
   1   9  26          5.12         79.35        49.83 o
  -7   0  27         66.38        183.46        55.14 o
  -5   0  27         52.23         98.66        38.57 o
  -3   0  27       1123.01       1148.34        66.47 o
  -1   0  27        145.18        168.28        37.55 o
   1   0  27       1358.45       1273.33        69.78 o
   3   0  27       1075.57       1070.28        99.68 o
   5   0  27        926.83       1037.65        93.62 o
  -7   1  27         10.10        -19.41        43.26 o
  -6   1  27         10.95        137.11        68.38 o
  -5   1  27         17.72         22.44        29.81 o
  -4   1  27          1.05        -11.18        21.65 o
  -3   1  27        333.45        308.69        27.22 o
  -2   1  27          2.36         -0.04        15.12 o
  -1   1  27        103.93         95.76        18.53 o
   0   1  27         61.24         38.45        17.29 o
   1   1  27          5.77        -16.88        16.88 o
   2   1  27         36.95         77.65        24.47 o
   3   1  27         24.30         24.88        30.32 o
   4   1  27         12.01         79.71        30.65 o
   5   1  27        104.62         38.63        31.16 o
   6   1  27         37.47        153.55        56.69 o
  -6   2  27         68.97         61.73        34.56 o
  -5   2  27        280.03        268.69        42.05 o
  -4   2  27         13.69        -14.39        27.65 o
  -3   2  27        656.47        675.05        81.21 o
  -2   2  27          0.18         -9.55        28.58 o
  -1   2  27        663.98        695.42        45.94 o
   0   2  27        146.96        177.00        28.36 o
   1   2  27        641.12        595.95        42.60 o
   2   2  27        152.43        212.61        29.51 o
   3   2  27        925.06        891.03        65.18 o
   4   2  27         98.23        120.77        37.85 o
   5   2  27        651.39        673.93        60.20 o
   6   2  27          0.90         24.22        32.48 o
  -6   3  27         27.62         53.11        54.30 o
  -5   3  27         23.18         50.16        33.81 o
  -4   3  27         20.47          7.91        33.81 o
  -3   3  27        209.92        183.11        86.83 o
  -2   3  27         54.63         75.69        26.01 o
  -1   3  27         36.26         16.79        27.69 o
   0   3  27        164.68        223.06        48.67 o
   1   3  27         52.67         56.06        30.46 o
   2   3  27        146.75        123.84        37.91 o
   3   3  27         15.07         11.91        31.66 o
   4   3  27        177.34        198.99        58.87 o
   5   3  27          6.65        -45.91        74.77 o
   6   3  27          1.35        -44.50        52.99 o
  -5   4  27        212.55        139.03        52.39 o
  -4   4  27         20.78         75.25        71.02 o
  -3   4  27        183.09        124.72        32.39 o
  -2   4  27         20.05         52.20        32.93 o
  -1   4  27       1002.10       1089.61        98.01 o
   0   4  27        618.82        718.43        78.64 o
   1   4  27         91.80        114.39        45.49 o
   2   4  27         26.76        -22.12        32.62 o
   3   4  27       1336.21       1356.01        63.50 o
   4   4  27        100.22        241.11        56.99 o
   5   4  27        502.32        528.81        77.48 o
  -5   5  27         18.24         12.73        44.04 o
  -4   5  27          5.86         27.76        51.33 o
  -3   5  27          1.88         21.67        35.79 o
  -2   5  27        137.23        152.80        45.54 o
  -1   5  27        108.76        119.90        36.68 o
   0   5  27         68.25         67.61        25.51 o
   1   5  27         78.17         85.43        27.84 o
   2   5  27          2.07         48.35        21.51 o
   3   5  27          5.54         10.19        34.70 o
   4   5  27         61.48         88.89        33.25 o
   5   5  27          0.16        -36.19        36.19 o
   6   5  27          0.54        115.82        58.67 o
  -3   6  27        138.69        135.20        48.36 o
  -2   6  27        116.33         84.25        50.02 o
  -1   6  27        422.86        446.73        50.52 o
   0   6  27        134.62        126.16        33.11 o
   1   6  27        337.97        367.83        48.34 o
   2   6  27          6.81         45.24        26.37 o
   3   6  27        599.15        605.21        48.05 o
   4   6  27         40.95         74.46        82.59 o
   5   6  27        241.42        268.30        48.79 o
  -2   7  27        315.24        295.79        63.51 o
  -1   7  27         79.80         84.23        32.21 o
   0   7  27         60.78         70.50        33.24 o
   1   7  27          1.24         33.19        28.74 o
   2   7  27          0.19        -30.56        46.25 o
   3   7  27         29.27          0.02        41.86 o
   4   7  27          2.08        -33.07        33.07 o
  -1   8  27         98.39        113.98        48.47 o
   0   8  27         82.74        -10.84        47.46 o
   1   8  27        238.06        201.31        59.52 o
   2   8  27         19.60        -51.33        51.33 o
   3   8  27        172.80        225.90        70.32 o
  -6   0  28        145.68        101.94        48.17 o
  -4   0  28         52.23         37.68        43.22 o
  -2   0  28        246.00        199.45        31.99 o
   0   0  28         46.31         32.89        21.95 o
   2   0  28          5.13         -8.07        22.00 o
   4   0  28        126.49        112.67        55.12 o
  -6   1  28        103.85        124.26        39.01 o
  -5   1  28         21.46        -33.14        33.14 o
  -4   1  28       1204.04       1277.38        61.40 o
  -3   1  28          7.16         27.26        42.11 o
  -2   1  28       1145.08       1063.81        44.98 o
  -1   1  28         46.86         20.97        35.24 o
   0   1  28        910.36        946.19        42.56 o
   1   1  28          1.96          4.43        16.13 o
   2   1  28       1231.27       1376.18        62.97 o
   3   1  28         33.01         40.93        53.58 o
   4   1  28        784.95        848.15        64.63 o
   5   1  28         14.49         63.52        38.20 o
   6   1  28        784.61        910.83        96.99 o
  -6   2  28         28.31         97.48        36.18 o
  -5   2  28         79.97         66.86        42.06 o
  -4   2  28          0.92         11.90        26.65 o
  -3   2  28         69.13         91.80        30.43 o
  -2   2  28         70.43         40.02        52.84 o
  -1   2  28        150.37        167.46        56.69 o
   0   2  28         36.91         39.43        27.64 o
   1   2  28          7.06          0.50        23.03 o
   2   2  28          9.10          5.95        22.11 o
   3   2  28          7.15         48.91        70.42 o
   4   2  28        123.30        217.38        78.54 o
   5   2  28         11.35         21.61        46.91 o
   6   2  28         58.96         37.76        48.50 o
  -5   3  28         45.98         63.39        74.82 o
  -4   3  28        685.04        697.34        62.03 o
  -3   3  28         71.70         19.82        35.81 o
  -2   3  28        857.49        767.95        60.88 o
  -1   3  28        189.04        144.09        34.10 o
   0   3  28        775.95        832.24        86.66 o
   1   3  28          9.54         21.69        30.47 o
   2   3  28        871.02        839.19        89.46 o
   4   3  28        806.35        688.43        81.48 o
   5   3  28          0.07        -34.31        34.31 o
   6   3  28        256.87        230.65        72.10 o
  -5   4  28         40.67         -8.59        42.72 o
  -4   4  28         12.56         -9.58        31.69 o
  -3   4  28          0.35        -42.05        96.53 o
  -2   4  28        155.73        202.83        51.30 o
  -1   4  28         79.09         71.58        32.82 o
   0   4  28         22.48          0.02        31.58 o
   1   4  28         11.97          8.73        30.93 o
   2   4  28        155.11        124.20        43.44 o
   3   4  28         22.88        -27.42        38.94 o
   4   4  28         12.56         15.51        48.05 o
   5   4  28          3.44         54.73        55.39 o
  -5   5  28          0.32        -40.57        44.80 o
  -4   5  28        536.70        432.64        87.62 o
  -3   5  28         85.92         80.61        43.69 o
  -2   5  28        484.83        493.61        73.78 o
  -1   5  28         72.59         92.17        40.20 o
   0   5  28        482.39        657.44        84.79 o
   1   5  28         85.47        151.66        43.24 o
   2   5  28        780.73        773.08        89.10 o
   3   5  28          0.20         68.62       108.90 o
   4   5  28        701.53        725.50        87.09 o
   5   5  28         88.61        119.74        51.62 o
  -2   6  28          0.70        -18.24        48.45 o
  -1   6  28          9.37          7.45        25.35 o
   0   6  28         74.43         42.00        36.17 o
   1   6  28          7.14         -2.55        24.83 o
   2   6  28         12.49         28.74        30.47 o
   3   6  28         46.09         30.12        45.57 o
   4   6  28          0.13        -21.29        32.55 o
   5   6  28          2.55        124.49        64.41 o
  -1   7  28         94.44         32.82        42.10 o
   0   7  28        452.28        427.79        73.31 o
   1   7  28        337.19        316.94        63.49 o
   2   7  28        208.45        109.32        56.22 o
   3   7  28          0.63        129.26        66.61 o
   4   7  28        526.20        522.90        89.20 o
  -1   8  28         15.36         -5.94        41.26 o
   0   8  28         68.30         96.28        58.52 o
   1   8  28         15.52        -45.09        45.09 o
   2   8  28         10.89         53.04        52.54 o
  -5   0  29        618.57        710.56       135.90 o
  -3   0  29       1202.49       1232.58        71.72 o
  -1   0  29       1186.89       1212.57        68.57 o
   1   0  29        531.18        597.85        52.18 o
   3   0  29       1239.34       1229.52       108.27 o
   5   0  29        394.58        377.31        63.63 o
  -6   1  29         18.86         91.55       100.69 o
  -5   1  29         53.79         83.57        35.20 o
  -4   1  29          2.57         34.22        34.34 o
  -3   1  29         69.29         71.02        43.73 o
  -2   1  29          3.47         33.03        24.93 o
  -1   1  29        646.35        667.94        47.72 o
   0   1  29          8.05         53.24        19.73 o
   1   1  29          9.99        -18.40        18.40 o
   2   1  29         12.73         24.79        21.94 o
   3   1  29        915.28        974.20        69.00 o
   4   1  29         25.24         50.47        57.83 o
   5   1  29          3.86        -30.70        33.20 o
  -5   2  29        568.53        612.28        74.65 o
  -4   2  29          0.65        -20.61        52.02 o
  -3   2  29       1729.76       1908.07       145.78 o
  -2   2  29        110.96        121.97        38.32 o
  -1   2  29        893.02        867.86        60.56 o
   0   2  29         30.89         56.56        33.70 o
   1   2  29        856.64        948.94        56.03 o
   2   2  29         42.88         42.25        38.45 o
   3   2  29        933.89        976.40        73.52 o
   4   2  29         12.98         27.41       150.33 o
   5   2  29        234.54        214.33        64.86 o
  -5   3  29         14.99         52.97        35.20 o
  -4   3  29         26.34        -29.10        35.13 o
  -3   3  29        317.74        382.29        69.20 o
  -2   3  29         31.47         23.73        47.19 o
  -1   3  29        245.81        200.91        80.81 o
   0   3  29          4.74        -62.81        68.97 o
   1   3  29         49.97          2.30        84.57 o
   2   3  29         99.16        141.98        36.56 o
   3   3  29         70.80         -7.20        62.14 o
   4   3  29          3.61        -14.64        59.99 o
   5   3  29        162.02        167.60        66.68 o
  -5   4  29        409.74        376.45        69.35 o
  -4   4  29         25.64        114.46        66.22 o
  -3   4  29        938.56       1052.35        73.83 o
  -2   4  29        191.23        154.29       114.49 o
  -1   4  29        830.55        782.16        85.42 o
   0   4  29         60.95         87.83        42.09 o
   1   4  29        711.21        787.30        89.15 o
   2   4  29         81.86         68.84        40.83 o
   3   4  29        469.16        595.70        86.20 o
   4   4  29         33.01          1.79        49.27 o
  -4   5  29         25.09        -16.61        55.52 o
  -3   5  29        372.75        347.50        72.63 o
  -2   5  29        105.90        136.77        52.87 o
  -1   5  29          0.72         26.73        42.31 o
   0   5  29         27.79        -12.40        33.64 o
   1   5  29        324.03        442.85        72.32 o
   2   5  29        113.79        101.82        44.65 o
   3   5  29         16.26        100.42        50.36 o
   4   5  29         15.02        -44.29        44.29 o
   4   6  29          8.77        -53.08        53.08 o
   2   7  29         31.56         83.66        48.84 o
   3   7  29         11.35         70.67        53.87 o
  -1   8  29        219.20        277.20        71.39 o
   0   8  29         57.13         34.98        42.99 o
   1   8  29        162.33         89.02        59.14 o
  -4   0  30        400.70        453.63        51.64 o
  -2   0  30       1319.74       1436.62       147.94 o
   0   0  30        248.79        237.00        36.86 o
   2   0  30        194.54        311.00        65.08 o
   4   0  30         52.88         42.11        53.06 o
  -5   1  30          2.04        -15.86        32.38 o
  -4   1  30        269.97        271.09        42.83 o
  -3   1  30         12.11          5.89        36.14 o
  -2   1  30       1441.31       1528.76        74.61 o
  -1   1  30         46.90         86.13        26.83 o
   0   1  30        339.24        348.13        37.80 o
   1   1  30         24.64         27.41        22.40 o
   2   1  30        364.83        421.27        47.89 o
   3   1  30         20.49        -29.36        33.14 o
   4   1  30        117.08        138.16        41.00 o
   5   1  30          8.71         29.12        41.98 o
  -5   2  30          0.07          6.03        38.51 o
  -4   2  30        515.74        482.63        51.88 o
  -3   2  30        100.67        153.37       101.15 o
  -2   2  30        543.63        544.81        53.41 o
  -1   2  30          7.55         52.45        27.28 o
   0   2  30        263.49        299.11        35.93 o
   1   2  30         26.43         47.11        22.57 o
   2   2  30        358.16        426.48        73.53 o
   3   2  30         33.18         78.97        89.74 o
   4   2  30         58.20         63.70        51.31 o
   5   2  30         99.02        225.22        67.02 o
  -5   3  30         17.98         78.91        57.85 o
  -4   3  30        438.68        480.18        59.84 o
  -3   3  30          0.16         16.48        28.65 o
  -2   3  30        712.11        864.58       230.16 o
  -1   3  30        143.34        100.13        32.74 o
   0   3  30        234.27        218.54        40.13 o
   1   3  30          5.52        -29.33        39.07 o
   2   3  30        396.55        442.11        51.72 o
   3   3  30          1.20        -66.53        66.53 o
  -3   4  30         20.97         79.13        61.27 o
  -2   4  30        122.91         47.73        66.89 o
  -1   4  30         17.24        -66.97        84.88 o
   0   4  30        427.89        412.30        72.17 o
   1   4  30         60.87         58.72        37.22 o
   2   4  30         83.69        130.25        45.67 o
  -1   5  30         42.88          8.74        39.53 o
   0   5  30         91.69         61.31        41.49 o
   1   5  30         47.73         98.11        48.83 o
   4   5  30        111.86         97.16        52.63 o
  -3   0  31         53.91        104.99        54.45 o
  -1   0  31        339.74        386.03        44.75 o
   1   0  31         11.44         -4.17        25.98 o
   3   0  31         32.60        -70.67        70.67 o
  -5   1  31        945.81       1009.89       109.60 o
  -4   1  31          6.82         68.28        32.64 o
  -3   1  31        352.46        275.20        43.63 o
  -2   1  31          0.19         29.02        29.47 o
  -1   1  31        198.97        260.45        34.99 o
   0   1  31          0.01         60.93        27.36 o
   1   1  31        185.49        128.06        30.18 o
   2   1  31          5.78         30.70        27.19 o
   3   1  31         51.65        -36.88        36.88 o
   4   1  31         35.20         66.36        48.51 o
  -4   2  31         51.27         86.64        49.68 o
  -3   2  31         59.56         32.95        29.64 o
  -2   2  31        113.26        171.38        43.15 o
  -1   2  31        266.52        283.77        44.16 o
   0   2  31         49.78         24.49        26.33 o
   1   2  31          2.33        -12.93        23.48 o
   2   2  31        213.28        318.48        58.42 o
   3   2  31         55.44        348.51        85.46 o
  -3   3  31        346.13        355.12        67.77 o
  -2   3  31          0.08         19.35        33.43 o
  -1   3  31        611.75        581.38       104.11 o
   0   3  31         55.84         86.92        49.07 o
   1   3  31         65.99        117.71        44.87 o
   2   3  31         14.01         67.91        44.38 o
  -2   4  31          4.52         12.15        36.98 o
  -1   4  31         17.29        -20.33        35.96 o
   0   4  31         47.54        102.57        50.32 o
   1   4  31        227.73        246.33        54.80 o
  -4   1  32          1.74        -11.03        37.82 o
  -3   1  32         34.86         61.24        34.30 o
  -2   1  32          1.89        -15.05        29.95 o
  -1   1  32          9.99        -12.39        26.61 o
   0   1  32         29.19         13.11        32.27 o
   1   1  32          0.82        -32.47        32.47 o
  -3   2  32          3.50        -31.91        39.63 o
  -2   2  32         44.77         61.08        39.34 o
  -1   2  32         36.32         87.85        42.10 o
   0   2  32          0.90         16.69        31.76 o
   1   2  32          3.16        -21.47        26.85 o
   2   2  32          8.02        -39.75        39.75 o
  -2   3  32          3.63         11.44        29.77 o
  -1   3  32          5.14         -8.96        29.76 o
   0   3  32         25.55         48.12        34.77 o
   1   3  32          3.61         28.96        39.39 o
  -2   1  33         13.47        -25.94        30.84 o
  -1   1  33         39.23         47.77        35.15 o
   0   1  33         64.75         20.88        30.07 o
   1   1  33         39.33         41.50        33.66 o
  -2   2  33         27.86         47.01        32.79 o
  -1   2  33         20.67         87.13        40.27 o
   0   2  33          4.79         63.86        41.11 o
   1   2  33        365.08        395.54        68.01 o
                                                
